# Supplementary material for: trnL outperforms rbcL as a DNA metabarcoding marker when compared with the observed plant component of the diet of wild white-faced capuchins (Cebus capucinus, Primates)
Source: PLoS One. 2018 Jun 26;13(6):e0199556. doi: 10.1371/journal.pone.0199556 (PMC6019260; doi:10.1371/journal.pone.0199556)
Supplement: S1 Table — (TXT) [file pone.0199556.s002.txt]

#ecotag output for rbcL sequences with taxonomic annotations
#detailed information on column headers and identification algorithms can be found at https://pythonhosted.org/OBITools/scripts/ecotag.html
id	best_identity:db_rbcl	best_match:db_rbcl	count	family	family_name	genus	genus_name	rank	scientific_name	species	species_list:db_rbcl	species_name	taxid	sequence	match_count:db_rbcl	sample:*176A	sample:102A	sample:104A	sample:105A	sample:107A	sample:108A	sample:10A	sample:110A	sample:112A	sample:113A	sample:115A	sample:116A	sample:117A	sample:118A	sample:119A	sample:11A	sample:126A	sample:128A	sample:12A	sample:131A	sample:132A	sample:133A	sample:134A	sample:135A	sample:138A	sample:13A	sample:140A	sample:142A	sample:143A	sample:144A	sample:146A	sample:147A	sample:148A	sample:151A
HWI-M03023:30:000000000-AB188:1:1101:13175:3512_CONS_SUB_SUB	0.990566038	AC239738	901468	4070	Solanaceae	NA	NA	subfamily	Solanoideae	NA	['Solanum tuberosum', 'Capsicum annuum', 'Solanum carolinense', 'Solanum lyratum', 'Solanum lycopersicum', 'Scopolia parviflora', 'Solanum tripartitum']	NA	424551	gttggattcaaagctggtgttaaagagtacaaattgacttattatactcctgagtaccaaaccaaggatactgatatattggcagcattccgagtaactcctcaac	10	2172	71	58	6570	46	14	47	3550	5	6	11573	33791	198231	127182	10984	47	4	7	8	12497	5	2	6987	57085	33869	58	1	8	105528	126	50	5	36	2
HWI-M03023:30:000000000-AB188:1:1110:11792:3397_CONS_SUB_SUB	0.990566038	EU042178	401331	NA	NA	NA	NA	no rank	eudicotyledons	NA	['Tephrosia purpurea', 'Acacia resinimarginea', 'Acacia murrayana', 'Inga leiocalycina', 'Hylomecon vernalis']	NA	71240	gttggattcaaagctggtgttaaagattataaattgaattattatactcctgactatgaaaccaaagatagtgatatcttggcagcattccgagtaactcctcaac	8	4	8	9	3	11	17	5	101243	6	7	5	14	18	18	13	5	14	8	6	4	2	6	5	11	7	5	4	3	17	18	6	3	2	12
HWI-M03023:30:000000000-AB188:1:1102:2235:14293_CONS_SUB_SUB	0.990566038	AF215512	241775	39998	Melastomataceae	NA	NA	family	Melastomataceae	NA	['Driessenia glanduligera', 'Allomaieta villosa', 'Salpinga maranonensis', 'Henriettea barkeri']	NA	39998	gttggattcaaagctggtgttaaagattatagactgacttattatactccttactatcaagtcaaacctactgataccttggcagcattccgagtaactcctcaac	7	4	13	11	1	7	7	10	31221	1	6	12	7830	33	25	7	3	14	5	4	11	0	1	9	15	1	7	2	4	32	5	14	2	2	4
HWI-M03023:30:000000000-AB188:1:1101:13019:2346_CONS_SUB_SUB	1	AF497064	116695	4454	Araceae	NA	NA	subfamily	Aroideae	NA	[]	NA	284555	gttggattcaaagctggtgttaaagattacaaattgacttattatactcctgactatgagacaaaagatactgatatcttggcagcattccgagtaactcctcaac	1	0	6138	0	16	0	3	1	2	1	5	1	1	6	3	1	6	4140	2	4	3	2	2	0	1	3	0	2	1	1	6	0	4	1	21603
HWI-M03023:30:000000000-AB188:1:1102:16239:20650_CONS_SUB_SUB	1	EU002278	58733	3487	Moraceae	3493	Ficus	genus	Ficus	NA	[]	NA	3493	gttggattcaaagctggtgttaaagattataaattgacttattacactcctgaatatgaagtcaaagatagtgatatcttggcagcatttcgagtaactcctcaac	1	0	2	0	6105	34	0	4	3	64	8997	4	2	3	8	0	1	0	5206	1	2	107	0	1	5	1	2	1	0	4	4823	4	0	1	1
HWI-M03023:41:000000000-ABUB0:1:1119:22742:9841_CONS_SUB_SUB	0.981132075	HQ182449	55187	NA	NA	NA	NA	order	Zingiberales	NA	['Ravenala madagascariensis', 'Renealmia alpinia', 'Alpinia zerumbet']	NA	4618	gttggatttaaagctggtgttaaagattacaaattgaattattatactcctgactacgaagtcaaagatactgatatcttggcagcattccgagtaactcctcaac	5	2	0	0	1	0	3	0	0	1	1	0	0	0	0	0	1	2	1	2	0	0	1	0	0	1	0	0	1	0	1	0	0	0	1
HWI-M03023:30:000000000-AB188:1:1101:21842:2386_CONS_SUB_SUB	1	KX364403	41916	3931	Myrtaceae	120289	Psidium	species	Psidium guajava	120290	['Psidium guajava']	Psidium guajava	120290	gttggattcaaagctggtgttaaagattataaactgacttattatactcctgagtatgaaaccaaagatactgatatcttggcagcattccgagtaactcctcaac	1	0	1257	0	4	0	1	6	4	0	2	2	1954	1	1	1	2	0	0	0	0	0	0	3	1	2	1	0	1	3	1	0	622	0	1
HWI-M03023:30:000000000-AB188:1:2109:11624:10213_CONS_SUB_SUB	0.990566038	AJ403005	34816	NA	NA	NA	NA	no rank	eudicotyledons	NA	['Sphenostemon lobosporus', 'Calatola mollis']	NA	71240	gttggattcaaagcgggtgttaaagattacaaattgacttattatactcctgactatgaaaccaaagatactgatatcttggcagcattccgagtaactcctcaac	5	0	1	2	0	2	0	2	5	0	0	1	1	9	3	2	0	0	0	0	2	0	0	0	3	0	2	0	0	4	0	1	0	1	0
HWI-M03023:30:000000000-AB188:1:1118:17555:9463_CONS_SUB_SUB	1	KF138193	26905	3499	Urticaceae	NA	NA	family	Urticaceae	NA	[]	NA	3499	gttggattcaaagctggtgttaaagattataaattgacttattacactcctgaatatgaaaccaaagatactgatatcttagcagcatttcgagtaactcctcaac	1	1	2	0	1	1	0	2	0	0	0	3	1	3	3	1	0	0	1	1	3	0	0	3554	5	2	1	2190	0	1	0	2	0	1	0
HWI-M03023:41:000000000-ABUB0:1:1101:17308:21720_CONS_SUB_SUB	1	AF076769	15176	3642	Lecythidaceae	79564	Corythophora	species	Corythophora alta	85827	['Corythophora alta']	Corythophora alta	85827	gttggattcaaagctggtgttaaagattacaaattgacttattatactcctgaatataaaaccttagatactgatatcttggcagcattccgagtaactcctcaac	1	0	0	0	0	0	0	0	0	0	1	0	0	0	0	0	0	0	0	0	0	0	0	0	0	0	0	0	0	0	1	0	0	0	1
HWI-M03023:30:000000000-AB188:1:1116:20671:22372_CONS_SUB_SUB	0.981132075	AC239738	14933	4070	Solanaceae	NA	NA	subfamily	Solanoideae	NA	['Solanum tuberosum', 'Capsicum annuum', 'Solanum carolinense', 'Solanum lyratum', 'Solanum lycopersicum', 'Scopolia parviflora', 'Solanum tripartitum']	NA	424551	ttggattcaaagctggtgttaaagagtacaaattgacttattatactcctgagtaccaaaccaaggatactgatatattggcagcattccgagtaactcctcaac	54	56	0	1	29	0	0	0	18	0	0	59	484	4053	1711	195	0	0	1	0	72	0	0	28	352	496	3	0	0	3358	1	3	0	0	0
HWI-M03023:41:000000000-ABUB0:1:2101:20742:8242_CONS_SUB_SUB	0.990566038	EU384939	14920	41860	Calyceraceae	49580	Acicarpha	species	Acicarpha spathulata	496614	['Acicarpha spathulata']	Acicarpha spathulata	496614	gttggattcaaagctggtgttaaagagtataaattgacttattatactcctgaatatgaaaccaaggatactgatatcttggcagccttccgagtaactcctcaac	1	0	0	0	0	0	0	0	0	0	1	0	0	0	0	0	0	0	0	0	0	1	0	0	0	0	0	0	0	0	0	0	1	0	1
HWI-M03023:30:000000000-AB188:1:2107:25165:8151_CONS_SUB_SUB	0.990566038	JX088668	14509	NA	NA	NA	NA	order	Zingiberales	NA	['Ravenala madagascariensis', 'Alpinia zerumbet']	NA	4618	gttggatttaaagctggtgttaaagattacaaattgacttattatactcctgactacgaagtcaaagatactgatatcttggcagcattccgagtaactcctcaac	2	0	1	1	0	0	0	2	2	0	0	0	4	1	0	2	0	0	0	0	0	0	0	0	2	0	0	0	0	4	0	0	0	1	0
HWI-M03023:41:000000000-ABUB0:1:2104:6990:18476_CONS_SUB_SUB	1	AF215512	12520	39998	Melastomataceae	NA	NA	family	Melastomataceae	NA	[]	NA	39998	gttggattcaaagctggtgttaaagattatagactgacttattatactcctgactatcaagtcaaacctactgataccttggcagcattccgagtaactcctcaac	1	0	0	0	0	0	1	0	28	0	0	0	8	2	0	0	0	5141	0	0	0	0	0	0	0	1	0	0	0	1	0	0	0	0	0
HWI-M03023:41:000000000-ABUB0:1:1118:28379:17048_CONS_SUB_SUB	0.981132075	AY794917	10632	NA	NA	NA	NA	no rank	eudicotyledons	NA	[]	NA	71240	gttggattcaaggctggtgttaaagattataaattgacttattatactcctgaatatgaaaccaaagatactgatatcttagcagcattccgagtaactcctcaac	175	0	0	0	1	0	0	0	5	0	0	0	1	1847	0	1	0	176	0	1	0	0	0	1	0	0	0	4	0	3	0	1	0	0	0
HWI-M03023:30:000000000-AB188:1:1101:15554:16356_CONS_SUB_SUB	0.141025641	HG975449	10589	NA	NA	NA	NA	subphylum	Streptophytina	NA	[]	NA	131221	ctctgctaccgta	1551	0	1	0	0	0	0	1	4	0	0	3277	2	2	6	1	0	0	0	0	0	0	0	0	0	0	1	0	0	0	0	0	0	1	0
HWI-M03023:30:000000000-AB188:1:1101:16812:1908_CONS_SUB_SUB	0.990566038	AY538500	10233	NA	NA	NA	NA	no rank	Mesangiospermae	NA	[]	NA	1437183	gttggattcaaagctggtgttaaagagtacaaattgacttattatactcctgaatacgaaaccaaagatactgatatcttggcagcattccgagtaactcctcaac	58	0	5152	0	0	0	0	0	0	1	0	0	2	1	0	0	0	0	0	0	3	0	0	2	0	0	0	0	0	1	0	0	0	5	0
HWI-M03023:30:000000000-AB188:1:1107:7300:14641_CONS_SUB_SUB	0.971698113	EU717273	10074	NA	NA	NA	NA	no rank	Pentapetalae	NA	[]	NA	1437201	gttgggtttaaagctggtgttaaagattataaattgacttattatactcctcagtatcaaaccaaagatactgatatcttggcagcattccgagtaactcctcagc	57	0	0	0	0	0	0	3	2	0	0	0	0	0	1	1	0	0	0	0	0	0	0	1	1	0	0	0	0	1	0	1	0	0	0
HWI-M03023:41:000000000-ABUB0:1:1108:22355:18390_CONS_SUB_SUB	0.981132075	AC239738	8730	4070	Solanaceae	NA	NA	subfamily	Solanoideae	NA	['Solanum tuberosum', 'Capsicum annuum', 'Solanum carolinense', 'Solanum lyratum', 'Solanum lycopersicum', 'Scopolia parviflora', 'Solanum tripartitum']	NA	424551	gttggattcaaagctggtgttaaagagtacaaattgatttattatactcctgagtaccaaaccaaggatactgatatattggcagcattccgagtaactcctcaac	54	1	0	0	2	0	1	0	5	0	0	1	11	66	44	1	0	1	0	0	5	0	0	0	21	36	0	0	0	34	0	0	0	0	0
HWI-M03023:30:000000000-AB188:1:2101:6260:15257_CONS_SUB_SUB	0.971698113	AC239738	8356	NA	NA	NA	NA	no rank	Mesangiospermae	NA	[]	NA	1437183	gttggattcaaagctggtgttaaagagtacaaattgacttattatactcctgagtaccaaaccaaggatactgatagattggcagcattacgagtaactcctcaac	94	0	0	1	0	1	1	1	1	0	0	0	3	625	4	3	0	0	0	0	2	0	0	1	3	0	0	0	0	7	0	0	0	0	0
HWI-M03023:30:000000000-AB188:1:2107:18103:8410_CONS_SUB_SUB	0.990654206	JQ618483	8143	4136	Lamiaceae	NA	NA	family	Lamiaceae	NA	['Vitex trifolia']	NA	4136	gttggattcaaagcgggtgttaaagagtacaaattgacttattatactcctgaatacgaaaccaaagatactgatatcttggcagcattccgagtaactcctcaac	2	0	2	1	0	1	0	1	1	0	0	1	0	2	0	1	0	0	0	0	1	0	0	0	1	0	0	0	0	2	0	0	0	8100	0
HWI-M03023:41:000000000-ABUB0:1:2106:22198:21181_CONS_SUB_SUB	0.990566038	AB586458	7513	NA	NA	NA	NA	no rank	lamiids	NA	['Rutidea membranacea', 'Premna microphylla', 'Declieuxia fruticosa', 'Dorcoceras hygrometricum', 'Primulina sp. HGWB-75']	NA	91888	gttggattcaaagcgggtgttaaagagtacaaattgacttattatactcctgaatacaaaaccaaagatactgatatcttggcagcattccgagtaactcctcaac	8	0	0	0	0	0	0	0	0	0	0	0	0	0	0	0	0	0	1	0	0	0	0	0	0	0	0	0	0	0	0	0	0	6	1
HWI-M03023:30:000000000-AB188:1:1114:17067:2121_CONS_SUB_SUB	1	AF215526	7450	39998	Melastomataceae	NA	NA	family	Melastomataceae	NA	[]	NA	39998	gttggattcaaagctggtgttaaagattatagactgacttattatactcctgagtatcaagtcaaacctactgataccttggcagcattccgagtaactcctcaac	1	0	1	0	0	0	0	1	281	0	0	0	325	0	1	1	0	122	0	0	0	0	0	0	0	0	0	0	0	1	0	1	0	0	0
HWI-M03023:41:000000000-ABUB0:1:1111:26344:8841_CONS_SUB_SUB	1	JX664041	7404	55961	Clusiaceae	72403	Clusia	species	Clusia rosea	156476	['Clusia rosea']	Clusia rosea	156476	gttggattcaaggctggtgttaaagagtataaattgacttattatactccagagtatgaaaccaaagatactgatatcttggcagcattccgagtaactcctcaac	1	0	0	0	1	0	0	0	0	0	0	0	0	1	1	0	0	0	0	0	0	0	0	0	0	0	0	0	0	0	0	0	1	0	0
HWI-M03023:30:000000000-AB188:1:1110:9847:22206_CONS_SUB_SUB	0.990566038	HQ182441	7189	NA	NA	NA	NA	no rank	Mesangiospermae	NA	['Corallorhiza odontorhiza', 'Rapatea paludosa', 'Potarophytum riparium', 'Meliosma aff. cuneifolia Moore 333']	NA	1437183	gttggatttaaagctggtgttaaagattacaaattgacttattatactcctgagtacgaaaccaaagatactgatatcttggcagcattccgagtaactcctcaac	7	0	2	0	0	2	0	0	2	0	0	1	0	2	2	1	0	0	0	0	1	0	0	1	0	0	0	0	0	3	0	1	0	1	0
HWI-M03023:41:000000000-ABUB0:1:1118:4296:20491_CONS_SUB_SUB	0.962264151	EU717273	6025	NA	NA	NA	NA	no rank	eudicotyledons	NA	[]	NA	71240	gttgggtttaaagctggtgttaaagattataaattgacttattatactcctcagtatcaaactaaagatactgatatcttggcagcattccgagtaactcctcagc	136	1	0	0	0	0	0	0	0	0	0	0	0	0	0	0	0	0	0	0	0	0	0	0	0	0	0	0	0	0	1	0	0	0	1
HWI-M03023:30:000000000-AB188:1:2115:9348:15364_CONS_SUB_SUB	0.981132075	EU042178	5807	NA	NA	NA	NA	no rank	eudicotyledons	NA	['Tephrosia purpurea', 'Acacia resinimarginea', 'Acacia murrayana', 'Inga leiocalycina', 'Pyrola rotundifolia', 'Hylomecon vernalis']	NA	71240	ttggattcaaagctggtgttaaagattataaattgaattattatactcctgactatgaaaccaaagatagtgatatcttggcagcattccgagtaactcctcaac	11	0	1	0	0	0	0	0	1528	0	0	0	0	0	1	0	0	0	0	0	0	0	0	0	0	0	0	0	1	0	0	0	1	0	0
HWI-M03023:30:000000000-AB188:1:1112:8733:16751_CONS_SUB_SUB	0.981308411	JQ618483	5620	NA	NA	NA	NA	no rank	Mesangiospermae	NA	[]	NA	1437183	gttggattcaaagcgggtgttaaagagtacaaattgacttattatactcctgaatacgaaaccaaagatactgatatcttggcaacattccgagtaactcctcaac	27	0	1	2	0	1	0	0	0	0	0	1	0	2	0	0	0	0	0	0	0	0	0	0	0	0	1	0	0	1	0	0	0	5601	0
HWI-M03023:30:000000000-AB188:1:1109:6018:11357_CONS_SUB_SUB	0.971698113	AC239738	4970	4070	Solanaceae	NA	NA	subfamily	Solanoideae	NA	['Solanum tuberosum', 'Capsicum annuum', 'Solanum carolinense', 'Solanum lyratum', 'Solanum lycopersicum', 'Scopolia parviflora', 'Solanum tripartitum']	NA	424551	tggattcaaagctggtgttaaagagtacaaattgacttattatactcctgagtaccaaaccaaggatactgatatattggcagcattccgagtaactcctcaac	26	2	1	0	15	0	0	0	16	0	0	38	104	1215	652	44	0	0	0	0	267	0	0	23	587	166	0	0	0	462	0	0	0	2	0
HWI-M03023:41:000000000-ABUB0:1:1103:5845:10859_CONS_SUB_SUB	1	HQ182449	4964	4642	Zingiberaceae	105703	Renealmia	species	Renealmia alpinia	199658	['Renealmia alpinia']	Renealmia alpinia	199658	gttggatttaaagctggtgttaaagattacaaattgaattattatactcctgactacgaagtaaaagatactgatatcttagcagcattccgagtaactcctcaac	1	0	0	0	0	0	0	0	3	0	0	0	1	1	1	0	0	0	0	0	0	0	0	0	0	0	0	0	0	1	1	0	0	0	0
HWI-M03023:41:000000000-ABUB0:1:2114:5419:12586_CONS_SUB_SUB	0.971698113	KR534325	4953	24079	Bignoniaceae	354057	Tanaecium	species	Tanaecium tetragonolobum	353963	['Tanaecium tetragonolobum']	Tanaecium tetragonolobum	353963	gttggattcaaggcgggtgttaaagaatacaaattgacttattatactcctgaatacgaaaccatggatactgatatcttggcagcatttcgagtaactcctcaac	1	0	0	0	0	0	0	0	0	0	0	0	0	0	0	0	0	0	0	0	0	0	0	0	0	0	0	2	0	0	0	0	1	0	0
HWI-M03023:41:000000000-ABUB0:1:1110:17811:20890_CONS_SUB_SUB	0.990566038	AP012207	4732	NA	NA	NA	NA	no rank	Pentapetalae	NA	[]	NA	1437201	gttggattcaaagctggtgttaaagattataaattgacttattatactcctgactatgaaaccaaagatactgatatcttggcagcatttcgagtaactcctcaac	40	1	0	0	0	0	0	0	0	0	0	0	0	0	0	0	0	0	0	0	0	0	0	0	0	0	0	1	0	0	0	0	0	0	0
HWI-M03023:30:000000000-AB188:1:1101:24208:2221_CONS_SUB_SUB	0.971698113	EU042178	4621	NA	NA	NA	NA	no rank	Mesangiospermae	NA	[]	NA	1437183	gttggattcaaagctggtgttaaagattataaattgaattattatactcctgattatgaaaccaaagatagtgatatcttggcagcattctgagtaactcctcaac	182	0	0	0	0	0	0	0	4230	0	0	2	0	2	1	0	0	0	0	0	1	0	0	0	0	0	0	0	0	0	0	0	0	0	0
HWI-M03023:41:000000000-ABUB0:1:1101:11414:9090_CONS_SUB_SUB	0.981132075	AC239738	4352	4070	Solanaceae	NA	NA	subfamily	Solanoideae	NA	['Solanum tuberosum', 'Capsicum annuum', 'Solanum carolinense', 'Solanum lyratum', 'Solanum lycopersicum', 'Scopolia parviflora', 'Solanum tripartitum']	NA	424551	gttggattcaaagctggtgttaaagagtacaaattgacttattatactcctgagtaccaaaccaaggatactgatatattggcagcattccgagtaactcctcgac	54	4	0	0	27	1	0	1	9	0	0	32	143	2168	402	85	0	0	0	0	92	0	0	29	152	97	1	0	0	298	0	0	0	0	0
HWI-M03023:30:000000000-AB188:1:2116:3642:7744_CONS_SUB_SUB	0.981132075	AC239738	4328	4070	Solanaceae	NA	NA	subfamily	Solanoideae	NA	['Solanum tuberosum', 'Capsicum annuum', 'Solanum carolinense', 'Solanum lyratum', 'Solanum lycopersicum', 'Scopolia parviflora', 'Solanum tripartitum']	NA	424551	gttggattcaaagctggtgttaaggagtacaaattgacttattatactcctgagtaccaaaccaaggatactgatatattggcagcattccgagtaactcctcaac	54	12	0	1	24	0	0	0	11	0	0	33	125	1315	782	43	0	0	0	0	41	1	0	26	208	125	0	0	0	393	1	0	0	0	0
HWI-M03023:41:000000000-ABUB0:1:2110:18402:11160_CONS_SUB_SUB	0.990566038	AF081068	4290	NA	NA	NA	NA	no rank	Mesangiospermae	NA	[]	NA	1437183	gttggattcaaagctggtgttaaagattacaaattgacttattatactcctgaatatgaaaccaaagatactgatatcttggcagcattccgagtaactcctcaac	37	0	0	0	0	0	0	0	0	0	0	0	0	0	0	0	0	0	0	0	0	1	0	0	0	0	0	0	0	0	0	0	1	0	1
HWI-M03023:30:000000000-AB188:1:1104:21654:8555_CONS_SUB_SUB	0.981132075	AF215512	4286	39998	Melastomataceae	NA	NA	family	Melastomataceae	NA	['Driessenia glanduligera', 'Allomaieta villosa', 'Salpinga maranonensis', 'Henriettea barkeri']	NA	39998	ttggattcaaagctggtgttaaagattatagactgacttattatactccttactatcaagtcaaacctactgataccttggcagcattccgagtaactcctcaac	7	0	0	1	0	0	0	0	570	0	0	0	439	0	0	0	0	0	0	0	0	0	0	0	0	0	0	0	2	0	0	0	0	0	0
HWI-M03023:30:000000000-AB188:1:1102:19093:4292_CONS_SUB_SUB	1	KP295964	4275	4070	Solanaceae	24663	Physalis	genus	Physalis	NA	[]	NA	24663	gttggattcaaggctggtgttaaagagtacaaattgacttattatactcctgagtaccaaaccaaggatactgatatattggcagcattccgagtaactcctcaac	1	3	1	1	267	0	0	1	6	0	0	48	108	1811	363	37	0	0	0	0	25	0	0	24	132	101	0	0	0	351	0	2	0	0	0
HWI-M03023:41:000000000-ABUB0:1:1119:16118:4617_CONS_SUB_SUB	0.981132075	EU042178	4143	NA	NA	NA	NA	no rank	eudicotyledons	NA	[]	NA	71240	gttagattcaaagctggtgttaaagattataaattgaattattatactcctgactatgaaaccaaagatagtgatatcttggcagcattccgagtaactcctcaac	36	0	0	0	1	0	0	0	83	0	0	0	0	0	0	0	0	0	0	0	0	0	0	0	0	2	0	0	0	0	1	0	0	0	0
HWI-M03023:41:000000000-ABUB0:1:1103:13584:5598_CONS_SUB_SUB	0.981132075	AC239738	4119	4070	Solanaceae	NA	NA	subfamily	Solanoideae	NA	['Solanum tuberosum', 'Capsicum annuum', 'Solanum carolinense', 'Solanum lyratum', 'Solanum lycopersicum', 'Scopolia parviflora', 'Solanum tripartitum']	NA	424551	gttggactcaaagctggtgttaaagagtacaaattgacttattatactcctgagtaccaaaccaaggatactgatatattggcagcattccgagtaactcctcaac	54	9	0	0	20	0	0	0	5	0	0	36	89	978	1036	34	0	0	0	0	29	0	0	16	304	128	0	0	0	520	1	0	0	0	0
HWI-M03023:41:000000000-ABUB0:1:1119:5299:4704_CONS_SUB_SUB	1	DQ226511	4094	3487	Moraceae	3497	Morus	genus	Morus	NA	[]	NA	3497	gttggattcaaagctggtgttaaagattataaattgacttattacactcctgaatatgaagtcaaagatactgatatcttggcagcatttcgagtaactcctcaac	1	0	0	0	0	0	0	0	0	0	1	0	0	0	0	0	0	1	1	0	0	0	0	0	0	0	0	0	0	0	0	0	0	0	1
HWI-M03023:30:000000000-AB188:1:2105:7892:16651_CONS_SUB_SUB	0.981132075	AC239738	3824	4070	Solanaceae	NA	NA	subfamily	Solanoideae	NA	['Solanum tuberosum', 'Capsicum annuum', 'Solanum carolinense', 'Solanum lyratum', 'Solanum lycopersicum', 'Scopolia parviflora', 'Solanum tripartitum']	NA	424551	gttggattcaaagctggtgttaaagagtacaaattgacttattatactcctgagtaccaaaccaaggatactgatatattggcagcactccgagtaactcctcaac	26	2	1	0	23	0	0	0	5	0	0	29	221	754	765	21	0	1	0	0	40	0	0	16	170	120	0	0	0	358	0	0	0	0	0
HWI-M03023:30:000000000-AB188:1:1101:14263:5500_CONS_SUB_SUB	0.990566038	AF497064	3729	4454	Araceae	NA	NA	subfamily	Aroideae	NA	[]	NA	284555	ttggattcaaagctggtgttaaagattacaaattgacttattatactcctgactatgagacaaaagatactgatatcttggcagcattccgagtaactcctcaac	1	0	78	0	1	0	0	0	0	0	0	0	0	0	0	0	0	28	0	0	0	0	0	0	0	0	0	0	0	0	0	0	1	0	2035
HWI-M03023:41:000000000-ABUB0:1:1101:6730:6130_CONS_SUB_SUB	0.981308411	M76402	3704	4070	Solanaceae	4107	Solanum	species	Solanum tuberosum	4113	['Solanum tuberosum']	Solanum tuberosum	4113	gttggattcaaagctggtgttaaagagtacaaattgacttattatacccctgagtaccaaaccaaggatactgatatattggcagcattccgagtaactcctcaac	1	5	0	0	12	1	0	0	16	0	0	44	109	631	350	38	1	0	0	1	40	0	0	10	146	977	0	0	0	353	2	0	0	0	0
HWI-M03023:30:000000000-AB188:1:1117:12268:17047_CONS_SUB_SUB	0.981132075	AC239738	3658	4070	Solanaceae	NA	NA	subfamily	Solanoideae	NA	['Solanum tuberosum', 'Capsicum annuum', 'Solanum carolinense', 'Solanum lyratum', 'Solanum lycopersicum', 'Scopolia parviflora', 'Solanum tripartitum']	NA	424551	gttggattcaaagctggtgttaaagggtacaaattgacttattatactcctgagtaccaaaccaaggatactgatatattggcagcattccgagtaactcctcaac	26	6	1	0	15	0	0	0	23	0	0	29	145	830	705	31	0	0	0	0	26	0	0	287	163	116	0	1	0	289	0	1	0	0	0
HWI-M03023:41:000000000-ABUB0:1:1101:20816:6958_CONS_SUB_SUB	0.981132075	AC239738	3438	4070	Solanaceae	NA	NA	subfamily	Solanoideae	NA	['Solanum tuberosum', 'Capsicum annuum', 'Solanum carolinense', 'Solanum lyratum', 'Solanum lycopersicum', 'Scopolia parviflora', 'Solanum tripartitum']	NA	424551	gttggattcaaagctggtgttaaagagtacaaattgacttattatactcctgagtaccaaaccaaggatactgatatattggcagcattccgagtaactccccaac	54	7	0	0	16	0	0	1	37	0	0	22	70	539	268	84	0	0	0	0	959	0	0	18	166	90	1	0	0	367	0	0	0	1	0
HWI-M03023:41:000000000-ABUB0:1:1110:25046:12627_CONS_SUB_SUB	0.990566038	KP274856	3432	4070	Solanaceae	4071	Capsicum	species	Capsicum lycianthoides	362342	['Capsicum lycianthoides']	Capsicum lycianthoides	362342	gttggattcaaagctggtgttaaagagtacaaattgacttattatactcctgagtaccaaaccaaggatactgatatattggcagcattccgagtgactcctcaac	1	1	0	0	2	0	0	1	3	0	0	17	47	294	2271	37	0	0	0	0	21	0	0	4	86	39	0	0	0	206	0	1	0	2	0
HWI-M03023:41:000000000-ABUB0:1:1101:20840:2951_CONS_SUB_SUB	0.981132075	AC239738	3353	4070	Solanaceae	NA	NA	subfamily	Solanoideae	NA	['Solanum tuberosum', 'Capsicum annuum', 'Solanum carolinense', 'Solanum lyratum', 'Solanum lycopersicum', 'Scopolia parviflora', 'Solanum tripartitum']	NA	424551	gttggattcaaagctggtgttaaagagtacgaattgacttattatactcctgagtaccaaaccaaggatactgatatattggcagcattccgagtaactcctcaac	54	18	0	0	763	1	0	0	13	0	0	46	67	607	365	19	0	0	0	0	39	0	0	19	198	89	1	1	0	352	0	0	0	0	0
HWI-M03023:30:000000000-AB188:1:1101:14675:2546_CONS_SUB_SUB	0.981132075	EU042178	3298	NA	NA	NA	NA	no rank	eudicotyledons	NA	[]	NA	71240	gttggattcaaggctggtgttaaagattataaattgaattattatactcctgactatgaaaccaaagatagtgatatcttggcagcattccgagtaactcctcaac	51	0	0	0	0	0	0	0	2253	0	0	0	0	0	1	0	0	0	0	0	1	0	0	0	0	0	1	0	0	0	0	0	0	0	0
HWI-M03023:41:000000000-ABUB0:1:1102:5202:17424_CONS_SUB_SUB	0.981132075	AC239738	3176	4070	Solanaceae	NA	NA	subfamily	Solanoideae	NA	['Solanum tuberosum', 'Capsicum annuum', 'Solanum carolinense', 'Solanum lyratum', 'Solanum lycopersicum', 'Scopolia parviflora', 'Solanum tripartitum']	NA	424551	gttggattcaaagctggtgttaaagagtacaaattgacttattatactcctgagtaccaaaccaaggatactgatatattggcagcattccgagtaacccctcaac	54	9	0	0	21	0	0	0	9	0	0	19	111	569	908	25	0	0	0	0	26	0	0	36	167	72	0	0	0	336	1	0	0	1	0
HWI-M03023:30:000000000-AB188:1:1103:23410:18696_CONS_SUB_SUB	0.981132075	AC239738	3161	4070	Solanaceae	NA	NA	subfamily	Solanoideae	NA	['Solanum tuberosum', 'Capsicum annuum', 'Solanum carolinense', 'Solanum lyratum', 'Solanum lycopersicum', 'Scopolia parviflora', 'Solanum tripartitum']	NA	424551	gttggattcaaagctggtgttaaagagtacaaattgacttattatactcctgagtaccaaaccaaggatactgatatattggcagcattccgagtagctcctcaac	26	4	1	1	9	0	0	0	7	0	0	27	106	467	1119	22	0	0	0	0	88	0	0	13	114	268	2	0	0	223	0	0	0	0	0
HWI-M03023:41:000000000-ABUB0:1:1105:13243:18690_CONS_SUB_SUB	0.981132075	AC239738	3153	4070	Solanaceae	NA	NA	subfamily	Solanoideae	NA	['Solanum tuberosum', 'Capsicum annuum', 'Solanum carolinense', 'Solanum lyratum', 'Solanum lycopersicum', 'Scopolia parviflora', 'Solanum tripartitum']	NA	424551	gttggattcaaagctggtgttaaagagtacaaattgacttattatactcctgggtaccaaaccaaggatactgatatattggcagcattccgagtaactcctcaac	54	3	0	0	10	0	0	0	10	0	0	30	83	614	252	37	1	0	0	0	39	0	0	21	133	208	0	0	0	300	0	0	0	0	0
HWI-M03023:41:000000000-ABUB0:1:2114:21926:17950_CONS_SUB_SUB	0.962264151	EU042178	3038	NA	NA	NA	NA	no rank	Mesangiospermae	NA	[]	NA	1437183	gttggattcaaagctggtgttaaatattataaattgaattattatactcctaactatgaaaccaaagatagtgatatcttggcagcattctgagtaactcctcaac	714	1	0	0	0	0	0	0	0	0	0	0	0	0	0	0	0	0	0	0	0	0	0	0	0	0	0	0	0	0	0	0	0	0	1
HWI-M03023:30:000000000-AB188:1:2115:22172:17377_CONS_SUB_SUB	0.981132075	AC239738	2951	4070	Solanaceae	NA	NA	subfamily	Solanoideae	NA	['Solanum lycopersicum', 'Capsicum annuum', 'Solanum tripartitum', 'Solanum lyratum', 'Solanum tuberosum', 'Scopolia parviflora']	NA	424551	gttagattcaaagctggtgttaaagagtacaaattgacttattatactcctgagtaccaaaccaaggatactgatatattagcagcattccgagtaacttctcaac	11	0	0	1	0	0	0	0	0	0	0	0	5	0	2878	0	0	0	0	0	0	0	0	0	0	0	0	0	0	0	0	0	0	0	0
HWI-M03023:41:000000000-ABUB0:1:1105:14281:22297_CONS_SUB_SUB	0.981132075	AB586458	2887	NA	NA	NA	NA	no rank	lamiids	NA	[]	NA	91888	gttggattcaaagcgggtgttaaagagtacaaattgacttattatactcctgaatacaaaaccaaagatactgatatctggcagcattccgagtaactcctcaac	44	0	0	0	0	0	0	0	0	0	0	0	0	0	0	0	0	0	0	0	0	0	0	0	0	0	0	0	0	0	0	0	0	0	0
HWI-M03023:41:000000000-ABUB0:1:1101:3740:16806_CONS_SUB_SUB	0.981308411	KF546075	2854	4070	Solanaceae	NA	NA	subfamily	Solanoideae	NA	['Solanum tripartitum']	NA	424551	gttggattcgaagctggtgttaaagagtacaaattgacttattatactcctgagtaccaaaccaaggatactgatatattggcagcattccgagtaactcctcaac	4	4	0	0	16	0	0	0	14	0	0	37	92	974	291	16	0	0	0	0	30	0	0	14	138	142	0	0	0	250	0	0	0	0	0
HWI-M03023:41:000000000-ABUB0:1:1101:23939:4054_CONS_SUB_SUB	0.981132075	AC239738	2806	4070	Solanaceae	NA	NA	subfamily	Solanoideae	NA	['Solanum tuberosum', 'Capsicum annuum', 'Solanum carolinense', 'Solanum lyratum', 'Solanum lycopersicum', 'Scopolia parviflora', 'Solanum tripartitum']	NA	424551	gttggattcaaagctggcgttaaagagtacaaattgacttattatactcctgagtaccaaaccaaggatactgatatattggcagcattccgagtaactcctcaac	54	5	0	0	364	0	0	0	7	0	0	20	59	573	288	21	0	0	0	0	15	0	0	7	142	147	0	0	0	272	0	0	0	0	0
HWI-M03023:30:000000000-AB188:1:1113:26255:13544_CONS_SUB_SUB	0.981132075	AC239738	2769	4070	Solanaceae	NA	NA	subfamily	Solanoideae	NA	['Solanum tuberosum', 'Capsicum annuum', 'Solanum carolinense', 'Solanum lyratum', 'Solanum lycopersicum', 'Scopolia parviflora', 'Solanum tripartitum']	NA	424551	gttggattcaaagctggtgttaaagagtacaaattgacttattatactcctgagtaccaaaccaaggatactgatatattggcagcattccgggtaactcctcaac	26	1	1	0	8	0	0	0	31	1	0	27	62	1113	251	16	0	0	0	0	27	0	0	16	126	129	0	0	0	345	0	1	0	0	0
HWI-M03023:41:000000000-ABUB0:1:1101:12767:18695_CONS_SUB_SUB	0.981132075	AC239738	2761	4070	Solanaceae	NA	NA	subfamily	Solanoideae	NA	['Solanum tuberosum', 'Capsicum annuum', 'Solanum carolinense', 'Solanum lyratum', 'Solanum lycopersicum', 'Scopolia parviflora', 'Solanum tripartitum']	NA	424551	gttggattcaaagctggtgttaaagagtacaaattgacttattatactcctgagtaccgaaccaaggatactgatatattggcagcattccgagtaactcctcaac	54	28	0	0	27	0	0	0	19	0	0	36	67	550	315	16	0	0	0	0	48	0	0	34	138	70	0	0	0	621	0	0	0	0	0
HWI-M03023:41:000000000-ABUB0:1:1103:10106:9811_CONS_SUB_SUB	0.981132075	AC239738	2754	4070	Solanaceae	NA	NA	subfamily	Solanoideae	NA	['Solanum tuberosum', 'Capsicum annuum', 'Solanum carolinense', 'Solanum lyratum', 'Solanum lycopersicum', 'Scopolia parviflora', 'Solanum tripartitum']	NA	424551	gtcggattcaaagctggtgttaaagagtacaaattgacttattatactcctgagtaccaaaccaaggatactgatatattggcagcattccgagtaactcctcaac	54	5	0	0	8	0	0	0	11	0	0	13	86	1163	224	25	0	0	0	0	19	0	0	13	215	83	0	0	0	244	0	0	0	0	0
HWI-M03023:30:000000000-AB188:1:1102:8465:11420_CONS_SUB_SUB	0.981132075	AC239738	2728	4070	Solanaceae	NA	NA	subfamily	Solanoideae	NA	['Solanum tuberosum', 'Capsicum annuum', 'Solanum carolinense', 'Solanum lyratum', 'Solanum lycopersicum', 'Scopolia parviflora', 'Solanum tripartitum']	NA	424551	gttggattcaaagctggtgttaaagagtacaaattgacttattatactcctgagtaccaaaccaagggtactgatatattggcagcattccgagtaactcctcaac	26	6	2	0	21	0	0	0	9	0	0	25	73	664	281	30	0	0	0	0	42	0	0	8	139	74	0	0	0	592	0	0	0	1	0
HWI-M03023:41:000000000-ABUB0:1:1108:26378:12493_CONS_SUB_SUB	1	KU900232	2677	4070	Solanaceae	221161	Scopolia	species	Scopolia parviflora	258455	['Scopolia parviflora']	Scopolia parviflora	258455	gttggattcaaagccggtgttaaagagtacaaattgacttattatactcctgagtaccaaaccaaggatactgatatattggcagcattccgagtaactcctcaac	1	5	0	0	13	0	0	0	9	1	0	15	152	937	285	25	1	0	0	0	12	0	0	10	206	64	0	0	0	228	1	0	0	0	0
HWI-M03023:30:000000000-AB188:1:2119:11778:4059_CONS_SUB_SUB	0.981132075	AC239738	2626	4070	Solanaceae	NA	NA	subfamily	Solanoideae	NA	['Solanum tuberosum', 'Capsicum annuum', 'Solanum carolinense', 'Solanum lyratum', 'Solanum lycopersicum', 'Scopolia parviflora', 'Solanum tripartitum']	NA	424551	gttggattcaaagctggtgttaaagagtacaaattgacttattatactcctgagtaccaaaccaaggatactgatatattggcagcattccgagtaactcctcagc	26	7	1	0	25	0	0	0	4	0	0	28	88	525	410	26	0	0	0	0	37	0	0	10	121	110	0	0	0	250	0	0	0	0	0
HWI-M03023:30:000000000-AB188:1:2109:28851:14306_CONS_SUB_SUB	0.981132075	AC239738	2617	4070	Solanaceae	NA	NA	subfamily	Solanoideae	NA	['Solanum tuberosum', 'Capsicum annuum', 'Solanum carolinense', 'Solanum lyratum', 'Solanum lycopersicum', 'Scopolia parviflora', 'Solanum tripartitum']	NA	424551	gttggatccaaagctggtgttaaagagtacaaattgacttattatactcctgagtaccaaaccaaggatactgatatattggcagcattccgagtaactcctcaac	26	3	1	0	13	1	0	0	5	0	0	49	56	569	429	29	0	0	0	0	38	0	0	22	167	165	0	0	0	274	0	0	0	0	0
HWI-M03023:30:000000000-AB188:1:1104:20592:12225_CONS_SUB_SUB	0.990566038	X04976	2601	4070	Solanaceae	4101	Petunia	species	Petunia x hybrida	4102	['Petunia x hybrida']	Petunia x hybrida	4102	gttggattcaaagctggtgttaaagagtacaaattgacttattatactcctgagtaccaagccaaggatactgatatattggcagcattccgagtaactcctcaac	1	2	1	0	12	0	0	0	11	0	0	22	86	547	242	30	0	1	0	0	23	0	0	8	193	97	0	0	0	397	0	0	0	1	0
HWI-M03023:41:000000000-ABUB0:1:1101:11049:8834_CONS_SUB_SUB	0.981132075	AC239738	2573	4070	Solanaceae	NA	NA	subfamily	Solanoideae	NA	['Solanum tuberosum', 'Capsicum annuum', 'Solanum carolinense', 'Solanum lyratum', 'Solanum lycopersicum', 'Scopolia parviflora', 'Solanum tripartitum']	NA	424551	gctggattcaaagctggtgttaaagagtacaaattgacttattatactcctgagtaccaaaccaaggatactgatatattggcagcattccgagtaactcctcaac	54	3	0	0	22	0	0	0	8	0	0	104	60	679	281	24	0	0	0	0	28	0	0	8	162	95	0	0	0	235	0	0	0	1	0
HWI-M03023:41:000000000-ABUB0:1:2117:9261:17111_CONS_SUB_SUB	0.990566038	EU016944	2535	NA	NA	NA	NA	no rank	commelinids	NA	[]	NA	4734	gttggatttaaagctggtgttaaagattacaaattgacttattatactcctgagtacgaaaccaaagataccgatatcttggcagcattccgagtaactcctcaac	2	1	0	0	1	0	1	0	0	0	1	0	0	0	0	0	0	0	0	0	0	0	0	0	0	0	0	0	0	0	0	0	0	0	0
HWI-M03023:30:000000000-AB188:1:1106:20545:16001_CONS_SUB_SUB	0.981132075	AC239738	2521	4070	Solanaceae	NA	NA	subfamily	Solanoideae	NA	['Solanum tuberosum', 'Capsicum annuum', 'Solanum carolinense', 'Solanum lyratum', 'Solanum lycopersicum', 'Scopolia parviflora', 'Solanum tripartitum']	NA	424551	gttggattcaaagctggtgttaaagagtacaaattgacttattgtactcctgagtaccaaaccaaggatactgatatattggcagcattccgagtaactcctcaac	26	3	0	1	13	0	0	0	1	0	0	1212	41	254	245	15	0	0	0	0	14	0	0	8	78	50	0	0	0	159	0	1	0	0	0
HWI-M03023:30:000000000-AB188:1:1111:15818:22191_CONS_SUB_SUB	0.971698113	EU042178	2496	NA	NA	NA	NA	no rank	Mesangiospermae	NA	[]	NA	1437183	tggattcaaagctggtgttaaagattataaattgaattattatactcctgactatgaaaccaaagatagtgatatcttggcagcattccgagtaactcctcaac	182	0	0	0	0	1	0	0	380	0	0	0	0	0	0	0	0	0	0	0	0	0	0	0	1	0	0	0	0	0	0	0	0	0	0
HWI-M03023:41:000000000-ABUB0:1:1101:26970:10978_CONS_SUB_SUB	0.981132075	AC239738	2470	4070	Solanaceae	NA	NA	subfamily	Solanoideae	NA	['Solanum tuberosum', 'Capsicum annuum', 'Solanum carolinense', 'Solanum lyratum', 'Solanum lycopersicum', 'Scopolia parviflora', 'Solanum tripartitum']	NA	424551	gttggattcaaagctggtgctaaagagtacaaattgacttattatactcctgagtaccaaaccaaggatactgatatattggcagcattccgagtaactcctcaac	54	7	0	0	78	0	0	1	6	0	0	25	90	546	319	6	0	0	0	0	75	0	0	16	131	84	0	0	0	435	1	0	0	0	0
HWI-M03023:41:000000000-ABUB0:1:1102:24089:15456_CONS_SUB_SUB	0.981308411	KU051626	2469	4070	Solanaceae	4085	Nicotiana	species	Nicotiana otophora	4091	['Nicotiana otophora']	Nicotiana otophora	4091	gttggattcaaagctggtgttaaagagtacagattgacttattatactcctgagtaccaaaccaaggatactgatatattggcagcattccgagtaactcctcaac	1	4	0	0	21	0	0	1	12	0	0	14	173	482	316	22	0	0	0	0	66	0	0	17	215	65	0	0	0	233	0	0	0	0	0
HWI-M03023:30:000000000-AB188:1:1106:15378:8311_CONS_SUB_SUB	0.971698113	EU042178	2463	NA	NA	NA	NA	no rank	eudicotyledons	NA	['Tephrosia purpurea', 'Acacia resinimarginea', 'Sphenostemon lobosporus', 'Acacia murrayana', 'Inga leiocalycina', 'Coriaria ruscifolia', 'Pyrola rotundifolia', 'Coriaria arborea', 'Hylomecon vernalis', 'Cephalopentandra ecirrhosa']	NA	71240	gttggatccaaagctggtgttaaagattataaattgaattattatactcctgactatgaaaccaaagatagtgatatcttggcagcattccgagtaactactcaac	16	0	0	1	0	1	0	0	2454	0	0	0	0	0	1	0	0	0	0	0	0	0	0	0	0	0	1	0	0	0	0	0	0	0	0
HWI-M03023:41:000000000-ABUB0:1:1105:5406:22613_CONS_SUB_SUB	0.981132075	AC239738	2442	4070	Solanaceae	NA	NA	subfamily	Solanoideae	NA	['Solanum tuberosum', 'Capsicum annuum', 'Solanum carolinense', 'Solanum lyratum', 'Solanum lycopersicum', 'Scopolia parviflora', 'Solanum tripartitum']	NA	424551	gttggattcaaagctggtgttaaagagtacaaattgacttattatactcctgagtaccaaaccaaggatactgatatattggcagcatcccgagtaactcctcaac	54	2	0	0	9	0	0	0	9	0	0	17	63	722	263	15	0	0	0	0	35	0	0	14	117	70	0	0	0	257	0	1	0	0	0
HWI-M03023:30:000000000-AB188:1:2114:24791:12716_CONS_SUB_SUB	0.981132075	AC239738	2431	4070	Solanaceae	NA	NA	subfamily	Solanoideae	NA	['Solanum tuberosum', 'Capsicum annuum', 'Solanum carolinense', 'Solanum lyratum', 'Solanum lycopersicum', 'Scopolia parviflora', 'Solanum tripartitum']	NA	424551	gttggattcaaagctggtgttaaagagtacaaattgacttattatactcctgagtaccaaaccaaggatactgatatatcggcagcattccgagtaactcctcaac	54	3	0	1	13	0	0	0	8	1	0	23	101	499	364	53	0	0	0	0	28	0	0	14	321	68	0	0	0	283	0	0	0	0	0
HWI-M03023:41:000000000-ABUB0:1:1109:25013:12687_CONS_SUB_SUB	0.981132075	AC239738	2387	4070	Solanaceae	NA	NA	subfamily	Solanoideae	NA	['Solanum tuberosum', 'Capsicum annuum', 'Solanum carolinense', 'Solanum lyratum', 'Solanum lycopersicum', 'Scopolia parviflora', 'Solanum tripartitum']	NA	424551	gttggattcaaagctggtgttaaagagtacaaattggcttattatactcctgagtaccaaaccaaggatactgatatattggcagcattccgagtaactcctcaac	54	7	0	0	11	0	0	1	6	0	0	36	74	450	258	26	0	0	0	0	270	0	0	15	144	107	0	0	0	239	1	0	0	0	0
HWI-M03023:41:000000000-ABUB0:1:1107:4591:18828_CONS_SUB_SUB	0.981132075	EU042178	2369	NA	NA	NA	NA	no rank	eudicotyledons	NA	[]	NA	71240	gttggattcaaagctggtgttaaagattataaattgaattattatactcctgactatgaagccaaagatagtgatatcttggcagcattccgagtaactcctcaac	36	0	0	0	0	0	0	0	292	0	0	0	0	0	0	0	0	0	0	0	0	0	0	0	0	0	0	0	0	0	0	1	0	1	0
HWI-M03023:41:000000000-ABUB0:1:1102:4479:18211_CONS_SUB_SUB	0.981132075	AC239738	2348	4070	Solanaceae	NA	NA	subfamily	Solanoideae	NA	['Solanum tuberosum', 'Capsicum annuum', 'Solanum carolinense', 'Solanum lyratum', 'Solanum lycopersicum', 'Scopolia parviflora', 'Solanum tripartitum']	NA	424551	gttggattcaaagctggtgttaaagagtacaaattgacttattatactcctgagtaccaaaccaaggatactgatatactggcagcattccgagtaactcctcaac	54	1	0	0	19	0	0	0	19	0	0	36	52	387	260	23	1	0	0	0	82	0	0	10	98	81	0	0	0	203	1	0	0	0	0
HWI-M03023:41:000000000-ABUB0:1:1102:6264:4257_CONS_SUB_SUB	0.981132075	AC239738	2296	4070	Solanaceae	NA	NA	subfamily	Solanoideae	NA	['Solanum tuberosum', 'Capsicum annuum', 'Solanum carolinense', 'Solanum lyratum', 'Solanum lycopersicum', 'Scopolia parviflora', 'Solanum tripartitum']	NA	424551	gttggattcaaagctggtgttaaagagtacaaatcgacttattatactcctgagtaccaaaccaaggatactgatatattggcagcattccgagtaactcctcaac	54	2	0	0	12	0	0	0	3	0	0	34	61	503	418	19	0	0	1	0	36	0	0	14	186	79	0	0	0	238	0	1	0	0	0
HWI-M03023:30:000000000-AB188:1:2104:22627:5975_CONS_SUB_SUB	0.981132075	AC239738	2268	4070	Solanaceae	NA	NA	subfamily	Solanoideae	NA	['Solanum tuberosum', 'Capsicum annuum', 'Solanum carolinense', 'Solanum lyratum', 'Solanum lycopersicum', 'Scopolia parviflora', 'Solanum tripartitum']	NA	424551	gttggattcaaagctggtgttaaagagtacaaattgacttattatactcctgagtaccaaaccaaggataccgatatattggcagcattccgagtaactcctcaac	26	7	1	0	18	1	0	0	18	0	0	44	86	500	248	38	0	0	0	0	22	0	0	9	133	96	0	0	0	259	0	2	0	1	0
HWI-M03023:41:000000000-ABUB0:1:1101:14587:4903_CONS_SUB_SUB	0.981132075	AC239738	2262	4070	Solanaceae	NA	NA	subfamily	Solanoideae	NA	['Solanum tuberosum', 'Capsicum annuum', 'Solanum carolinense', 'Solanum lyratum', 'Solanum lycopersicum', 'Scopolia parviflora', 'Solanum tripartitum']	NA	424551	gttgggttcaaagctggtgttaaagagtacaaattgacttattatactcctgagtaccaaaccaaggatactgatatattggcagcattccgagtaactcctcaac	54	4	0	0	25	0	0	0	8	0	0	27	66	480	263	62	0	0	0	0	197	0	0	13	127	74	0	0	0	260	1	0	0	0	0
HWI-M03023:30:000000000-AB188:1:1101:24657:8003_CONS_SUB_SUB	0.990566038	AF497064	2207	4454	Araceae	NA	NA	subfamily	Aroideae	NA	[]	NA	284555	gttggattcaaagctggtgttaaggattacaaattgacttattatactcctgactatgagacaaaagatactgatatcttggcagcattccgagtaactcctcaac	1	0	22	1	0	1	0	1	1	0	0	1	0	0	0	0	0	40	0	0	1	0	0	0	0	0	0	0	0	0	0	0	0	0	162
HWI-M03023:41:000000000-ABUB0:1:1107:7079:13132_CONS_SUB_SUB	0.981132075	AC239738	2205	4070	Solanaceae	NA	NA	subfamily	Solanoideae	NA	['Solanum tuberosum', 'Capsicum annuum', 'Solanum carolinense', 'Solanum lyratum', 'Solanum lycopersicum', 'Scopolia parviflora', 'Solanum tripartitum']	NA	424551	gttggattcaaagctggtgttaaaaagtacaaattgacttattatactcctgagtaccaaaccaaggatactgatatattggcagcattccgagtaactcctcaac	54	0	0	0	4	0	1813	0	3	0	0	2	13	122	58	2	0	0	0	0	3	0	0	3	13	11	0	0	0	54	0	1	0	0	0
HWI-M03023:41:000000000-ABUB0:1:1101:15074:21124_CONS_SUB_SUB	0.981132075	AC239738	2146	4070	Solanaceae	NA	NA	subfamily	Solanoideae	NA	['Solanum tuberosum', 'Capsicum annuum', 'Solanum carolinense', 'Solanum lyratum', 'Solanum lycopersicum', 'Scopolia parviflora', 'Solanum tripartitum']	NA	424551	gttggattcaaagctggtgttagagagtacaaattgacttattatactcctgagtaccaaaccaaggatactgatatattggcagcattccgagtaactcctcaac	54	5	0	0	12	0	0	0	9	0	0	24	78	441	304	29	0	0	0	0	23	0	0	14	91	117	0	0	0	226	0	0	0	1	0
HWI-M03023:30:000000000-AB188:1:1112:12781:19384_CONS_SUB_SUB	1	GU067565	2052	4454	Araceae	NA	NA	family	Araceae	NA	[]	NA	4454	gctggattcaaagctggtgttaaagattacaaattgacttattatactcctgactatgagacaaaagatactgatatcttggcagcattccgagtaactcctcaac	1	0	5	1	0	0	0	0	0	0	0	0	0	0	0	0	0	6	0	0	1739	0	0	0	0	0	0	0	0	0	0	0	0	0	43
HWI-M03023:30:000000000-AB188:1:1101:18130:2561_CONS_SUB_SUB	0.981132075	EU042178	2052	NA	NA	NA	NA	no rank	eudicotyledons	NA	[]	NA	71240	gttggattcaaagctggtgttaaagattataaattgaattattatactcctgactatgaaaccgaagatagtgatatcttggcagcattccgagtaactcctcaac	36	0	0	0	0	0	0	0	1331	0	0	0	0	0	0	0	1	0	0	0	0	0	0	0	0	0	0	0	0	0	0	0	0	0	0
HWI-M03023:30:000000000-AB188:1:1102:25801:4458_CONS_SUB_SUB	0.981132075	AF215512	2024	39998	Melastomataceae	NA	NA	family	Melastomataceae	NA	['Nepsera aquatica', 'Gravesia viscosa', 'Salpinga maranonensis', 'Driessenia glanduligera', 'Allomaieta villosa', 'Henriettea barkeri']	NA	39998	gttggattcaaagctggtgttaaagattatagactgacttattatactccttactatcaagtcagacctactgataccttggcagcattccgagtaactcctcaac	9	0	0	0	0	0	0	0	56	0	0	0	9	0	0	0	0	0	0	0	0	0	0	0	0	0	0	0	0	0	0	0	0	0	0
HWI-M03023:41:000000000-ABUB0:1:1104:7369:2857_CONS_SUB_SUB	0.981132075	AC239738	2023	4070	Solanaceae	NA	NA	subfamily	Solanoideae	NA	['Solanum tuberosum', 'Capsicum annuum', 'Solanum carolinense', 'Solanum lyratum', 'Solanum lycopersicum', 'Scopolia parviflora', 'Solanum tripartitum']	NA	424551	gttggattcaaagctggtgttaaagagtacaaattgacttactatactcctgagtaccaaaccaaggatactgatatattggcagcattccgagtaactcctcaac	54	6	0	0	13	0	0	0	4	0	0	27	129	472	233	16	0	1	0	0	33	0	0	11	111	50	0	0	0	269	0	0	0	0	0
HWI-M03023:30:000000000-AB188:1:1114:12970:17376_CONS_SUB_SUB	0.925233645	DQ131777	2007	NA	NA	NA	NA	no rank	Spermatophyta	NA	[]	NA	58024	gttggattcaaactggtgttaaaaagtacaaattgacttattatgctattgaatacgaaaccaaagaaactgatattttggcagcattccgagtaacttcccaac	509	0	0	0	0	0	0	0	0	0	0	1	2002	0	0	0	0	0	0	0	0	0	0	0	0	0	0	0	0	1	0	1	0	0	0
HWI-M03023:30:000000000-AB188:1:2101:17820:2689_CONS_SUB_SUB	0.990566038	KU051626	1940	4070	Solanaceae	NA	NA	family	Solanaceae	NA	['Nicotiana otophora', 'Petunia x hybrida']	NA	4070	gttggattcaaagctggtgttaaagagtacaagttgacttattatactcctgagtaccaaaccaaggatactgatatattggcagcattccgagtaactcctcaac	2	0	1	0	8	0	0	0	198	0	0	16	71	323	194	13	0	0	0	0	23	0	0	31	97	184	0	0	0	217	0	0	0	1	0
HWI-M03023:41:000000000-ABUB0:1:1102:18667:5048_CONS_SUB_SUB	0.990566038	KM008706	1940	4070	Solanaceae	NA	NA	subfamily	Solanoideae	NA	['Solanum lycopersicum']	NA	424551	gttggattcaaagctggtgttaaagagtacaaattgacttattatactcctgagtaccaaaccagggatactgatatattggcagcattccgagtaactcctcaac	3	1	0	0	15	0	0	0	7	0	0	33	58	384	336	15	0	0	0	0	52	0	0	12	98	62	0	0	0	230	0	0	0	0	0
HWI-M03023:41:000000000-ABUB0:1:2116:14529:3428_CONS_SUB	0.838709677	AC239738	1930	NA	NA	NA	NA	no rank	Embryophyta	NA	[]	NA	3193	gttggattcaaagctggtgttaaagagtacaaattgacttattatactcctgagtaccaaaccaaggatactgatatattggcagcattccgagtaactcctcaacctggagttccacctgaag	7504	1	0	0	1	0	0	0	0	0	0	2	2	43	23	2	0	0	0	0	0	0	0	3	6	8	0	0	0	1757	0	0	0	0	0
HWI-M03023:30:000000000-AB188:1:1101:22810:3051_CONS_SUB_SUB	0.981132075	EU042178	1902	NA	NA	NA	NA	no rank	eudicotyledons	NA	[]	NA	71240	gttggattcaaagctggtgttaaagattataaattgaattattatactcctgactatgaaaccaaagatagtgatatcttggcagcactccgagtaactcctcaac	36	0	0	0	0	0	0	0	882	0	0	0	0	0	0	0	0	0	0	0	0	0	0	1	0	0	0	0	0	1	0	0	0	0	0
HWI-M03023:41:000000000-ABUB0:1:1101:8095:15831_CONS_SUB_SUB	0.981132075	AC239738	1899	4070	Solanaceae	NA	NA	subfamily	Solanoideae	NA	['Solanum tuberosum', 'Capsicum annuum', 'Solanum carolinense', 'Solanum lyratum', 'Solanum lycopersicum', 'Scopolia parviflora', 'Solanum tripartitum']	NA	424551	gttggattcaaagctggtgttaaagagtacaaattgacttattatactcctgagtaccaaaccgaggatactgatatattggcagcattccgagtaactcctcaac	54	12	0	0	16	0	0	0	12	0	0	13	48	442	247	13	0	0	0	0	26	0	0	11	115	90	0	0	0	228	0	0	0	0	0
HWI-M03023:41:000000000-ABUB0:1:1101:26172:10747_CONS_SUB_SUB	1	KF546075	1872	4070	Solanaceae	4107	Solanum	species	Solanum tripartitum	52879	['Solanum tripartitum']	Solanum tripartitum	52879	gttggattcagagctggtgttaaagagtacaaattgacttattatactcctgagtaccaaaccaaggatactgatatattggcagcattccgagtaactcctcaac	1	1	0	0	8	0	0	0	140	0	0	31	45	360	214	33	0	0	0	0	21	0	0	11	78	67	0	0	0	168	1	0	0	0	0
HWI-M03023:41:000000000-ABUB0:1:1101:8162:3971_CONS_SUB_SUB	1	AY794917	1856	3977	Euphorbiaceae	NA	NA	tribe	Acalypheae	NA	[]	NA	235880	gttgggttcaaggctggtgttaaagattataaattgacttattatactcctgaatatgaaaccaaagatactgatatcttggcagcattccgagtaactcctcaac	1	0	0	0	0	0	0	0	0	0	0	0	0	0	0	0	0	0	0	0	0	0	0	0	0	0	0	0	0	0	1849	0	0	0	0
HWI-M03023:41:000000000-ABUB0:1:1104:19916:17149_CONS_SUB_SUB	0.981132075	AC239738	1842	4070	Solanaceae	NA	NA	subfamily	Solanoideae	NA	['Solanum tuberosum', 'Capsicum annuum', 'Solanum carolinense', 'Solanum lyratum', 'Solanum lycopersicum', 'Scopolia parviflora', 'Solanum tripartitum']	NA	424551	gttggattcaaagctggtgttaaagagtacaaattgacctattatactcctgagtaccaaaccaaggatactgatatattggcagcattccgagtaactcctcaac	54	5	0	0	17	0	0	0	37	0	0	32	78	472	242	16	0	0	0	0	17	0	0	16	119	61	0	0	0	185	3	0	0	0	0
HWI-M03023:30:000000000-AB188:1:1117:9441:21293_CONS_SUB_SUB	0.981132075	EU042178	1832	NA	NA	NA	NA	no rank	eudicotyledons	NA	[]	NA	71240	gttggattcgaagctggtgttaaagattataaattgaattattatactcctgactatgaaaccaaagatagtgatatcttggcagcattccgagtaactcctcaac	36	0	0	1	0	0	0	0	274	0	0	0	1	1	0	1	0	0	0	1	0	0	0	0	0	0	0	0	0	0	0	0	0	0	0
HWI-M03023:41:000000000-ABUB0:1:1105:9644:15574_CONS_SUB_SUB	0.981132075	AC239738	1791	4070	Solanaceae	NA	NA	subfamily	Solanoideae	NA	['Solanum tuberosum', 'Capsicum annuum', 'Solanum carolinense', 'Solanum lyratum', 'Solanum lycopersicum', 'Scopolia parviflora', 'Solanum tripartitum']	NA	424551	gttggattcaaagctggtgttaaagagtacaaattgacttattatactcctgagtaccaaaccaaggatactgatgtattggcagcattccgagtaactcctcaac	54	5	0	0	12	0	0	0	2	0	0	11	35	597	158	13	0	0	0	0	10	0	0	13	70	48	0	0	0	174	0	0	0	0	0
HWI-M03023:30:000000000-AB188:1:2118:27561:7119_CONS_SUB_SUB	0.971698113	AC239738	1771	4070	Solanaceae	NA	NA	subfamily	Solanoideae	NA	['Solanum tuberosum', 'Capsicum annuum', 'Solanum carolinense', 'Solanum lyratum', 'Solanum lycopersicum', 'Scopolia parviflora', 'Solanum tripartitum']	NA	424551	gttggattcaaagctggtgttaaagagtacaaattgacttattatactcctgagtaccaaaccaaggatactgatatattggcagcattccgagtaactcctcaa	26	23	1	0	10	0	0	0	6	0	0	6	43	447	204	6	0	0	0	0	9	0	0	11	121	55	1	0	0	147	0	0	0	0	0
HWI-M03023:41:000000000-ABUB0:1:2112:16485:16284_CONS_SUB_SUB	0.990566038	AB287373	1767	NA	NA	NA	NA	order	Lamiales	NA	['Sinningia macrophylla', 'Silvianthus bracteatus', 'Vanhouttea gardneri', 'Carlemannia tetragona', 'Salvia ranzaniana']	NA	4143	gttggattcaaagcgggtgttaaagagtacaaattgacttattatactcctcaatacgaaaccaaagatactgatatcttggcagcattccgagtaactcctcaac	10	0	0	0	0	0	0	0	0	0	0	0	0	0	0	0	0	0	0	0	0	0	0	0	0	0	0	0	0	0	0	0	0	0	0
HWI-M03023:41:000000000-ABUB0:1:2101:13804:24181_CONS_SUB_SUB	0.91509434	JX088668	1762	NA	NA	NA	NA	no rank	Mesangiospermae	NA	[]	NA	1437183	gttggatttaaaattggtgttaaagattacaaaatgatttattatactcctgactacgaagtcaaaatattgatatcttaacagcttttcgagtaactcctcaac	375	0	0	0	0	0	0	0	0	0	0	0	0	0	0	0	0	0	0	0	0	0	0	0	0	0	0	0	0	0	0	0	0	0	0
HWI-M03023:41:000000000-ABUB0:1:1103:15929:10596_CONS_SUB_SUB	0.990566038	M76402	1755	4070	Solanaceae	4107	Solanum	species	Solanum tuberosum	4113	['Solanum tuberosum']	Solanum tuberosum	4113	gttggattcaaagctggtgttaaagagtacaaattgacttattatgctcctgagtaccaaaccaaggatactgatatattggcagcattccgagtaactcctcaac	1	3	0	0	12	0	0	0	16	0	0	113	52	509	267	26	0	0	0	0	11	0	1	18	92	70	0	0	0	137	0	0	0	0	0
HWI-M03023:41:000000000-ABUB0:1:1102:11226:8773_CONS_SUB_SUB	0.981132075	AC239738	1736	4070	Solanaceae	NA	NA	subfamily	Solanoideae	NA	['Solanum tuberosum', 'Capsicum annuum', 'Solanum carolinense', 'Solanum lyratum', 'Solanum lycopersicum', 'Scopolia parviflora', 'Solanum tripartitum']	NA	424551	gttggattcaaagctggtgttaaagagtacaaattgacttattatactcctgagtaccagaccaaggatactgatatattggcagcattccgagtaactcctcaac	54	3	0	0	14	0	0	0	3	0	0	11	64	387	207	15	0	0	0	0	23	0	0	6	96	82	0	0	0	247	1	0	0	0	0
HWI-M03023:30:000000000-AB188:1:1106:15628:20363_CONS_SUB_SUB	1	DQ131753	1728	24966	Rubiaceae	NA	NA	family	Rubiaceae	NA	[]	NA	24966	gttggattcaaagctggtgttaaagagtacaaattgacttattatactcctgaatacgaaaccaaagatactgatatcttggcagcattccgagtaactccccaac	1	0	13	0	0	0	0	0	0	0	0	0	0	0	0	0	0	0	0	0	0	0	0	0	0	0	0	0	0	0	0	0	0	0	0
HWI-M03023:30:000000000-AB188:1:1108:10007:10503_CONS_SUB_SUB	0.981132075	AF215512	1682	39998	Melastomataceae	NA	NA	family	Melastomataceae	NA	['Driessenia glanduligera', 'Allomaieta villosa', 'Salpinga maranonensis', 'Henriettea barkeri']	NA	39998	gttggattcaaagctggtgttaaagattatagactgacttattatactccttactatcaagtcgaacctactgataccttggcagcattccgagtaactcctcaac	7	0	0	1	0	1	0	0	87	0	0	0	9	0	0	0	0	0	0	0	0	0	0	0	0	0	0	0	0	0	0	0	0	0	0
HWI-M03023:30:000000000-AB188:1:1101:6812:4214_CONS_SUB_SUB	0.981132075	EU042178	1674	NA	NA	NA	NA	no rank	eudicotyledons	NA	[]	NA	71240	gttggactcaaagctggtgttaaagattataaattgaattattatactcctgactatgaaaccaaagatagtgatatcttggcagcattccgagtaactcctcaac	36	0	0	0	0	0	0	0	275	0	0	0	0	0	0	0	0	0	0	0	0	0	0	0	0	0	0	0	0	0	0	0	0	0	0
HWI-M03023:41:000000000-ABUB0:1:2111:8969:17264_CONS_SUB_SUB	0.990566038	KC473336	1655	4136	Lamiaceae	21880	Salvia	genus	Salvia	NA	[]	NA	21880	gttggattcaaagcgggtgttaaagagtacaaattgacttattatactcctcagtacgaaaccaaagatactgatatcttggcagcattccgagtaactcctcaac	1	0	0	0	0	0	0	0	0	0	0	0	0	0	0	0	0	0	0	0	0	0	0	0	0	0	0	0	0	0	0	0	0	0	0
HWI-M03023:41:000000000-ABUB0:1:1118:8265:12910_CONS_SUB_SUB	0.990566038	AF076769	1651	3642	Lecythidaceae	NA	NA	family	Lecythidaceae	NA	['Corythophora alta', 'Barringtonia racemosa']	NA	3642	gtcggattcaaagctggtgttaaagattacaaattgacttattatactcctgaatataaaaccttagatactgatatcttggcagcattccgagtaactcctcaac	2	0	0	0	0	0	0	0	0	0	0	0	0	0	0	0	0	0	0	0	0	0	0	0	0	0	0	0	0	0	0	0	0	0	1
HWI-M03023:41:000000000-ABUB0:1:1116:24374:12687_CONS_SUB_SUB	0.981132075	AC239738	1647	4070	Solanaceae	NA	NA	subfamily	Solanoideae	NA	['Solanum tuberosum', 'Capsicum annuum', 'Solanum carolinense', 'Solanum lyratum', 'Solanum lycopersicum', 'Scopolia parviflora', 'Solanum tripartitum']	NA	424551	gttggattcaaagctggtgttaaagagtacaaattgacttattatactcctgagtaccaaaccaaggatactgatatattggtagcattccgagtaactcctcaac	54	0	0	0	3	0	0	0	3	0	0	7	46	964	98	6	0	0	0	0	6	0	0	11	50	27	0	0	0	133	0	0	0	0	0
HWI-M03023:30:000000000-AB188:1:2108:17919:18363_CONS_SUB_SUB	0.981132075	AC239738	1633	4070	Solanaceae	NA	NA	subfamily	Solanoideae	NA	['Solanum tuberosum', 'Capsicum annuum', 'Solanum carolinense', 'Solanum lyratum', 'Solanum lycopersicum', 'Scopolia parviflora', 'Solanum tripartitum']	NA	424551	gttggattcaaagctggtgttaaagagtacaaattgacttattatactcctgagtaccaaaccaaggatactgatatattggcagcgttccgagtaactcctcaac	54	2	0	1	28	0	0	0	0	0	0	18	82	365	195	32	0	0	0	0	9	0	0	9	85	59	0	0	0	218	0	0	0	0	0
HWI-M03023:41:000000000-ABUB0:1:2112:12619:5881_CONS_SUB_SUB	0.769230769	HG975449	1630	4070	Solanaceae	4107	Solanum	species	Solanum pennellii	28526	['Solanum pennellii']	Solanum pennellii	28526	gttggattcaaagctggtgttaaagattatagtgatatcttggcagcattccgagtaactcctcaac	1	0	0	0	0	0	0	0	0	0	0	0	0	0	0	0	0	0	0	0	0	0	0	0	0	0	0	0	0	0	1	0	0	0	1
HWI-M03023:41:000000000-ABUB0:1:1114:5359:18163_CONS_SUB_SUB	0.990566038	EU002278	1626	3487	Moraceae	NA	NA	family	Moraceae	NA	[]	NA	3487	gttggattcaaagctggtgttaaagattataaattgacttattacactcctgaatatgaggtcaaagatagtgatatcttggcagcatttcgagtaactcctcaac	2	0	0	0	15	0	0	0	0	0	32	0	0	0	0	0	0	0	11	0	0	0	0	0	0	0	0	0	0	0	15	0	0	0	0
HWI-M03023:41:000000000-ABUB0:1:1104:29113:12109_CONS_SUB_SUB	0.981132075	AC239738	1575	4070	Solanaceae	NA	NA	subfamily	Solanoideae	NA	['Solanum tuberosum', 'Capsicum annuum', 'Solanum carolinense', 'Solanum lyratum', 'Solanum lycopersicum', 'Scopolia parviflora', 'Solanum tripartitum']	NA	424551	gttggattcaaagctggtgttaaagagtacaaattgacttattatactcctgagtaccaaaccaaggatactgatatattggcagcattccgagtaacacctcaac	54	3	0	0	6	0	0	0	3	0	0	11	62	401	224	24	0	0	0	0	16	0	0	12	90	64	0	0	0	323	0	0	0	0	0
HWI-M03023:30:000000000-AB188:1:1101:14039:2175_CONS_SUB_SUB	0.971698113	KC470707	1565	4070	Solanaceae	NA	NA	family	Solanaceae	NA	['Solanum lycopersicum', 'Petunia x hybrida', 'Capsicum lycianthoides', 'Capsicum annuum', 'Solanum tripartitum', 'Solanum tuberosum', 'Solanum carolinense', 'Scopolia parviflora', 'Nicotiana otophora']	NA	4070	gttggattcaaagctagtgttaaagagtacaaattgacttattatactcctaagtaccaaaccaaggatactgatatattggcaacattccgagtaactcctcaac	11	0	0	0	0	0	0	0	0	0	0	0	0	1551	0	0	0	0	0	0	1	0	0	0	1	0	1	0	0	0	0	0	0	0	0
HWI-M03023:41:000000000-ABUB0:1:1105:20464:16969_CONS_SUB_SUB	0.990566038	EU002278	1555	3487	Moraceae	NA	NA	family	Moraceae	NA	[]	NA	3487	gttggattcaaagctggtgttaaagattataaattgacttattacactcttgaatatgaagtcaaagatagtgatatcttggcagcatttcgagtaactcctcaac	2	0	0	0	3	0	0	0	0	0	7	0	1	0	0	0	0	0	1	0	1	0	0	1	0	0	0	0	0	0	3	0	0	0	0
HWI-M03023:41:000000000-ABUB0:1:1102:24951:18864_CONS_SUB_SUB	0.981132075	AC239738	1512	4070	Solanaceae	NA	NA	subfamily	Solanoideae	NA	['Solanum tuberosum', 'Capsicum annuum', 'Solanum carolinense', 'Solanum lyratum', 'Solanum lycopersicum', 'Scopolia parviflora', 'Solanum tripartitum']	NA	424551	gttggattcaaagctggtgttgaagagtacaaattgacttattatactcctgagtaccaaaccaaggatactgatatattggcagcattccgagtaactcctcaac	54	0	0	0	6	0	0	0	86	0	0	17	78	329	190	15	0	0	0	0	12	0	0	8	154	43	0	0	0	114	1	0	0	0	0
HWI-M03023:30:000000000-AB188:1:1101:5851:5107_CONS_SUB_SUB	0.981132075	AY968526	1485	NA	NA	NA	NA	no rank	eudicotyledons	NA	[]	NA	71240	gttggattcaaagctggtgttaaggattataaattgaattattatactcctgactatgaaaccaaagatagtgatatcttggcagcattccgagtaactcctcaac	48	0	0	0	0	0	0	0	315	0	0	0	0	0	0	0	0	0	0	0	0	0	0	0	0	0	0	0	0	0	0	0	0	0	0
HWI-M03023:30:000000000-AB188:1:1101:9668:3997_CONS_SUB_SUB	0.981132075	EU042178	1477	NA	NA	NA	NA	no rank	eudicotyledons	NA	[]	NA	71240	gttggatccaaagctggtgttaaagattataaattgaattattatactcctgactatgaaaccaaagatagtgatatcttggcagcattccgagtaactcctcaac	36	0	0	0	0	0	0	0	522	0	0	0	0	0	0	0	0	0	0	0	0	0	0	0	0	0	0	0	0	0	0	0	0	0	0
HWI-M03023:30:000000000-AB188:1:1106:19654:17780_CONS_SUB_SUB	0.990566038	AY101062	1469	4118	Convolvulaceae	197398	Humbertia	species	Humbertia madagascariensis	197399	['Humbertia madagascariensis']	Humbertia madagascariensis	197399	gttggattcaaagctggtgttaaagagtacaaattgacttattatactcctgagtaccaaaccaaagatactgatatattggcagcattccgagtaactcctcaac	1	6	4	0	14	1	0	0	16	0	0	10	39	180	162	13	0	0	0	0	10	0	0	6	69	87	0	0	0	120	2	0	0	1	2
HWI-M03023:30:000000000-AB188:1:1101:6946:3988_CONS_SUB_SUB	0.981132075	EU042178	1468	NA	NA	NA	NA	no rank	eudicotyledons	NA	[]	NA	71240	gttggattcaaagctggtgttaaagattataaattgaattattatactcctgactatggaaccaaagatagtgatatcttggcagcattccgagtaactcctcaac	36	0	0	0	0	0	0	0	407	0	0	0	0	0	0	0	0	0	0	0	0	0	0	1	0	0	0	0	0	0	0	0	0	0	1
HWI-M03023:41:000000000-ABUB0:1:1101:19972:2961_CONS_SUB_SUB	0.954954955	AC254328	1467	NA	NA	NA	NA	no rank	Mesangiospermae	NA	[]	NA	1437183	gttgggttcaaagctggtgttaaagattataaatctttgacacttattatactcctgactatgaaaccaaagatactgatatcttggcagcattccgagtaactcctcaac	460	0	0	0	0	0	0	0	0	0	0	0	0	0	0	0	0	0	0	0	0	0	0	0	0	0	0	0	0	0	1463	0	0	0	0
HWI-M03023:30:000000000-AB188:1:1101:11947:4204_CONS_SUB_SUB	0.971698113	AF215512	1413	39998	Melastomataceae	NA	NA	family	Melastomataceae	NA	['Nepsera aquatica', 'Gravesia viscosa', 'Salpinga maranonensis', 'Driessenia glanduligera', 'Allomaieta villosa', 'Henriettea barkeri']	NA	39998	tggattcaaagctggtgttaaagattatagactgacttattatactccttactatcaagtcaaacctactgataccttggcagcattccgagtaactcctcaac	9	0	0	0	0	0	0	0	350	0	0	0	226	1	0	0	0	0	0	0	0	0	0	1	0	0	0	0	0	0	0	0	0	0	0
HWI-M03023:30:000000000-AB188:1:1101:7318:2669_CONS_SUB_SUB	0.981132075	EU042178	1412	NA	NA	NA	NA	no rank	eudicotyledons	NA	[]	NA	71240	gttggattcaaagctggtgttaaagattataaattgaattattatactcctgactatgaaaccaaagatagtgataccttggcagcattccgagtaactcctcaac	36	0	0	0	0	0	0	0	416	0	0	0	0	0	0	0	0	0	0	0	0	0	0	0	0	0	0	0	0	0	0	0	0	0	0
HWI-M03023:30:000000000-AB188:1:1101:20801:2517_CONS_SUB_SUB	0.981132075	EU042178	1397	NA	NA	NA	NA	no rank	eudicotyledons	NA	[]	NA	71240	gttggattcaaagctggtgttaaagattataaattgaattattatgctcctgactatgaaaccaaagatagtgatatcttggcagcattccgagtaactcctcaac	36	0	0	0	0	0	0	0	975	0	0	0	1	2	0	0	0	0	0	0	0	0	0	0	1	0	0	0	0	0	0	0	0	1	0
HWI-M03023:41:000000000-ABUB0:1:2112:22603:16537_CONS_SUB_SUB	0.981132075	AC239738	1352	4070	Solanaceae	NA	NA	subfamily	Solanoideae	NA	['Solanum tuberosum', 'Capsicum annuum', 'Solanum carolinense', 'Solanum lyratum', 'Solanum lycopersicum', 'Scopolia parviflora', 'Solanum tripartitum']	NA	424551	gttggattcaaagctggtgttaaagagtacaaattgacttatcatactcctgagtaccaaaccaaggatactgatatattggcagcattccgagtaactcctcaac	54	3	0	0	4	0	0	0	5	0	0	17	41	417	194	16	0	0	0	0	21	0	0	8	61	52	0	0	0	113	0	0	0	0	1
HWI-M03023:30:000000000-AB188:1:1101:5310:8171_CONS_SUB_SUB	0.981132075	EU042178	1340	NA	NA	NA	NA	no rank	eudicotyledons	NA	[]	NA	71240	gttggattcaaagctggtgttaaagattataaattgaattattatactcctgactatgagaccaaagatagtgatatcttggcagcattccgagtaactcctcaac	36	1	0	0	0	0	0	0	345	0	0	0	0	0	0	0	0	0	0	0	0	0	0	0	0	0	0	0	0	0	0	0	0	0	0
HWI-M03023:30:000000000-AB188:1:1101:20487:3400_CONS_SUB_SUB	0.981132075	EU042178	1338	NA	NA	NA	NA	no rank	eudicotyledons	NA	[]	NA	71240	gttggattcaaagctggtgttaaaggttataaattgaattattatactcctgactatgaaaccaaagatagtgatatcttggcagcattccgagtaactcctcaac	36	0	0	0	0	0	0	0	368	0	0	0	0	0	0	0	0	0	0	0	0	0	0	0	0	0	0	0	1	0	0	0	0	0	0
HWI-M03023:41:000000000-ABUB0:1:1105:19437:8090_CONS_SUB_SUB	0.981132075	AC239738	1330	4070	Solanaceae	NA	NA	subfamily	Solanoideae	NA	['Solanum tuberosum', 'Capsicum annuum', 'Solanum carolinense', 'Solanum lyratum', 'Solanum lycopersicum', 'Scopolia parviflora', 'Solanum tripartitum']	NA	424551	gttggattcaaagctggtgttaaagagtacaaattgacttattatactcctgagtaccaaaccaaggatactgatatattggcagcattctgagtaactcctcaac	54	1	0	0	9	0	0	0	22	0	0	16	51	227	170	5	0	0	0	0	20	0	0	7	104	42	0	0	0	159	0	0	0	0	0
HWI-M03023:30:000000000-AB188:1:1101:11099:4720_CONS_SUB_SUB	0.981132075	AY605490	1330	NA	NA	NA	NA	no rank	Mesangiospermae	NA	[]	NA	1437183	gttggattcaaagctggtgttaaagattataaattgaattattatactcctgactacgaaaccaaagatagtgatatcttggcagcattccgagtaactcctcaac	52	0	0	0	0	0	0	0	475	0	0	0	0	0	0	1	0	0	0	0	0	0	1	1	0	0	0	0	0	0	0	0	0	0	0
HWI-M03023:41:000000000-ABUB0:1:1101:23669:7756_CONS_SUB_SUB	0.981132075	AC239738	1310	4070	Solanaceae	NA	NA	subfamily	Solanoideae	NA	['Solanum tuberosum', 'Capsicum annuum', 'Solanum carolinense', 'Solanum lyratum', 'Solanum lycopersicum', 'Scopolia parviflora', 'Solanum tripartitum']	NA	424551	gttggattcaaagctggtgttaaagagcacaaattgacttattatactcctgagtaccaaaccaaggatactgatatattggcagcattccgagtaactcctcaac	54	3	0	0	30	0	0	0	2	0	0	14	46	286	153	11	0	0	0	0	15	0	0	3	74	50	0	0	0	142	0	0	0	0	0
HWI-M03023:41:000000000-ABUB0:1:1102:14708:5430_CONS_SUB_SUB	0.981132075	AC239738	1307	4070	Solanaceae	NA	NA	subfamily	Solanoideae	NA	['Solanum tuberosum', 'Capsicum annuum', 'Solanum carolinense', 'Solanum lyratum', 'Solanum lycopersicum', 'Scopolia parviflora', 'Solanum tripartitum']	NA	424551	gttggattcaaagctggtgttaaagagtacaaattgacttattatactcctgagtaccaaaccaaggacactgatatattggcagcattccgagtaactcctcaac	54	2	0	0	12	1	0	0	9	0	0	23	55	334	171	12	0	0	0	0	18	0	0	11	93	45	0	0	0	132	0	0	0	0	0
HWI-M03023:41:000000000-ABUB0:1:1110:14106:3469_CONS_SUB_SUB	0.981308411	LT576862	1296	NA	NA	NA	NA	no rank	eudicotyledons	NA	['Tephrosia purpurea', 'Hylomecon vernalis']	NA	71240	gttggattcaaagctggtgttaaagattataaattgaattattatactcctgactatgaaaccaaagatagcgatatcttggcagcattccgagtaactcctcaac	3	0	0	0	0	0	2	1	588	0	0	0	0	0	0	1	0	0	0	0	1	0	0	0	0	0	0	0	0	0	0	0	0	0	0
HWI-M03023:30:000000000-AB188:1:1101:17024:13539_CONS_SUB_SUB	0.981132075	AF215512	1293	39998	Melastomataceae	NA	NA	family	Melastomataceae	NA	['Nepsera aquatica', 'Gravesia viscosa', 'Salpinga maranonensis', 'Driessenia glanduligera', 'Allomaieta villosa', 'Henriettea barkeri']	NA	39998	gttggattcaaagccggtgttaaagattatagactgacttattatactccttactatcaagtcaaacctactgataccttggcagcattccgagtaactcctcaac	9	0	0	0	0	0	0	0	66	0	0	0	10	0	0	0	0	0	0	0	0	0	0	1	0	0	0	1	0	0	0	0	0	0	0
HWI-M03023:41:000000000-ABUB0:1:1119:16553:3709_CONS_SUB_SUB	0.990566038	AF036883	1292	NA	NA	NA	NA	no rank	Mesangiospermae	NA	['Rapatea paludosa', 'Meliosma aff. cuneifolia Moore 333', 'Erythroxylum areolatum', 'Philydrum lanuginosum', 'Pontederia sagittata', 'Euphorbia characias', 'Dendrobium pendulum', 'Typha latifolia']	NA	1437183	gttggatttaaagctggtgttaaagattacaaattgacttattatactcctgaatacgaaaccaaagatactgatatcttggcagcattccgagtaactcctcaac	13	0	0	0	0	0	0	0	0	0	0	0	0	0	0	0	0	0	0	0	0	0	0	0	0	0	0	0	0	0	0	0	0	0	0
HWI-M03023:41:000000000-ABUB0:1:1102:4469:9937_CONS_SUB_SUB	0.981132075	AC239738	1285	4070	Solanaceae	NA	NA	subfamily	Solanoideae	NA	['Solanum tuberosum', 'Capsicum annuum', 'Solanum carolinense', 'Solanum lyratum', 'Solanum lycopersicum', 'Scopolia parviflora', 'Solanum tripartitum']	NA	424551	gttggattcaaagctggtgttaaagagtacaaattgacttattatactcctgagtaccaaaccaaggatactgacatattggcagcattccgagtaactcctcaac	54	2	0	0	17	0	0	0	3	0	0	12	49	326	177	20	0	0	0	0	9	0	0	10	67	63	0	0	0	152	0	0	0	0	0
HWI-M03023:30:000000000-AB188:1:1101:17296:4661_CONS_SUB_SUB	0.981132075	EU042178	1264	NA	NA	NA	NA	no rank	eudicotyledons	NA	[]	NA	71240	gttggattcaaagctggtgttaaagattataaattgaattattatactcctgactatgaaaccaaagatagtgatatcttggcagcattccgagtaactcctcgac	36	0	0	0	0	0	0	0	338	0	0	0	0	0	0	0	0	0	0	0	0	0	0	0	0	1	0	0	0	1	0	0	0	0	0
HWI-M03023:30:000000000-AB188:1:1101:20310:2131_CONS_SUB_SUB	0.981132075	EU042178	1257	NA	NA	NA	NA	no rank	eudicotyledons	NA	[]	NA	71240	gttggattcaaagctggtgttaaagattataaattgaattattatactcctgactatgaaaccaaagatagtggtatcttggcagcattccgagtaactcctcaac	36	0	0	0	0	0	0	0	520	0	0	0	0	0	0	0	0	0	0	0	0	0	0	0	0	0	0	0	0	0	0	1	0	0	0
HWI-M03023:41:000000000-ABUB0:1:1103:8686:11270_CONS_SUB_SUB	0.981132075	AC239738	1253	4070	Solanaceae	NA	NA	subfamily	Solanoideae	NA	['Solanum tuberosum', 'Capsicum annuum', 'Solanum carolinense', 'Solanum lyratum', 'Solanum lycopersicum', 'Scopolia parviflora', 'Solanum tripartitum']	NA	424551	gttggattcaaagctggtgttaaagagtacaaattgacttattatactcctgagtaccaaaccaaggatactgatatattggcagcattccgagcaactcctcaac	54	2	0	0	9	0	0	0	6	0	0	14	42	310	199	14	0	0	0	0	10	0	0	10	70	58	0	0	0	139	0	0	0	0	0
HWI-M03023:41:000000000-ABUB0:1:1115:21469:12219_CONS_SUB_SUB	0.981132075	EU042178	1250	NA	NA	NA	NA	no rank	eudicotyledons	NA	[]	NA	71240	gttggattcaaagctggtgttaaagattataaattgaattattatactcctgactatgaaaccaaagatagtgatatcttggcagcattccgagtaactccccaac	36	0	0	0	1	0	0	0	234	0	0	0	0	0	0	0	0	0	0	0	0	0	0	0	0	0	0	0	0	0	1	0	0	0	0
HWI-M03023:41:000000000-ABUB0:1:2111:20020:22274_CONS_SUB_SUB	0.981132075	EU042178	1232	NA	NA	NA	NA	no rank	eudicotyledons	NA	[]	NA	71240	gttggattcaaagctggtgttaaagattataaattgaattattatacccctgactatgaaaccaaagatagtgatatcttggcagcattccgagtaactcctcaac	36	0	0	0	0	0	0	0	266	0	0	0	0	0	0	0	0	0	0	0	0	0	0	0	0	0	0	0	0	0	0	0	0	0	0
HWI-M03023:41:000000000-ABUB0:1:1101:22322:7452_CONS_SUB_SUB	0.981132075	AC239738	1218	4070	Solanaceae	NA	NA	subfamily	Solanoideae	NA	['Solanum tuberosum', 'Capsicum annuum', 'Solanum carolinense', 'Solanum lyratum', 'Solanum lycopersicum', 'Scopolia parviflora', 'Solanum tripartitum']	NA	424551	gttggattcaaagctggtgttaaagagtacaaattgacttgttatactcctgagtaccaaaccaaggatactgatatattggcagcattccgagtaactcctcaac	54	4	0	0	8	0	0	0	2	0	0	15	43	272	141	14	1	0	0	0	9	0	0	6	163	66	0	0	0	150	0	0	0	0	0
HWI-M03023:41:000000000-ABUB0:1:1101:23336:20215_CONS_SUB_SUB	0.981132075	AC239738	1218	4070	Solanaceae	NA	NA	subfamily	Solanoideae	NA	['Solanum tuberosum', 'Capsicum annuum', 'Solanum carolinense', 'Solanum lyratum', 'Solanum lycopersicum', 'Scopolia parviflora', 'Solanum tripartitum']	NA	424551	gttggattcaaagctggtgtcaaagagtacaaattgacttattatactcctgagtaccaaaccaaggatactgatatattggcagcattccgagtaactcctcaac	54	1	0	0	8	0	0	0	5	0	0	13	40	253	128	11	0	0	0	0	11	0	0	15	79	32	0	0	0	153	0	0	0	0	0
HWI-M03023:41:000000000-ABUB0:1:1102:23470:8479_CONS_SUB_SUB	0.981132075	AC239738	1200	4070	Solanaceae	NA	NA	subfamily	Solanoideae	NA	['Solanum tuberosum', 'Capsicum annuum', 'Solanum carolinense', 'Solanum lyratum', 'Solanum lycopersicum', 'Scopolia parviflora', 'Solanum tripartitum']	NA	424551	gttggattcaaagctggtgttaaagagtacaaattgactcattatactcctgagtaccaaaccaaggatactgatatattggcagcattccgagtaactcctcaac	54	2	0	0	5	0	0	0	0	0	0	12	38	272	198	15	1	0	0	0	17	0	0	14	56	51	0	0	0	157	0	1	0	0	0
HWI-M03023:30:000000000-AB188:1:1116:24776:5926_CONS_SUB_SUB	0.981132075	EU042178	1170	NA	NA	NA	NA	no rank	eudicotyledons	NA	['Tephrosia purpurea', 'Acacia resinimarginea', 'Acacia murrayana', 'Inga leiocalycina', 'Pyrola rotundifolia', 'Hylomecon vernalis']	NA	71240	gttggattcaaagctggtgttaaagattataaattgaattattatactcctgactatgaaaccaaggatagtgatatcttggcagcattccgagtaactcctcaac	11	0	1	0	0	0	0	0	295	0	0	0	0	0	0	0	0	0	0	0	0	0	0	0	0	0	0	0	0	0	0	0	0	0	0
HWI-M03023:41:000000000-ABUB0:1:1112:11665:10436_CONS_SUB_SUB	0.981132075	AC239738	1146	NA	NA	NA	NA	no rank	lamiids	NA	[]	NA	91888	gttggattcaaagctggtgttaaagagtacaaattgacttattatactcctgagtaccaaaccaaggatactgatatgttggcagcattccgagtaactcctcaac	64	4	0	0	2	0	0	0	1	0	0	14	33	218	120	12	0	0	0	0	19	0	0	6	72	56	0	0	1	168	0	0	0	0	0
HWI-M03023:41:000000000-ABUB0:1:1102:17042:20619_CONS_SUB_SUB	0.981132075	EU042178	1132	NA	NA	NA	NA	no rank	eudicotyledons	NA	[]	NA	71240	gttggattcaaagctggcgttaaagattataaattgaattattatactcctgactatgaaaccaaagatagtgatatcttggcagcattccgagtaactcctcaac	43	0	0	0	0	0	0	0	240	0	0	0	0	0	0	0	0	0	0	0	0	0	0	0	0	0	0	0	0	0	0	0	0	0	0
HWI-M03023:30:000000000-AB188:1:1101:23227:4330_CONS_SUB_SUB	0.981132075	EU042178	1122	NA	NA	NA	NA	no rank	eudicotyledons	NA	[]	NA	71240	gctggattcaaagctggtgttaaagattataaattgaattattatactcctgactatgaaaccaaagatagtgatatcttggcagcattccgagtaactcctcaac	36	0	0	0	0	0	0	0	393	0	0	0	0	0	0	0	0	0	0	0	0	0	0	0	0	0	0	0	0	0	0	0	0	0	0
HWI-M03023:30:000000000-AB188:1:1115:13607:16192_CONS_SUB_SUB	0.971698113	EU042178	1114	NA	NA	NA	NA	no rank	Mesangiospermae	NA	[]	NA	1437183	gttggatccaaagctggtgttaaagattataaattgaattattatactcctaactatgaaaccaaagatagtgatatcttggcagcattccgagtaactcctcaac	301	0	0	0	0	0	0	0	2	0	0	0	0	0	0	0	0	0	0	0	0	0	0	0	0	1	0	0	0	0	0	0	0	0	1
HWI-M03023:30:000000000-AB188:1:1106:7589:10698_CONS_SUB_SUB	0.981132075	EU042178	1109	NA	NA	NA	NA	no rank	eudicotyledons	NA	[]	NA	71240	gttggattcaaagctggtgctaaagattataaattgaattattatactcctgactatgaaaccaaagatagtgatatcttggcagcattccgagtaactcctcaac	36	0	0	0	0	0	0	1	221	0	0	0	0	0	0	0	0	0	1	0	0	0	0	0	0	0	0	0	0	0	0	0	0	0	0
HWI-M03023:30:000000000-AB188:1:1101:9369:2937_CONS_SUB_SUB	0.990566038	EU042178	1107	3803	Fabaceae	NA	NA	subfamily	Mimosoideae	NA	['Acacia murrayana', 'Acacia resinimarginea']	NA	3807	gttggattcaaagctggtgttaaagattataaattgagttattatactcctgactatgaaaccaaagatagtgatatcttggcagcattccgagtaactcctcaac	4	0	0	0	0	0	0	0	329	0	0	0	0	0	0	0	0	0	0	0	0	0	0	0	0	0	0	0	0	0	0	0	0	0	0
HWI-M03023:30:000000000-AB188:1:1101:16710:3137_CONS_SUB_SUB	0.981132075	AF215512	1091	39998	Melastomataceae	NA	NA	family	Melastomataceae	NA	['Nepsera aquatica', 'Gravesia viscosa', 'Salpinga maranonensis', 'Driessenia glanduligera', 'Allomaieta villosa', 'Henriettea barkeri']	NA	39998	gttggactcaaagctggtgttaaagattatagactgacttattatactccttactatcaagtcaaacctactgataccttggcagcattccgagtaactcctcaac	9	0	0	0	0	0	0	0	94	0	0	0	20	0	1	0	0	0	0	0	0	0	0	0	1	0	0	0	0	0	0	0	0	0	0
HWI-M03023:30:000000000-AB188:1:1101:23390:4998_CONS_SUB_SUB	0.981132075	EU042178	1085	NA	NA	NA	NA	no rank	eudicotyledons	NA	[]	NA	71240	gttggattcaaagctggtgttaaagattataaattgaattattatactcctgactatgaaaccaaagatagtgatatcttggcagcattccgagtaacccctcaac	36	0	0	0	0	0	0	0	269	0	0	0	1	0	0	0	0	0	0	0	0	0	0	0	0	0	0	0	0	0	0	0	0	0	0
HWI-M03023:30:000000000-AB188:1:1101:7584:4376_CONS_SUB_SUB	0.981132075	EU042178	1084	NA	NA	NA	NA	no rank	eudicotyledons	NA	[]	NA	71240	gttggattcaaagctggtgttaaagattataaattgaattattatactcctgactatgaaaccaaagatagtgatatcttggcagcatcccgagtaactcctcaac	36	0	0	0	0	0	0	0	310	1	0	0	1	0	0	0	0	0	0	0	0	0	0	0	0	0	0	0	0	0	1	0	0	0	1
HWI-M03023:30:000000000-AB188:1:1101:6603:2731_CONS_SUB_SUB	0.981132075	EU042178	1078	NA	NA	NA	NA	no rank	eudicotyledons	NA	[]	NA	71240	gttggattcaaagctggtgttaaagattataaattgaattattatactcccgactatgaaaccaaagatagtgatatcttggcagcattccgagtaactcctcaac	36	0	0	0	0	0	0	0	236	0	0	0	0	0	0	0	0	1	0	0	0	0	0	0	0	0	0	0	0	0	0	0	0	0	0
HWI-M03023:30:000000000-AB188:1:1102:24798:7049_CONS_SUB_SUB	0.981308411	EU042178	1073	3803	Fabaceae	NA	NA	subfamily	Mimosoideae	NA	['Acacia murrayana', 'Acacia resinimarginea']	NA	3807	gttggattcaaagctggtgttaaagattataaattgaactattatactcctgactatgaaaccaaagatagtgatatcttggcagcattccgagtaactcctcaac	4	0	0	0	0	0	0	0	140	0	0	0	0	0	0	0	0	0	0	0	0	0	0	0	0	0	0	0	0	0	0	0	0	0	0
HWI-M03023:41:000000000-ABUB0:1:1102:25406:22561_CONS_SUB_SUB	0.981308411	JQ255456	1064	4070	Solanaceae	4107	Solanum	species	Solanum lyratum	230192	['Solanum lyratum']	Solanum lyratum	230192	gttagattcaaagctggtgttaaagagtacaaattgacttattatactcctgagtaccaaaccaaggatactgatatattggcagcattccgagtaactcctcaac	1	2	0	0	6	0	0	0	5	0	0	7	28	158	421	8	0	0	0	0	8	0	0	7	33	36	0	0	0	154	0	1	0	0	0
HWI-M03023:41:000000000-ABUB0:1:1107:11778:5425_CONS_SUB_SUB	0.971698113	EU042178	1055	NA	NA	NA	NA	no rank	Mesangiospermae	NA	[]	NA	1437183	gttggattcaaagctggtgttaaagattataaattgaattattatactcctgactatgaaaccaaagatagtgatatcttggcagcattctgagtaactccttaac	182	0	0	0	0	0	0	0	0	0	0	0	0	0	0	0	0	0	0	0	0	0	0	0	0	0	0	0	0	0	0	0	0	0	0
HWI-M03023:30:000000000-AB188:1:1101:23440:6425_CONS_SUB_SUB	0.981132075	EU042178	1050	NA	NA	NA	NA	no rank	eudicotyledons	NA	[]	NA	71240	gttggattcaaagctggtgttaaagattataaattgaattattatactcctgactatgaaaccaaagatagtgatatctcggcagcattccgagtaactcctcaac	36	0	0	0	0	0	0	0	222	0	0	0	0	0	0	0	0	0	0	0	0	0	0	0	0	0	0	0	0	0	0	0	0	0	0
HWI-M03023:30:000000000-AB188:1:1101:18239:4555_CONS_SUB_SUB	0.981132075	EU042178	1039	NA	NA	NA	NA	no rank	eudicotyledons	NA	[]	NA	71240	gttggattcaaagctggtgttaaagattataaattgaattattatactcctgactatgaaaccaaagatagtgatatcttggcggcattccgagtaactcctcaac	36	0	0	0	0	0	0	0	233	0	0	0	0	0	0	0	0	0	0	0	0	0	0	0	0	0	0	0	0	0	0	0	0	0	0
HWI-M03023:41:000000000-ABUB0:1:2110:23608:10175_CONS_SUB_SUB	0.990566038	KT428296	1034	3803	Fabaceae	162809	Inga	species	Inga leiocalycina	486065	['Inga leiocalycina']	Inga leiocalycina	486065	gttggattcaaagccggtgttaaagattataaattgaattattatactcctgactatgaaaccaaagatagtgatatcttggcagcattccgagtaactcctcaac	1	0	0	0	0	0	1	0	237	0	0	0	0	0	0	0	0	0	0	0	0	0	0	0	0	0	0	0	0	0	0	0	0	0	0
HWI-M03023:30:000000000-AB188:1:1101:15523:12071_CONS_SUB_SUB	0.981132075	EU042178	1034	NA	NA	NA	NA	no rank	eudicotyledons	NA	[]	NA	71240	gttggattcaaagctggtgttaaagattataaattgaattattatactcctggctatgaaaccaaagatagtgatatcttggcagcattccgagtaactcctcaac	36	0	0	0	0	0	0	0	273	0	0	0	0	0	0	0	0	0	0	0	0	0	0	0	0	0	0	0	0	0	0	1	0	0	0
HWI-M03023:30:000000000-AB188:1:1101:25050:3150_CONS_SUB_SUB	0.990566038	JN377974	1028	3803	Fabaceae	NA	NA	family	Fabaceae	NA	['Tephrosia purpurea', 'Vigna unguiculata']	NA	3803	gttgggttcaaagctggtgttaaagattataaattgaattattatactcctgactatgaaaccaaagatagtgatatcttggcagcattccgagtaactcctcaac	4	0	0	0	0	0	0	0	315	0	0	0	0	0	0	0	0	0	0	0	0	0	0	0	0	1	0	0	0	1	0	0	0	0	0
HWI-M03023:30:000000000-AB188:1:1101:8997:3725_CONS_SUB_SUB	0.981132075	EU042178	1019	NA	NA	NA	NA	no rank	eudicotyledons	NA	[]	NA	71240	gtcggattcaaagctggtgttaaagattataaattgaattattatactcctgactatgaaaccaaagatagtgatatcttggcagcattccgagtaactcctcaac	36	0	0	0	0	0	0	0	266	0	0	0	0	0	0	0	0	0	0	0	0	0	0	0	0	0	0	0	0	0	0	0	0	0	0
HWI-M03023:41:000000000-ABUB0:1:1108:10740:22323_CONS_SUB_SUB	0.971698113	KC473312	1012	NA	NA	NA	NA	no rank	Mesangiospermae	NA	[]	NA	1437183	gttggattcaaagcgggtgttaaagaatacaaattgacttattatactcctgaatacaaaaccatggatactgatatcttggcagcattccgagtaactcctcaac	88	0	0	0	0	0	0	0	0	0	0	0	0	0	0	0	0	1	0	0	0	0	0	0	0	0	0	0	0	0	0	0	0	0	0
HWI-M03023:30:000000000-AB188:1:1101:12996:2403_CONS_SUB_SUB	0.981132075	EU042178	996	NA	NA	NA	NA	no rank	eudicotyledons	NA	[]	NA	71240	gttggattcaaagctggtgttagagattataaattgaattattatactcctgactatgaaaccaaagatagtgatatcttggcagcattccgagtaactcctcaac	36	0	0	0	0	0	0	0	384	0	0	0	1	0	0	0	0	0	0	0	0	0	0	0	0	0	0	0	0	0	0	0	0	0	0
HWI-M03023:30:000000000-AB188:1:1101:10716:4752_CONS_SUB_SUB	0.981132075	EU042178	993	NA	NA	NA	NA	no rank	eudicotyledons	NA	[]	NA	71240	gttggattcaaagctggtgttaaagattataaattgaattattatactcctgactatgaaaccaaagatagtgatatcttggcagcattccgagtagctcctcaac	36	0	0	0	0	0	0	0	269	0	0	0	0	0	0	0	0	0	0	0	0	0	0	0	0	0	0	0	0	0	0	0	0	0	0
HWI-M03023:30:000000000-AB188:1:1101:17550:2346_CONS_SUB_SUB	0.981132075	EU042178	990	NA	NA	NA	NA	no rank	eudicotyledons	NA	[]	NA	71240	gttggattcaaagctggtgttaaagattataaattgaattattatactcctgactatgaaaccaaagatagtgatatcttggcagcattccgagtaactcctcagc	36	0	0	0	0	0	0	0	230	0	0	0	0	0	0	0	0	0	0	0	0	0	0	0	0	0	0	0	0	0	0	0	0	0	0
HWI-M03023:41:000000000-ABUB0:1:1113:18009:8581_CONS_SUB_SUB	0.981132075	EU042178	977	NA	NA	NA	NA	no rank	eudicotyledons	NA	[]	NA	71240	gttggattcaaagctggtgttaaagattataaattgaattattatactcctgactatgaaaccaaaggtagtgatatcttggcagcattccgagtaactcctcaac	36	0	0	0	0	0	1	0	227	1	0	0	0	0	0	0	0	0	0	0	0	0	0	0	0	0	0	0	0	0	0	0	0	0	0
HWI-M03023:30:000000000-AB188:1:1101:23526:4246_CONS_SUB_SUB	0.981132075	EU042178	962	NA	NA	NA	NA	no rank	eudicotyledons	NA	[]	NA	71240	gttggattcaaagctggtgttaaagattataaattgaattattatactcctgactatgaaaccaaagatagtgatatcttggcagcattccaagtaactcctcaac	36	0	0	0	0	0	0	0	300	0	0	0	0	0	0	0	0	0	0	0	0	0	0	0	0	0	0	0	0	0	0	0	0	0	0
HWI-M03023:30:000000000-AB188:1:1101:5628:4104_CONS_SUB_SUB	0.981132075	EU042178	960	NA	NA	NA	NA	no rank	eudicotyledons	NA	[]	NA	71240	gttggattcaaagctggtgttaaagactataaattgaattattatactcctgactatgaaaccaaagatagtgatatcttggcagcattccgagtaactcctcaac	36	0	0	0	0	0	0	0	279	0	0	0	0	0	0	0	0	0	0	0	0	0	0	0	0	0	0	0	0	0	0	0	0	0	0
HWI-M03023:30:000000000-AB188:1:1101:14572:3503_CONS_SUB_SUB	0.981132075	AB537496	940	NA	NA	NA	NA	no rank	eudicotyledons	NA	[]	NA	71240	gttggattcaaagctggtgttaaagattataaactgaattattatactcctgactatgaaaccaaagatagtgatatcttggcagcattccgagtaactcctcaac	53	0	0	0	0	0	0	0	367	0	0	0	2	0	0	0	0	0	0	0	0	0	0	0	0	0	0	0	0	0	0	0	0	0	0
HWI-M03023:30:000000000-AB188:1:1102:18172:24458_CONS_SUB_SUB	0.990566038	AF497064	939	4454	Araceae	NA	NA	subfamily	Aroideae	NA	[]	NA	284555	gttggattcaaagctggtgttaaagattacagattgacttattatactcctgactatgagacaaaagatactgatatcttggcagcattccgagtaactcctcaac	1	0	12	0	0	0	0	0	0	0	0	0	0	0	0	0	0	9	0	0	0	0	0	0	0	0	0	0	0	0	0	0	0	0	53
HWI-M03023:41:000000000-ABUB0:1:1110:18119:21595_CONS_SUB_SUB	0.981132075	AC239738	903	4070	Solanaceae	NA	NA	subfamily	Solanoideae	NA	['Solanum tuberosum', 'Capsicum annuum', 'Solanum carolinense', 'Solanum lyratum', 'Solanum lycopersicum', 'Scopolia parviflora', 'Solanum tripartitum']	NA	424551	gttggattcaaagctggtgttaaagagtacaaattgacttattatactcctgagtaccaaaccaaggatactgatatattggcagcattccaagtaactcctcaac	54	1	0	0	7	0	0	1	0	0	0	8	39	172	131	7	0	0	0	0	8	0	0	10	58	42	0	0	0	102	0	0	0	0	0
HWI-M03023:30:000000000-AB188:1:1101:25096:6761_CONS_SUB_SUB	0.981132075	EU042178	898	NA	NA	NA	NA	no rank	eudicotyledons	NA	[]	NA	71240	gttggattcaaagctggtgttaaagattataaattgaattattatactcctgaccatgaaaccaaagatagtgatatcttggcagcattccgagtaactcctcaac	36	0	0	0	0	0	0	0	156	0	0	0	0	0	0	0	0	0	0	0	0	0	0	0	0	0	0	0	0	0	0	0	0	0	0
HWI-M03023:41:000000000-ABUB0:1:2114:23470:12845_CONS_SUB_SUB	0.981132075	EU042178	890	NA	NA	NA	NA	no rank	eudicotyledons	NA	[]	NA	71240	gttggattcaaagctggtgttaaagattataaatcgaattattatactcctgactatgaaaccaaagatagtgatatcttggcagcattccgagtaactcctcaac	36	0	0	0	0	0	0	0	164	0	0	0	0	0	0	0	0	0	0	0	0	0	0	0	0	0	0	0	0	0	0	0	0	0	0
HWI-M03023:41:000000000-ABUB0:1:1101:17468:17135_CONS_SUB_SUB	0.981132075	AC239738	881	4070	Solanaceae	NA	NA	subfamily	Solanoideae	NA	['Solanum tuberosum', 'Capsicum annuum', 'Solanum carolinense', 'Solanum lyratum', 'Solanum lycopersicum', 'Scopolia parviflora', 'Solanum tripartitum']	NA	424551	gttggattcaaagctagtgttaaagagtacaaattgacttattatactcctgagtaccaaaccaaggatactgatatattggcagcattccgagtaactcctcaac	54	1	0	0	7	1	0	0	2	0	0	9	26	298	99	2	1	0	0	0	25	0	0	5	38	36	1	0	0	96	1	0	0	0	0
HWI-M03023:41:000000000-ABUB0:1:1117:11059:2291_CONS_SUB_SUB	0.981132075	EU042178	865	NA	NA	NA	NA	no rank	eudicotyledons	NA	[]	NA	71240	gttggattcaaagctggtgttaaagattataagttgaattattatactcctgactatgaaaccaaagatagtgatatcttggcagcattccgagtaactcctcaac	36	0	0	0	0	0	0	0	195	0	0	0	0	0	0	0	0	0	0	0	0	0	0	0	0	0	0	0	0	0	0	0	0	0	0
HWI-M03023:30:000000000-AB188:1:1101:7341:9709_CONS_SUB_SUB	0.981132075	EU042178	856	NA	NA	NA	NA	no rank	eudicotyledons	NA	[]	NA	71240	gttggattcaaagctggtgttaaagattataaattgaattattatactcctgactatgaaaccaaagatagtgatatcttggcagcattccgagtgactcctcaac	36	0	0	0	0	0	0	0	220	1	0	0	0	0	0	0	0	0	0	0	0	0	0	0	0	0	0	0	0	0	0	0	0	0	0
HWI-M03023:30:000000000-AB188:1:1101:11097:5454_CONS_SUB_SUB	0.981132075	AF215512	855	39998	Melastomataceae	NA	NA	family	Melastomataceae	NA	['Nepsera aquatica', 'Gravesia viscosa', 'Salpinga maranonensis', 'Driessenia glanduligera', 'Allomaieta villosa', 'Henriettea barkeri']	NA	39998	gttggattcaaagctggtgttaaagattatagactgacttattatactccttactatcaagtcaaacctactgataccttggcagcactccgagtaactcctcaac	9	0	0	0	0	0	0	0	107	0	0	0	17	0	0	0	0	0	0	0	0	0	0	1	0	0	0	0	0	0	0	0	0	0	0
HWI-M03023:30:000000000-AB188:1:1101:17195:2937_CONS_SUB_SUB	0.981132075	EU042178	854	NA	NA	NA	NA	no rank	eudicotyledons	NA	[]	NA	71240	gttggattcaaagctggtgttaaagattatagattgaattattatactcctgactatgaaaccaaagatagtgatatcttggcagcattccgagtaactcctcaac	36	0	0	0	0	0	0	0	208	0	0	0	0	0	0	0	0	0	0	0	0	0	0	0	0	0	0	0	0	0	0	0	0	0	0
HWI-M03023:30:000000000-AB188:1:1101:3709:7584_CONS_SUB_SUB	0.981308411	EU042178	854	3803	Fabaceae	NA	NA	subfamily	Mimosoideae	NA	['Acacia murrayana', 'Acacia resinimarginea']	NA	3807	gttggattcaaagctggtgttaaagattataaattggattattatactcctgactatgaaaccaaagatagtgatatcttggcagcattccgagtaactcctcaac	4	0	0	0	0	0	0	0	213	0	0	0	0	0	0	0	0	0	0	0	0	0	0	0	0	0	1	0	0	0	0	0	0	0	0
HWI-M03023:30:000000000-AB188:1:1101:3997:11849_CONS_SUB_SUB	0.981132075	AF215512	848	39998	Melastomataceae	NA	NA	family	Melastomataceae	NA	['Nepsera aquatica', 'Gravesia viscosa', 'Salpinga maranonensis', 'Driessenia glanduligera', 'Allomaieta villosa', 'Henriettea barkeri']	NA	39998	gttggattcaaagctggtgttaaggattatagactgacttattatactccttactatcaagtcaaacctactgataccttggcagcattccgagtaactcctcaac	9	0	0	0	0	0	0	0	122	0	0	0	28	0	0	0	0	0	0	0	0	0	0	0	0	0	0	0	0	0	1	1	0	0	0
HWI-M03023:41:000000000-ABUB0:1:1101:29471:12526_CONS_SUB_SUB	0.962264151	HQ182423	842	NA	NA	NA	NA	no rank	Mesangiospermae	NA	[]	NA	1437183	tggatttaaagctggtgttaaagattacaaattgaattattatactcctgactacgaagtcaaagatactgatatcttggcagcattccgagtaactcctcaac	162	0	0	0	0	0	0	0	0	0	0	0	0	0	0	0	0	0	0	0	0	0	1	0	0	0	0	0	0	0	0	0	0	0	0
HWI-M03023:30:000000000-AB188:1:1101:15474:7713_CONS_SUB_SUB	0.981132075	EU042178	837	NA	NA	NA	NA	no rank	eudicotyledons	NA	[]	NA	71240	gttggattcaaagctggtgttaaagattataaattgaattattatactcctgactatgaaaccaaagatagtgatatcttggcagcattccgggtaactcctcaac	36	0	0	0	0	0	0	0	147	0	0	0	0	0	0	0	0	0	0	0	0	0	0	0	0	0	0	0	0	0	0	0	0	0	0
HWI-M03023:30:000000000-AB188:1:1101:23044:11986_CONS_SUB_SUB	0.981132075	AF215512	819	39998	Melastomataceae	NA	NA	family	Melastomataceae	NA	['Nepsera aquatica', 'Gravesia viscosa', 'Salpinga maranonensis', 'Driessenia glanduligera', 'Allomaieta villosa', 'Henriettea barkeri']	NA	39998	gttggattcaaggctggtgttaaagattatagactgacttattatactccttactatcaagtcaaacctactgataccttggcagcattccgagtaactcctcaac	9	0	0	0	0	0	0	0	110	0	0	0	21	0	0	0	0	0	0	0	0	0	0	0	0	0	0	0	0	1	0	0	0	0	0
HWI-M03023:30:000000000-AB188:1:1101:23622:5824_CONS_SUB_SUB	0.981132075	AF215512	814	39998	Melastomataceae	NA	NA	family	Melastomataceae	NA	['Nepsera aquatica', 'Gravesia viscosa', 'Salpinga maranonensis', 'Driessenia glanduligera', 'Allomaieta villosa', 'Henriettea barkeri']	NA	39998	gttggattcaaagctggtgttaaagattatagactgacttattatactccttactatcaagtcaaacctactgataccttggcagcattccgagtaactcctcagc	9	0	0	0	0	0	0	0	109	0	0	1	24	0	0	0	0	0	0	0	0	0	0	0	0	0	0	0	0	0	0	0	0	0	0
HWI-M03023:30:000000000-AB188:1:1101:16350:14875_CONS_SUB_SUB	0.981132075	EU042178	806	NA	NA	NA	NA	no rank	eudicotyledons	NA	[]	NA	71240	gttggattcaaagctggtgttaaagattataaattgaattattatactcctgactatgaaaccagagatagtgatatcttggcagcattccgagtaactcctcaac	36	0	0	0	0	0	0	0	223	0	0	0	0	0	0	0	0	0	0	0	0	0	0	0	0	0	0	0	0	0	0	0	0	0	0
HWI-M03023:30:000000000-AB188:1:1101:14280:9923_CONS_SUB_SUB	0.981132075	EU042178	800	NA	NA	NA	NA	no rank	eudicotyledons	NA	[]	NA	71240	gttggattcaaagctggtgttaaagattataaattgaattattatactcctgactatgaaaccaaagatagtgatatctttgcagcattccgagtaactcctcaac	36	0	0	0	0	0	0	0	26	0	0	0	0	0	0	0	0	0	0	0	0	0	0	0	0	0	0	0	0	0	0	0	0	0	0
HWI-M03023:41:000000000-ABUB0:1:2111:17114:12517_CONS_SUB_SUB	0.981132075	EU042178	798	NA	NA	NA	NA	no rank	eudicotyledons	NA	[]	NA	71240	gttggattcaaagctggtgttaaagattataaattgaattattatactcctgactatgaaactaaagatagtgatatcttggcagcattccgagtaactcctcaac	36	0	0	0	0	0	0	0	85	0	0	0	0	0	0	0	0	0	0	0	0	0	0	0	0	0	0	0	0	0	0	0	0	0	0
HWI-M03023:41:000000000-ABUB0:1:1110:7485:18710_CONS_SUB_SUB	0.981132075	AC239738	796	4070	Solanaceae	NA	NA	subfamily	Solanoideae	NA	['Solanum tuberosum', 'Capsicum annuum', 'Solanum carolinense', 'Solanum lyratum', 'Solanum lycopersicum', 'Scopolia parviflora', 'Solanum tripartitum']	NA	424551	gttggattcaaagctgtgttaaagagtacaaattgacttattatactcctgagtaccaaaccaaggatactgatatattggcagcattccgagtaactcctcaac	54	1	0	0	2	0	0	0	2	0	0	6	29	351	75	6	0	0	0	1	3	0	0	3	37	6	0	0	0	67	0	1	0	0	0
HWI-M03023:41:000000000-ABUB0:1:1116:8665:9630_CONS_SUB_SUB	0.981132075	AC239738	791	NA	NA	NA	NA	no rank	Mesangiospermae	NA	[]	NA	1437183	gttggattcaaagctggtgttaaagagtacaaattgacttattatactcctgaataccaaaccaaggatactgatatattggcagcattccgagtaactcctcaac	79	1	0	0	2	0	0	1	1	0	0	12	13	311	68	2	0	1	0	0	112	0	0	3	17	19	0	0	0	54	0	0	0	0	0
HWI-M03023:30:000000000-AB188:1:1101:9767:4167_CONS_SUB_SUB	0.981132075	AF215512	791	39998	Melastomataceae	NA	NA	family	Melastomataceae	NA	['Nepsera aquatica', 'Gravesia viscosa', 'Salpinga maranonensis', 'Driessenia glanduligera', 'Allomaieta villosa', 'Henriettea barkeri']	NA	39998	gttggattcaaagctggtgttaaagattatagactgacttattatactccttactatcaagtcaaacctactgataccttggcagcattccgagtaactcctcgac	9	0	0	0	0	0	0	0	68	0	0	0	14	0	0	0	0	0	0	0	0	0	0	0	0	0	0	0	0	0	0	0	0	0	0
HWI-M03023:30:000000000-AB188:1:1101:6166:14118_CONS_SUB_SUB	0.981132075	AF215512	785	39998	Melastomataceae	NA	NA	family	Melastomataceae	NA	['Nepsera aquatica', 'Gravesia viscosa', 'Salpinga maranonensis', 'Driessenia glanduligera', 'Allomaieta villosa', 'Henriettea barkeri']	NA	39998	gttggattcaaagctggtgttaaagattatagactgacttattatactccttactaccaagtcaaacctactgataccttggcagcattccgagtaactcctcaac	9	0	0	0	0	0	0	0	176	0	0	0	22	0	1	0	0	0	0	0	0	0	0	0	0	0	0	0	0	0	0	0	0	0	0
HWI-M03023:41:000000000-ABUB0:1:2101:20308:5536_CONS_SUB_SUB	0.971962617	EU042178	784	NA	NA	NA	NA	no rank	eudicotyledons	NA	[]	NA	71240	gttggatctaaagctggtgttaaagattataaattgaattattatactcctgactatgaaaccaaagatagtgatatcttggcagcattccgagtaactcctcaac	40	0	0	0	0	0	0	0	0	0	0	0	0	0	0	0	0	0	0	0	0	0	0	0	0	1	0	0	0	0	0	0	0	0	0
HWI-M03023:30:000000000-AB188:1:1101:24337:2545_CONS_SUB_SUB	0.990566038	AF497064	782	4454	Araceae	NA	NA	subfamily	Aroideae	NA	[]	NA	284555	gtcggattcaaagctggtgttaaagattacaaattgacttattatactcctgactatgagacaaaagatactgatatcttggcagcattccgagtaactcctcaac	1	0	548	2	0	0	0	0	0	1	0	0	0	0	0	0	0	6	0	0	0	0	0	0	0	1	0	0	0	0	0	0	0	0	67
HWI-M03023:41:000000000-ABUB0:1:1101:28446:18762_CONS_SUB_SUB	0.981132075	AC239738	779	4070	Solanaceae	NA	NA	subfamily	Solanoideae	NA	['Solanum tuberosum', 'Capsicum annuum', 'Solanum carolinense', 'Solanum lyratum', 'Solanum lycopersicum', 'Scopolia parviflora', 'Solanum tripartitum']	NA	424551	gttggattcaaagctggtgttaaagagtacaaattgacttattatactcctgagtatcaaaccaaggatactgatatattggcagcattccgagtaactcctcaac	54	1	0	0	23	0	0	0	5	0	0	7	38	160	139	14	0	0	0	0	9	0	0	7	44	17	0	0	0	62	0	0	0	0	0
HWI-M03023:30:000000000-AB188:1:1101:20235:15609_CONS_SUB_SUB	0.981132075	AF215512	776	39998	Melastomataceae	NA	NA	family	Melastomataceae	NA	['Nepsera aquatica', 'Gravesia viscosa', 'Salpinga maranonensis', 'Driessenia glanduligera', 'Allomaieta villosa', 'Henriettea barkeri']	NA	39998	gttggattcaaagctggtgttaaagattatagactgacttattatactccttactatcaagtcaaacctactgataccttggcagcattccgagtaacccctcaac	9	0	0	0	0	0	0	0	97	0	0	0	17	0	0	0	0	0	0	0	0	0	0	0	0	0	0	0	0	0	0	0	0	0	0
HWI-M03023:30:000000000-AB188:1:1101:13865:7620_CONS_SUB_SUB	0.981132075	EU042178	775	NA	NA	NA	NA	no rank	eudicotyledons	NA	[]	NA	71240	gttggattcaaagctggtgttaaagattataaattgaattattatactcctgactatgaaaccaaagatagtgatatcctggcagcattccgagtaactcctcaac	36	0	0	0	0	0	0	0	158	0	0	0	0	0	0	0	0	0	0	0	0	0	0	0	0	0	0	0	0	0	0	0	0	0	0
HWI-M03023:30:000000000-AB188:1:1102:10917:14571_CONS_SUB_SUB	0.981132075	EU042178	764	NA	NA	NA	NA	no rank	eudicotyledons	NA	[]	NA	71240	gttggattcaaagctggtgttaaagattataaattgaattactatactcctgactatgaaaccaaagatagtgatatcttggcagcattccgagtaactcctcaac	36	0	0	0	0	0	0	0	178	0	0	0	0	0	0	0	0	0	0	0	0	0	0	0	0	0	0	0	0	0	0	0	0	0	0
HWI-M03023:30:000000000-AB188:1:1101:23188:3839_CONS_SUB_SUB	0.981132075	EU042178	755	NA	NA	NA	NA	no rank	eudicotyledons	NA	[]	NA	71240	gttggattcaaagctggtgttaaagattataaattgaattattatactcctgactgtgaaaccaaagatagtgatatcttggcagcattccgagtaactcctcaac	36	0	0	0	0	0	0	0	242	0	0	0	0	1	1	0	0	0	0	0	0	0	0	0	0	0	0	0	0	0	0	0	0	0	0
HWI-M03023:41:000000000-ABUB0:1:1101:25809:4272_CONS_SUB_SUB	0.990566038	KT428297	750	3803	Fabaceae	NA	NA	subfamily	Mimosoideae	NA	['Leucaena trichandra']	NA	3807	gttggattcaaagctggtgttaaagattataaattgacttattatactcctgactatgaaactaaagatggtgatatcttggcagcattccgagtaactcctcaac	3	0	0	0	0	0	0	0	0	0	0	0	0	0	0	0	0	0	0	0	0	0	0	0	0	0	0	0	0	0	0	0	0	0	0
HWI-M03023:30:000000000-AB188:1:1101:17251:4163_CONS_SUB_SUB	0.971698113	EU042178	748	NA	NA	NA	NA	no rank	Mesangiospermae	NA	[]	NA	1437183	gttggattcaaagctggtgttaaagattataaattgaattattatactcctgactatgaaaccaaagatagtgatatcttggcagcattccgagtaactcctcaa	182	0	0	0	0	0	0	0	154	0	0	0	0	0	0	0	0	0	0	0	0	0	0	0	0	0	0	0	0	0	0	0	0	0	0
HWI-M03023:30:000000000-AB188:1:1101:15509:3203_CONS_SUB_SUB	0.981132075	EU042178	746	NA	NA	NA	NA	no rank	eudicotyledons	NA	[]	NA	71240	gttggattcaaagctggtgttaaagattataaattgaattattatactcctgactatgaaaccaaagatagtgatatcttggcagcattctgagtaactcctcaac	36	0	0	0	0	0	0	0	336	0	0	0	0	0	0	0	0	0	0	0	0	0	0	0	0	0	0	0	0	0	0	0	0	0	0
HWI-M03023:30:000000000-AB188:1:1101:23950:21200_CONS_SUB_SUB	0.981132075	AF215512	746	39998	Melastomataceae	NA	NA	family	Melastomataceae	NA	['Nepsera aquatica', 'Gravesia viscosa', 'Salpinga maranonensis', 'Driessenia glanduligera', 'Allomaieta villosa', 'Henriettea barkeri']	NA	39998	gttggattcaaagctggtgttaaagattatagactgacttattatactccttactatcaagtcaaacctactgataccctggcagcattccgagtaactcctcaac	9	1	0	0	0	0	0	0	53	0	0	0	16	0	0	0	0	0	0	0	0	0	0	0	0	0	0	0	0	0	0	0	0	0	0
HWI-M03023:30:000000000-AB188:1:1101:20112:5952_CONS_SUB_SUB	0.981132075	AF215512	745	39998	Melastomataceae	NA	NA	family	Melastomataceae	NA	['Nepsera aquatica', 'Gravesia viscosa', 'Salpinga maranonensis', 'Driessenia glanduligera', 'Allomaieta villosa', 'Henriettea barkeri']	NA	39998	gttggattcaaagctggtgttaaagattatagactggcttattatactccttactatcaagtcaaacctactgataccttggcagcattccgagtaactcctcaac	9	0	0	0	0	0	0	0	114	0	0	0	6	0	0	0	0	0	0	0	0	0	0	0	0	0	0	0	0	0	0	0	0	0	0
HWI-M03023:30:000000000-AB188:1:1115:21070:9611_CONS_SUB_SUB	0.990566038	KX364403	740	NA	NA	NA	NA	subclass	rosids	NA	['Psidium guajava', 'Dactylocladus stenostachys']	NA	71275	gtaggattcaaagctggtgttaaagattataaactgacttattatactcctgagtatgaaaccaaagatactgatatcttggcagcattccgagtaactcctcaac	5	0	0	0	0	1	0	0	0	0	0	0	0	0	0	0	0	0	0	0	0	0	0	0	0	0	0	0	0	0	0	0	0	0	0
HWI-M03023:30:000000000-AB188:1:2104:25866:14259_CONS_SUB_SUB	0.981132075	AC239738	733	4070	Solanaceae	NA	NA	subfamily	Solanoideae	NA	['Solanum tuberosum', 'Capsicum annuum', 'Solanum carolinense', 'Solanum lyratum', 'Solanum lycopersicum', 'Scopolia parviflora', 'Solanum tripartitum']	NA	424551	gttggattcaaagctggtgttaaagagtacaaattgacttattatactcctgagtaccaaaccaagtatactgatatattggcagcattccgagtaactcctcaac	26	1	2	1	5	0	0	1	3	0	0	11	28	169	129	8	0	0	0	0	10	0	0	4	56	20	0	0	0	100	0	1	0	1	0
HWI-M03023:41:000000000-ABUB0:1:1101:9968:23511_CONS_SUB_SUB	0.981132075	AC239738	712	4070	Solanaceae	NA	NA	subfamily	Solanoideae	NA	['Solanum tuberosum', 'Capsicum annuum', 'Solanum carolinense', 'Solanum lyratum', 'Solanum lycopersicum', 'Scopolia parviflora', 'Solanum tripartitum']	NA	424551	gttggattcaaagctggtgttaaagagtacaaattgacttattatactcctgagtaccaaaccaaggatactgatatattggcagcattacgagtaactcctcaac	54	4	0	0	11	0	0	0	2	0	0	1	21	129	87	6	0	0	0	0	5	0	0	3	36	25	0	0	0	56	1	0	0	0	0
HWI-M03023:41:000000000-ABUB0:1:1115:25800:5867_CONS_SUB_SUB	0.981132075	AC239738	712	4070	Solanaceae	NA	NA	subfamily	Solanoideae	NA	['Solanum tuberosum', 'Capsicum annuum', 'Solanum carolinense', 'Solanum lyratum', 'Solanum lycopersicum', 'Scopolia parviflora', 'Solanum tripartitum']	NA	424551	gttggattcaaagctggtgttaaagagtacaaattgacttattatactcctgagtactaaaccaaggatactgatatattggcagcattccgagtaactcctcaac	54	1	0	0	3	0	0	0	1	0	0	4	15	177	99	7	0	0	0	0	9	0	0	5	52	24	0	0	0	67	0	0	0	0	0
HWI-M03023:41:000000000-ABUB0:1:2102:4349:15936_CONS_SUB_SUB	1	KX826821	711	39998	Melastomataceae	NA	NA	family	Melastomataceae	NA	[]	NA	39998	gttggattcaaagctggtgttaaagattatagactgacttattatactcctgaatatcaagtcaaacctactgataccttggcagcattccgagtaactcctcaac	1	0	0	0	0	0	0	0	0	0	0	0	0	0	0	0	0	0	0	1	0	0	0	0	0	0	0	0	0	0	0	0	0	0	0
HWI-M03023:30:000000000-AB188:1:1101:25782:3807_CONS_SUB_SUB	0.981132075	AF215512	707	39998	Melastomataceae	NA	NA	family	Melastomataceae	NA	['Nepsera aquatica', 'Gravesia viscosa', 'Salpinga maranonensis', 'Driessenia glanduligera', 'Allomaieta villosa', 'Henriettea barkeri']	NA	39998	gttggattcaaagctggtgttaaagattatagactgacttattatactccttactatcaagtcaagcctactgataccttggcagcattccgagtaactcctcaac	9	0	0	0	0	0	0	0	80	0	0	0	15	0	0	0	0	0	0	0	1	0	0	0	0	0	0	0	0	0	0	0	0	0	0
HWI-M03023:41:000000000-ABUB0:1:1109:23123:11513_CONS_SUB_SUB	0.981132075	AC239738	705	4070	Solanaceae	NA	NA	subfamily	Solanoideae	NA	['Solanum tuberosum', 'Capsicum annuum', 'Solanum carolinense', 'Solanum lyratum', 'Solanum lycopersicum', 'Scopolia parviflora', 'Solanum tripartitum']	NA	424551	gttggattcaaagctggtgttaaagagtacaaattgacttattatactcctgagtaccaaaccaaggatactgatatattggcagcattccgagtaattcctcaac	54	0	0	0	3	0	0	0	2	0	0	7	8	173	54	4	0	0	0	0	4	0	0	0	18	12	2	0	0	287	0	0	0	0	0
HWI-M03023:30:000000000-AB188:1:1101:8318:7433_CONS_SUB_SUB	0.990566038	DQ912891	701	NA	NA	NA	NA	no rank	eudicotyledons	NA	['Tephrosia purpurea', 'Hylomecon vernalis']	NA	71240	gttggattcaaagctggtgttaaagattacaaattgaattattatactcctgactatgaaaccaaagatagtgatatcttggcagcattccgagtaactcctcaac	5	0	0	0	0	0	0	0	135	0	0	1	0	0	0	0	0	0	0	0	0	0	0	0	0	0	0	0	0	0	0	0	0	0	1
HWI-M03023:41:000000000-ABUB0:1:1114:4756:12432_CONS_SUB_SUB	0.981308411	AC239738	695	4070	Solanaceae	NA	NA	subfamily	Solanoideae	NA	['Solanum lycopersicum']	NA	424551	gttggattcaaagctggtgttaaagagtacaaattgacttattatactcctgagtaccaaaccaaggatactgatatattgacagcattccgagtaactcctcaac	3	0	0	0	7	0	0	0	4	0	0	8	35	130	71	15	0	0	0	0	10	0	0	2	28	19	0	0	0	78	0	0	0	0	0
HWI-M03023:30:000000000-AB188:1:1101:13351:14761_CONS_SUB_SUB	0.981132075	EU042178	692	NA	NA	NA	NA	no rank	eudicotyledons	NA	[]	NA	71240	gttggattcaaagctggtgttaaagattataaattgaatcattatactcctgactatgaaaccaaagatagtgatatcttggcagcattccgagtaactcctcaac	36	0	0	0	0	0	0	0	126	0	0	0	0	0	0	0	0	0	0	0	0	0	0	1	0	0	0	0	0	0	0	0	0	0	0
HWI-M03023:30:000000000-AB188:1:1101:11779:19375_CONS_SUB_SUB	0.981132075	EU042178	683	NA	NA	NA	NA	no rank	eudicotyledons	NA	[]	NA	71240	gttggattcaaagctggtgttgaagattataaattgaattattatactcctgactatgaaaccaaagatagtgatatcttggcagcattccgagtaactcctcaac	36	0	0	0	0	0	0	0	151	1	0	0	0	0	0	0	0	0	1	0	0	0	0	0	0	0	0	0	0	0	0	0	0	0	0
HWI-M03023:30:000000000-AB188:1:1101:24424:5533_CONS_SUB_SUB	0.981132075	EU042178	677	NA	NA	NA	NA	no rank	eudicotyledons	NA	[]	NA	71240	gttggattcaaagctggtgttaaagattataaattgaattattgtactcctgactatgaaaccaaagatagtgatatcttggcagcattccgagtaactcctcaac	36	0	0	0	0	0	0	0	149	0	0	0	0	0	0	0	0	0	0	0	0	0	0	0	0	0	0	0	0	0	0	0	0	0	0
HWI-M03023:30:000000000-AB188:1:1101:18033:10988_CONS_SUB_SUB	0.981132075	AF215512	677	39998	Melastomataceae	NA	NA	family	Melastomataceae	NA	['Nepsera aquatica', 'Gravesia viscosa', 'Salpinga maranonensis', 'Driessenia glanduligera', 'Allomaieta villosa', 'Henriettea barkeri']	NA	39998	gttggatccaaagctggtgttaaagattatagactgacttattatactccttactatcaagtcaaacctactgataccttggcagcattccgagtaactcctcaac	9	0	0	0	0	0	0	0	157	0	0	0	17	0	0	1	0	0	0	1	0	0	0	0	0	0	0	0	0	1	0	0	0	0	0
HWI-M03023:30:000000000-AB188:1:1101:14530:15012_CONS_SUB_SUB	0.981132075	AF215512	665	39998	Melastomataceae	NA	NA	family	Melastomataceae	NA	['Nepsera aquatica', 'Gravesia viscosa', 'Salpinga maranonensis', 'Driessenia glanduligera', 'Allomaieta villosa', 'Henriettea barkeri']	NA	39998	gttggattcaaagctggtgttaaagattatagactgacctattatactccttactatcaagtcaaacctactgataccttggcagcattccgagtaactcctcaac	9	0	0	0	0	0	0	0	66	0	0	0	32	0	0	0	0	0	0	0	0	0	0	0	0	0	0	0	0	0	0	0	0	0	0
HWI-M03023:30:000000000-AB188:1:1104:21982:2436_CONS_SUB_SUB	0.990566038	KF138193	654	NA	NA	NA	NA	order	Rosales	NA	['Urtica sp. Lixinhui-1102', 'Urera glabra', 'Sarcopilea domingensis', 'Urtica hyperborea']	NA	3744	gttggattcaaagctggtgttaaaggttataaattgacttattacactcctgaatatgaaaccaaagatactgatatcttagcagcatttcgagtaactcctcaac	10	0	0	0	0	0	0	0	1	0	0	0	0	2	0	0	0	0	0	0	1	0	0	584	0	0	0	3	0	0	0	0	0	0	0
HWI-M03023:30:000000000-AB188:1:1101:14155:7230_CONS_SUB_SUB	0.981132075	EU042178	653	NA	NA	NA	NA	no rank	eudicotyledons	NA	[]	NA	71240	gttggattcagagctggtgttaaagattataaattgaattattatactcctgactatgaaaccaaagatagtgatatcttggcagcattccgagtaactcctcaac	36	0	0	0	0	0	0	0	202	0	0	0	0	1	1	0	0	0	0	0	0	0	0	0	0	0	0	0	0	0	0	0	0	0	0
HWI-M03023:30:000000000-AB188:1:1101:22270:14184_CONS_SUB_SUB	0.990566038	AF497064	647	4454	Araceae	NA	NA	subfamily	Aroideae	NA	[]	NA	284555	gttggattcaaagctggtgttaaagattacaaattgacttattatactcctgactatgagacaaaagatactgatatcttggcggcattccgagtaactcctcaac	1	0	14	0	0	0	0	0	0	0	0	0	0	0	0	0	0	10	0	0	0	0	0	0	0	0	0	0	0	0	0	0	0	0	51
HWI-M03023:41:000000000-ABUB0:1:1111:10755:2149_CONS_SUB_SUB	0.981132075	AC239738	647	4070	Solanaceae	NA	NA	subfamily	Solanoideae	NA	['Solanum tuberosum', 'Capsicum annuum', 'Solanum carolinense', 'Solanum lyratum', 'Solanum lycopersicum', 'Scopolia parviflora', 'Solanum tripartitum']	NA	424551	gttggattcaaagctggtgttaaagaatacaaattgacttattatactcctgagtaccaaaccaaggatactgatatattggcagcattccgagtaactcctcaac	54	2	0	0	5	0	0	0	2	0	0	5	18	94	67	4	0	0	0	0	3	0	0	1	29	33	0	0	0	83	0	0	0	0	0
HWI-M03023:30:000000000-AB188:1:1103:26768:6082_CONS_SUB_SUB	0.981132075	AC239738	644	4070	Solanaceae	NA	NA	subfamily	Solanoideae	NA	['Solanum tuberosum', 'Capsicum annuum', 'Solanum carolinense', 'Solanum lyratum', 'Solanum lycopersicum', 'Scopolia parviflora', 'Solanum tripartitum']	NA	424551	gttggattcaaagctggtgttaaagagtacaaattgacttattatactcctgagtaccaaaccaaggatacagatatattggcagcattccgagtaactcctcaac	26	0	0	1	2	0	0	0	1	0	0	3	5	82	347	7	0	1	0	0	3	0	0	1	31	8	0	0	0	41	0	0	0	0	0
HWI-M03023:30:000000000-AB188:1:1102:7799:3098_CONS_SUB_SUB	0.981132075	AF215512	640	39998	Melastomataceae	NA	NA	family	Melastomataceae	NA	['Nepsera aquatica', 'Gravesia viscosa', 'Salpinga maranonensis', 'Driessenia glanduligera', 'Allomaieta villosa', 'Henriettea barkeri']	NA	39998	gttggattcaaagctggtgttaaagattatagactgacttattatactccttactatcaagtcaaacctactgatacctcggcagcattccgagtaactcctcaac	9	0	0	0	0	0	0	0	56	0	0	0	19	0	0	0	0	0	0	0	0	0	0	0	0	0	0	0	0	0	0	0	0	0	0
HWI-M03023:30:000000000-AB188:1:1101:24448:17866_CONS_SUB_SUB	0.981132075	AF215512	632	39998	Melastomataceae	NA	NA	family	Melastomataceae	NA	['Nepsera aquatica', 'Gravesia viscosa', 'Salpinga maranonensis', 'Driessenia glanduligera', 'Allomaieta villosa', 'Henriettea barkeri']	NA	39998	gttggattcaaagctggtgttaaagattatagactgacttattatactccttactatcaggtcaaacctactgataccttggcagcattccgagtaactcctcaac	9	0	0	0	0	0	0	0	97	0	0	0	25	0	0	0	0	0	0	0	0	0	0	0	0	0	0	0	0	0	0	0	0	0	0
HWI-M03023:30:000000000-AB188:1:1101:2562:14102_CONS_SUB_SUB	0.981132075	AF215512	629	39998	Melastomataceae	NA	NA	family	Melastomataceae	NA	['Nepsera aquatica', 'Gravesia viscosa', 'Salpinga maranonensis', 'Driessenia glanduligera', 'Allomaieta villosa', 'Henriettea barkeri']	NA	39998	gttggattcaaagctggtgttaaagattatagactgacttattatactccttactatcgagtcaaacctactgataccttggcagcattccgagtaactcctcaac	16	0	0	0	0	0	0	0	99	0	0	0	25	1	0	0	0	0	0	0	0	0	0	0	0	0	0	0	0	1	0	0	0	1	0
HWI-M03023:30:000000000-AB188:1:1101:19819:6846_CONS_SUB_SUB	0.981132075	EU042178	622	NA	NA	NA	NA	no rank	eudicotyledons	NA	[]	NA	71240	gttggattcaaagctggtgttaaagattgtaaattgaattattatactcctgactatgaaaccaaagatagtgatatcttggcagcattccgagtaactcctcaac	36	0	0	0	0	0	0	0	134	0	0	0	0	0	0	0	0	0	0	0	0	0	0	0	0	0	0	0	0	0	0	0	0	0	0
HWI-M03023:30:000000000-AB188:1:1101:23214:2559_CONS_SUB_SUB	0.981132075	EU042178	619	NA	NA	NA	NA	no rank	eudicotyledons	NA	[]	NA	71240	gttggattcaaagctggtgttaaagattataaattgaattattatactcctgactatgaaaccaaagacagtgatatcttggcagcattccgagtaactcctcaac	36	0	0	0	0	0	0	0	169	0	0	0	0	0	0	0	0	0	0	0	0	0	0	0	0	0	0	0	0	0	0	0	0	0	0
HWI-M03023:41:000000000-ABUB0:1:1101:10589:2720_CONS_SUB_SUB	0.971698113	HQ182423	618	NA	NA	NA	NA	no rank	Mesangiospermae	NA	[]	NA	1437183	ttggatttaaagctggtgttaaagattacaaattgaattattatactcctgactacgaagtcaaagatactgatatcttggcagcattccgagtaactcctcaac	25	0	0	0	0	0	0	0	0	0	0	0	0	0	0	0	0	0	0	0	0	0	0	0	0	0	0	0	0	0	0	0	0	0	0
HWI-M03023:30:000000000-AB188:1:1101:9072:5892_CONS_SUB_SUB	0.981132075	AF215512	617	39998	Melastomataceae	NA	NA	family	Melastomataceae	NA	['Nepsera aquatica', 'Gravesia viscosa', 'Salpinga maranonensis', 'Driessenia glanduligera', 'Allomaieta villosa', 'Henriettea barkeri']	NA	39998	gttggattcaaagctggtgttaaagattataggctgacttattatactccttactatcaagtcaaacctactgataccttggcagcattccgagtaactcctcaac	9	0	0	0	0	0	0	0	89	0	0	0	18	0	0	0	0	0	0	0	0	0	0	0	0	0	0	0	0	0	1	0	0	0	0
HWI-M03023:30:000000000-AB188:1:1102:7740:22561_CONS_SUB_SUB	0.981132075	AF215512	617	39998	Melastomataceae	NA	NA	family	Melastomataceae	NA	['Nepsera aquatica', 'Gravesia viscosa', 'Salpinga maranonensis', 'Driessenia glanduligera', 'Allomaieta villosa', 'Henriettea barkeri']	NA	39998	gttggattcaaagctggtgttaaaggttatagactgacttattatactccttactatcaagtcaaacctactgataccttggcagcattccgagtaactcctcaac	9	0	0	0	0	0	0	0	68	0	0	0	16	0	0	0	0	0	0	0	0	0	0	0	0	0	0	0	0	0	0	0	0	0	0
HWI-M03023:30:000000000-AB188:1:1102:2017:11055_CONS_SUB_SUB	0.971698113	AF215512	613	39998	Melastomataceae	NA	NA	family	Melastomataceae	NA	['Nepsera aquatica', 'Gravesia viscosa', 'Salpinga maranonensis', 'Driessenia glanduligera', 'Allomaieta villosa', 'Henriettea barkeri']	NA	39998	gttggattcaaagctggtgttaaagattatagactgacttattatactccttactatcaagtcaaacctactgataccttggcagcattccgagtaactcctcaa	9	0	0	0	0	0	0	0	37	0	0	0	7	0	0	0	0	0	0	0	0	0	0	0	0	0	0	0	0	0	0	0	0	0	0
HWI-M03023:41:000000000-ABUB0:1:1101:7339:2342_CONS_SUB_SUB	0.981132075	AC239738	612	4070	Solanaceae	NA	NA	subfamily	Solanoideae	NA	['Solanum tuberosum', 'Capsicum annuum', 'Solanum carolinense', 'Solanum lyratum', 'Solanum lycopersicum', 'Scopolia parviflora', 'Solanum tripartitum']	NA	424551	gttggattcaaagctggtattaaagagtacaaattgacttattatactcctgagtaccaaaccaaggatactgatatattggcagcattccgagtaactcctcaac	54	1	0	0	5	0	0	0	3	0	0	3	31	112	68	4	0	0	0	0	5	0	0	2	32	25	0	0	0	56	0	0	0	0	0
HWI-M03023:30:000000000-AB188:1:1101:25310:3985_CONS_SUB_SUB	0.981132075	EU042178	610	NA	NA	NA	NA	no rank	eudicotyledons	NA	[]	NA	71240	gttggattcaaagctggtgttaaagattataaattgaattattatactcctgactatgaaaccaaagatagtgatgtcttggcagcattccgagtaactcctcaac	36	0	0	0	0	0	0	0	125	0	0	0	0	0	0	0	0	1	0	0	0	0	0	0	0	0	0	0	0	0	0	0	0	0	0
HWI-M03023:30:000000000-AB188:1:1101:11098:3425_CONS_SUB_SUB	0.981132075	AF215512	608	39998	Melastomataceae	NA	NA	family	Melastomataceae	NA	['Nepsera aquatica', 'Gravesia viscosa', 'Salpinga maranonensis', 'Driessenia glanduligera', 'Allomaieta villosa', 'Henriettea barkeri']	NA	39998	gttggattcaaagctggtgttaaagattatagactgacttattatactccttactatcaagtcaaacctactgataccttggcggcattccgagtaactcctcaac	9	0	0	0	0	0	0	0	83	0	0	0	20	0	1	0	0	0	0	0	0	0	0	0	0	0	1	0	0	0	0	0	0	0	0
HWI-M03023:41:000000000-ABUB0:1:1118:28422:18336_CONS_SUB_SUB	0.981132075	EU042178	605	NA	NA	NA	NA	no rank	eudicotyledons	NA	[]	NA	71240	gttggattcaaagctagtgttaaagattataaattgaattattatactcctgactatgaaaccaaagatagtgatatcttggcagcattccgagtaactcctcaac	36	0	0	0	0	0	1	0	63	0	0	0	0	0	0	0	0	0	0	0	0	0	0	0	0	0	0	0	0	0	0	0	0	0	0
HWI-M03023:30:000000000-AB188:1:1101:22553:15395_CONS_SUB_SUB	0.981132075	EU042178	603	NA	NA	NA	NA	no rank	eudicotyledons	NA	[]	NA	71240	gttggattcaaaactggtgttaaagattataaattgaattattatactcctgactatgaaaccaaagatagtgatatcttggcagcattccgagtaactcctcaac	36	0	0	0	0	0	0	0	45	0	0	0	0	0	0	0	0	0	0	0	0	0	0	0	0	0	0	0	0	0	0	0	0	0	0
HWI-M03023:30:000000000-AB188:1:2102:19233:8329_CONS_SUB_SUB	0.981132075	AC239738	601	4070	Solanaceae	NA	NA	subfamily	Solanoideae	NA	['Solanum tuberosum', 'Capsicum annuum', 'Solanum carolinense', 'Solanum lyratum', 'Solanum lycopersicum', 'Scopolia parviflora', 'Solanum tripartitum']	NA	424551	gttggattcaaagctggtgttaaagagtataaattgacttattatactcctgagtaccaaaccaaggatactgatatattggcagcattccgagtaactcctcaac	26	2	1	0	8	0	0	0	6	0	0	6	18	159	66	4	0	0	0	0	6	0	0	4	45	17	0	0	0	48	0	0	0	0	0
HWI-M03023:30:000000000-AB188:1:1101:15674:3710_CONS_SUB_SUB	0.981132075	AF215512	601	39998	Melastomataceae	NA	NA	family	Melastomataceae	NA	['Nepsera aquatica', 'Gravesia viscosa', 'Salpinga maranonensis', 'Driessenia glanduligera', 'Allomaieta villosa', 'Henriettea barkeri']	NA	39998	gttggattcaaagctggtgttaaagattatagactgacttattatactccttactatcaagtcaaacctactgataccttggcagcattccgagtaactccccaac	17	0	0	0	0	0	0	0	78	0	0	0	12	0	0	0	0	0	0	0	0	0	0	0	0	0	0	0	0	0	0	0	0	0	0
HWI-M03023:30:000000000-AB188:1:2108:13203:15307_CONS_SUB_SUB	0.981132075	EU042178	600	NA	NA	NA	NA	no rank	eudicotyledons	NA	['Tephrosia purpurea', 'Acacia resinimarginea', 'Acacia murrayana', 'Inga leiocalycina', 'Pyrola rotundifolia', 'Hylomecon vernalis']	NA	71240	gttggattcaaagctggtgttaaagattataaattgaattatcatactcctgactatgaaaccaaagatagtgatatcttggcagcattccgagtaactcctcaac	11	0	1	0	0	0	0	0	130	0	0	0	0	0	0	0	0	0	0	0	0	0	0	0	0	0	0	0	0	0	0	0	0	0	0
HWI-M03023:41:000000000-ABUB0:1:1101:6171:3391_CONS_SUB_SUB	0.971698113	EU042178	595	NA	NA	NA	NA	no rank	Mesangiospermae	NA	[]	NA	1437183	gttggattcaaagctggtgttaaagattataaattgaattattatactcctaactatgaaactaaagatagtgatatcttggcagcattccgagtaactcctcaac	301	0	0	0	0	0	0	0	0	0	0	0	0	0	0	0	0	0	0	0	0	0	0	0	0	0	0	0	0	0	0	0	0	0	0
HWI-M03023:30:000000000-AB188:1:1101:7042:6295_CONS_SUB_SUB	0.981132075	EU042178	593	NA	NA	NA	NA	no rank	eudicotyledons	NA	[]	NA	71240	gttggattcaaagctggtgttaaagattataaattgaattattatactcctgactatgaaaccaaagatagtgatatcttggcagcattccgagcaactcctcaac	36	0	0	0	0	0	0	0	138	0	0	0	0	0	0	0	0	0	0	0	0	0	0	0	0	0	0	0	0	0	0	0	0	0	0
HWI-M03023:30:000000000-AB188:1:1101:22003:2545_CONS_SUB_SUB	0.990566038	GU067565	587	4454	Araceae	NA	NA	family	Araceae	NA	['Arisaema erubescens', 'Alocasia macrorrhizos', 'Colocasia esculenta', 'Arum korolkowii', 'Pinellia ternata', 'Spathiphyllum kochii']	NA	4454	gctggattcaaagctggtgttaaagattacaaattgacttattatactcctggctatgagacaaaagatactgatatcttggcagcattccgagtaactcctcaac	9	0	0	0	0	0	0	0	0	0	0	0	0	0	0	0	0	0	0	0	587	0	0	0	0	0	0	0	0	0	0	0	0	0	0
HWI-M03023:30:000000000-AB188:1:1101:13986:15266_CONS_SUB_SUB	0.981132075	AF215512	584	39998	Melastomataceae	NA	NA	family	Melastomataceae	NA	['Nepsera aquatica', 'Gravesia viscosa', 'Salpinga maranonensis', 'Driessenia glanduligera', 'Allomaieta villosa', 'Henriettea barkeri']	NA	39998	gttggattcaaagctggtgttaaagattatagactgacttattatactccttactatcaagtcaaacctaccgataccttggcagcattccgagtaactcctcaac	9	0	0	0	0	0	0	0	72	0	0	0	24	0	0	0	0	0	0	0	0	0	0	0	0	0	0	0	0	0	0	0	0	0	0
HWI-M03023:30:000000000-AB188:1:1101:9207:6015_CONS_SUB_SUB	0.981132075	EU042178	578	NA	NA	NA	NA	no rank	eudicotyledons	NA	[]	NA	71240	gttggattcaaagctggtgttaaagatcataaattgaattattatactcctgactatgaaaccaaagatagtgatatcttggcagcattccgagtaactcctcaac	36	0	0	0	0	0	0	0	112	0	0	0	0	0	0	0	0	1	0	0	0	0	0	0	0	0	0	0	0	0	0	0	0	0	0
HWI-M03023:30:000000000-AB188:1:2115:26659:13363_CONS_SUB_SUB	0.981132075	AC239738	576	4070	Solanaceae	NA	NA	subfamily	Solanoideae	NA	['Solanum tuberosum', 'Capsicum annuum', 'Solanum carolinense', 'Solanum lyratum', 'Solanum lycopersicum', 'Scopolia parviflora', 'Solanum tripartitum']	NA	424551	gttggattcaaagctggtgttaaagagtacaaattgacttattatacacctgagtaccaaaccaaggatactgatatattggcagcattccgagtaactcctcaac	26	1	1	0	3	0	0	0	1	0	0	7	19	180	52	11	0	0	0	1	7	0	0	3	30	14	0	0	0	113	0	0	0	0	0
HWI-M03023:30:000000000-AB188:1:1103:16095:2653_CONS_SUB_SUB	0.981132075	AF215512	576	39998	Melastomataceae	NA	NA	family	Melastomataceae	NA	['Nepsera aquatica', 'Gravesia viscosa', 'Salpinga maranonensis', 'Driessenia glanduligera', 'Allomaieta villosa', 'Henriettea barkeri']	NA	39998	gttggattcaaagctggtgttaaagattatagactgacttattatactccttactatcaagtcaaacctactgataccttggcagcattccgagtagctcctcaac	9	0	0	0	0	2	0	0	103	0	0	0	7	0	0	0	0	0	0	0	0	0	0	0	0	0	0	0	0	0	0	0	0	0	0
HWI-M03023:30:000000000-AB188:1:1107:25507:3190_CONS_SUB_SUB	0.990566038	AF215512	571	39998	Melastomataceae	NA	NA	family	Melastomataceae	NA	['Driessenia glanduligera', 'Allomaieta villosa', 'Salpinga maranonensis', 'Henriettea barkeri']	NA	39998	gttggattcaaagctggtgttaaagattatagactgacttattatactcctactatcaagtcaaacctactgataccttggcagcattccgagtaactcctcaac	7	0	0	0	0	0	0	0	15	0	0	0	1	0	0	0	0	0	0	0	0	0	0	0	0	0	0	0	0	0	0	0	0	0	0
HWI-M03023:41:000000000-ABUB0:1:1104:18433:19470_CONS_SUB_SUB	0.990566038	EU002278	568	3487	Moraceae	NA	NA	family	Moraceae	NA	[]	NA	3487	gttggattcaaagctggtgttaaagattataaattgacttattacactcctggatatgaagtcaaagatagtgatatcttggcagcatttcgagtaactcctcaac	2	0	0	0	11	0	0	0	0	0	202	0	0	0	0	0	0	0	52	0	0	0	0	0	0	0	0	0	0	0	7	0	0	0	0
HWI-M03023:41:000000000-ABUB0:1:1106:8725:23083_CONS_SUB_SUB	0.981132075	AC239738	567	4070	Solanaceae	NA	NA	subfamily	Solanoideae	NA	['Solanum tuberosum', 'Capsicum annuum', 'Solanum carolinense', 'Solanum lyratum', 'Solanum lycopersicum', 'Scopolia parviflora', 'Solanum tripartitum']	NA	424551	gttggattcaaagctggtgttaaagagtacaaattgacttattatactcttgagtaccaaaccaaggatactgatatattggcagcattccgagtaactcctcaac	54	0	0	0	1	0	0	0	3	0	0	3	37	163	49	3	0	0	0	0	3	0	0	1	7	18	0	0	0	29	0	0	0	0	0
HWI-M03023:30:000000000-AB188:1:1101:18177:5341_CONS_SUB_SUB	0.990566038	AF497064	565	4454	Araceae	NA	NA	subfamily	Aroideae	NA	[]	NA	284555	gttggattcaaagctggtgttaaagattacaaattgacttattatactcctgactatgagacaaaagatactgatatctcggcagcattccgagtaactcctcaac	1	0	234	0	0	0	0	0	0	0	0	0	0	0	0	0	0	11	0	0	0	0	0	0	0	0	0	0	1	0	0	0	0	0	62
HWI-M03023:30:000000000-AB188:1:1108:18357:17509_CONS_SUB_SUB	0.981132075	AF215512	565	39998	Melastomataceae	NA	NA	family	Melastomataceae	NA	['Driessenia glanduligera', 'Allomaieta villosa', 'Salpinga maranonensis', 'Henriettea barkeri']	NA	39998	gttggattcaaagctggtgttaaagattatagactgacttattatactccttactatcaagccaaacctactgataccttggcagcattccgagtaactcctcaac	7	0	1	0	0	0	0	0	124	0	0	0	21	0	0	0	0	0	0	0	0	0	0	0	0	0	0	0	0	0	0	0	0	0	0
HWI-M03023:41:000000000-ABUB0:1:1113:23485:24627_CONS_SUB_SUB	0.981132075	AC239738	562	4070	Solanaceae	NA	NA	subfamily	Solanoideae	NA	['Solanum tuberosum', 'Capsicum annuum', 'Solanum carolinense', 'Solanum lyratum', 'Solanum lycopersicum', 'Scopolia parviflora', 'Solanum tripartitum']	NA	424551	gttggattcaaagctggtgttaaagagtacaaattgacttattatactcctgagtaccaaactaaggatactgatatattggcagcattccgagtaactcctcaac	54	1	0	0	1	2	0	0	2	0	0	6	16	146	76	2	0	0	0	0	6	0	0	0	27	15	0	0	0	82	0	0	0	0	0
HWI-M03023:30:000000000-AB188:1:1101:4919:9013_CONS_SUB_SUB	0.981132075	EU042178	557	NA	NA	NA	NA	no rank	eudicotyledons	NA	[]	NA	71240	gttggattcaaagctggtgtcaaagattataaattgaattattatactcctgactatgaaaccaaagatagtgatatcttggcagcattccgagtaactcctcaac	36	0	0	0	0	0	0	0	105	0	0	0	0	0	0	0	0	0	0	0	0	0	0	0	0	0	0	0	0	0	0	0	0	0	0
HWI-M03023:30:000000000-AB188:1:1101:23812:10714_CONS_SUB_SUB	0.981132075	AF497064	554	NA	NA	NA	NA	class	Liliopsida	NA	[]	NA	4447	tggattcaaagctggtgttaaagattacaaattgacttattatactcctgactatgagacaaaagatactgatatcttggcagcattccgagtaactcctcaac	24	0	40	0	0	0	0	0	0	0	0	0	0	0	0	0	0	7	0	0	2	0	0	0	0	0	0	0	0	0	0	0	0	0	165
HWI-M03023:30:000000000-AB188:1:1101:8592:5515_CONS_SUB_SUB	0.981132075	EU042178	552	NA	NA	NA	NA	no rank	eudicotyledons	NA	[]	NA	71240	gttggattcaaagctggtgttaaagattataaattgaattattacactcctgactatgaaaccaaagatagtgatatcttggcagcattccgagtaactcctcaac	36	0	0	0	0	0	0	0	143	0	0	0	0	0	0	0	0	0	0	0	0	0	0	0	0	0	0	0	0	0	0	0	0	0	0
HWI-M03023:41:000000000-ABUB0:1:1101:9498:13571_CONS_SUB_SUB	1	JX088668	547	4642	Zingiberaceae	94326	Alpinia	species	Alpinia zerumbet	97723	['Alpinia zerumbet']	Alpinia zerumbet	97723	gttggatttaaagctggtgttaaagattacaaattgacttattatactcctgactacgaagtcaaagatactgatatcttagcagcattccgagtaactcctcaac	1	0	0	0	0	0	0	0	0	0	0	0	0	0	0	0	0	0	0	0	0	0	0	0	0	0	0	0	0	0	0	0	0	0	0
HWI-M03023:30:000000000-AB188:1:1101:16659:21171_CONS_SUB_SUB	0.981132075	AF215512	543	39998	Melastomataceae	NA	NA	family	Melastomataceae	NA	['Nepsera aquatica', 'Gravesia viscosa', 'Salpinga maranonensis', 'Driessenia glanduligera', 'Allomaieta villosa', 'Henriettea barkeri']	NA	39998	gttgggttcaaagctggtgttaaagattatagactgacttattatactccttactatcaagtcaaacctactgataccttggcagcattccgagtaactcctcaac	9	0	0	0	0	0	0	0	56	0	0	0	38	0	0	0	0	0	0	0	0	0	0	0	0	0	0	0	0	0	0	0	0	0	0
HWI-M03023:30:000000000-AB188:1:1104:11844:20274_CONS_SUB_SUB	0.990566038	KX364403	536	3931	Myrtaceae	120289	Psidium	species	Psidium guajava	120290	['Psidium guajava']	Psidium guajava	120290	gttggattcgaagctggtgttaaagattataaactgacttattatactcctgagtatgaaaccaaagatactgatatcttggcagcattccgagtaactcctcaac	1	0	3	0	0	0	0	0	0	0	0	0	1	0	0	0	0	0	0	0	0	0	0	0	0	0	0	0	1	0	0	0	2	0	0
HWI-M03023:30:000000000-AB188:1:1101:16062:21490_CONS_SUB_SUB	0.990566038	LN885257	532	3803	Fabaceae	NA	NA	subfamily	Mimosoideae	NA	[]	NA	3807	gttggattcaaagctggtgttaaagattataaattgaattattatactcctgactatgaaaccaaagatggtgatatcttggcagcattccgagtaactcctcaac	2	0	0	0	0	0	0	0	130	0	0	0	0	0	0	0	0	0	0	0	0	0	0	0	0	0	0	0	0	0	0	0	0	0	0
HWI-M03023:30:000000000-AB188:1:1101:22588:21778_CONS_SUB_SUB	0.981132075	AF215512	532	39998	Melastomataceae	NA	NA	family	Melastomataceae	NA	['Nepsera aquatica', 'Gravesia viscosa', 'Salpinga maranonensis', 'Driessenia glanduligera', 'Allomaieta villosa', 'Henriettea barkeri']	NA	39998	gttggattcaaagctggtgttaaagattatagactgacttattataccccttactatcaagtcaaacctactgataccttggcagcattccgagtaactcctcaac	13	0	0	0	0	0	0	0	92	0	0	0	14	0	0	0	0	1	0	0	0	0	0	0	0	0	0	0	0	0	0	0	0	0	0
HWI-M03023:30:000000000-AB188:1:2114:27606:12834_CONS_SUB_SUB	0.990566038	GU067565	532	4454	Araceae	NA	NA	family	Araceae	NA	['Arisaema erubescens', 'Alocasia macrorrhizos', 'Colocasia esculenta', 'Arum korolkowii', 'Pinellia ternata', 'Spathiphyllum kochii']	NA	4454	gctggattcaaagctggtgttaaagattacagattgacttattatactcctgactatgagacaaaagatactgatatcttggcagcattccgagtaactcctcaac	9	0	0	0	0	0	0	0	0	0	0	0	0	0	0	0	0	0	0	0	1	0	0	0	0	0	0	0	0	0	0	0	0	0	1
HWI-M03023:41:000000000-ABUB0:1:1117:13605:19218_CONS_SUB_SUB	0.981132075	EU384939	525	NA	NA	NA	NA	no rank	Pentapetalae	NA	['Sedum oryzifolium', 'Glycyrrhiza glabra', 'Scyphostegia borneensis', 'Acicarpha spathulata']	NA	1437201	gttggattcaaagctggtgttaaggagtataaattgacttattatactcctgaatatgaaaccaaggatactgatatcttggcagccttccgagtaactcctcaac	6	0	0	0	0	0	0	0	0	0	0	0	0	0	0	0	0	0	0	0	0	0	0	0	0	0	0	0	0	0	0	0	0	0	0
HWI-M03023:41:000000000-ABUB0:1:1101:20327:14086_CONS_SUB_SUB	0.990566038	KC470707	523	4070	Solanaceae	4107	Solanum	species	Solanum carolinense	50511	['Solanum carolinense']	Solanum carolinense	50511	gttggattcaaagctggtgttaaagagtacaaattgacttattatactcctaagtaccaaaccaaggatactgatatattggcagcattccgagtaactcctcaac	1	0	0	0	5	0	0	0	0	0	0	7	20	131	65	4	0	0	0	0	7	0	0	6	39	29	1	0	0	47	0	0	0	0	0
HWI-M03023:30:000000000-AB188:1:1101:13522:8986_CONS_SUB_SUB	0.981132075	AF215512	523	39998	Melastomataceae	NA	NA	family	Melastomataceae	NA	['Nepsera aquatica', 'Gravesia viscosa', 'Salpinga maranonensis', 'Driessenia glanduligera', 'Allomaieta villosa', 'Henriettea barkeri']	NA	39998	gtcggattcaaagctggtgttaaagattatagactgacttattatactccttactatcaagtcaaacctactgataccttggcagcattccgagtaactcctcaac	9	0	0	0	0	0	0	0	88	0	0	0	26	0	0	0	0	0	0	0	0	0	0	0	0	0	0	0	0	0	0	0	0	0	0
HWI-M03023:41:000000000-ABUB0:1:1101:12289:15843_CONS_SUB_SUB	0.990566038	AF215512	523	39998	Melastomataceae	NA	NA	family	Melastomataceae	NA	['Driessenia glanduligera', 'Allomaieta villosa', 'Salpinga maranonensis', 'Henriettea barkeri']	NA	39998	ttggattcaaagctggtgttaaagattatagactgacttattatactcctgactatcaagtcaaacctactgataccttggcagcattccgagtaactcctcaac	7	0	0	0	0	0	0	0	0	0	0	0	0	0	0	0	0	39	0	0	0	0	0	0	0	0	0	0	0	0	0	0	0	0	0
HWI-M03023:30:000000000-AB188:1:1101:12778:6155_CONS_SUB_SUB	0.981132075	AF215512	518	39998	Melastomataceae	NA	NA	family	Melastomataceae	NA	['Nepsera aquatica', 'Gravesia viscosa', 'Salpinga maranonensis', 'Driessenia glanduligera', 'Allomaieta villosa', 'Henriettea barkeri']	NA	39998	gttggattcaaagctggtgctaaagattatagactgacttattatactccttactatcaagtcaaacctactgataccttggcagcattccgagtaactcctcaac	9	0	0	0	0	0	0	0	72	0	0	0	25	0	0	0	0	0	0	0	0	0	0	0	0	0	0	0	0	0	0	0	0	0	0
HWI-M03023:30:000000000-AB188:1:1101:7422:12158_CONS_SUB_SUB	0.981308411	AF215512	515	39998	Melastomataceae	NA	NA	family	Melastomataceae	NA	['Driessenia glanduligera', 'Allomaieta villosa', 'Salpinga maranonensis', 'Henriettea barkeri']	NA	39998	gttggattcaaagctggtgttaaagattatagactgacttattatactccctactatcaagtcaaacctactgataccttggcagcattccgagtaactcctcaac	7	0	0	0	0	0	0	0	69	0	0	0	13	0	0	0	0	1	0	0	0	1	0	0	0	0	0	0	0	0	0	0	0	0	0
HWI-M03023:30:000000000-AB188:1:1107:9674:14894_CONS_SUB_SUB	0.981132075	AF215512	509	39998	Melastomataceae	NA	NA	family	Melastomataceae	NA	['Driessenia glanduligera', 'Allomaieta villosa', 'Salpinga maranonensis', 'Henriettea barkeri']	NA	39998	gttggattcgaagctggtgttaaagattatagactgacttattatactccttactatcaagtcaaacctactgataccttggcagcattccgagtaactcctcaac	7	0	2	0	0	0	0	0	62	0	0	0	16	0	0	0	0	0	0	0	0	0	0	0	0	0	0	0	0	0	0	0	0	0	0
HWI-M03023:41:000000000-ABUB0:1:1101:16084:7109_CONS_SUB_SUB	0.990566038	EU002278	509	3487	Moraceae	NA	NA	family	Moraceae	NA	[]	NA	3487	ttggattcaaagctggtgttaaagattataaattgacttattacactcctgaatatgaagtcaaagatagtgatatcttggcagcatttcgagtaactcctcaac	2	0	0	0	32	0	0	0	0	0	59	0	0	0	0	0	0	0	143	0	0	0	0	0	0	0	0	0	0	0	18	1	0	0	0
HWI-M03023:30:000000000-AB188:1:1101:13236:2201_CONS_SUB_SUB	0.981132075	EU042178	509	NA	NA	NA	NA	no rank	eudicotyledons	NA	[]	NA	71240	gttggattcaaagctggtgttaaagattatgaattgaattattatactcctgactatgaaaccaaagatagtgatatcttggcagcattccgagtaactcctcaac	36	0	0	0	0	0	0	0	112	0	0	0	0	0	0	0	0	0	0	0	0	0	0	0	0	0	0	0	0	0	0	0	0	0	0
HWI-M03023:41:000000000-ABUB0:1:1118:17501:5210_CONS_SUB_SUB	0.981132075	AC239738	503	4070	Solanaceae	NA	NA	subfamily	Solanoideae	NA	['Solanum tuberosum', 'Capsicum annuum', 'Solanum carolinense', 'Solanum lyratum', 'Solanum lycopersicum', 'Scopolia parviflora', 'Solanum tripartitum']	NA	424551	gttggattcaaagctggtgttaaagagtacaaattgacttattatactcctgagaaccaaaccaaggatactgatatattggcagcattccgagtaactcctcaac	54	0	0	0	2	0	0	0	4	0	0	3	10	46	35	3	0	0	0	0	2	0	0	4	11	51	0	0	0	33	0	1	0	0	0
HWI-M03023:30:000000000-AB188:1:1105:21753:9701_CONS_SUB_SUB	0.990566038	AF497064	497	4454	Araceae	NA	NA	subfamily	Aroideae	NA	[]	NA	284555	gttggattcaaagctggtgttaaagattacaaattgacttattatactcctgactatgagacaaaagatactgatatcttggcagcatcccgagtaactcctcaac	1	0	10	0	0	0	0	0	0	0	0	0	0	0	0	0	0	5	0	0	0	0	0	0	0	0	0	0	0	0	0	0	0	0	49
HWI-M03023:41:000000000-ABUB0:1:2103:14015:20052_CONS_SUB_SUB	0.981132075	AC239738	495	4070	Solanaceae	NA	NA	subfamily	Solanoideae	NA	['Solanum tuberosum', 'Capsicum annuum', 'Solanum carolinense', 'Solanum lyratum', 'Solanum lycopersicum', 'Scopolia parviflora', 'Solanum tripartitum']	NA	424551	gttggattcaaagctggtgttaaagagtacaaattaacttattatactcctgagtaccaaaccaaggatactgatatattggcagcattccgagtaactcctcaac	54	1	0	0	2	0	0	0	2	0	0	4	16	91	56	2	0	0	0	0	4	0	0	5	36	20	0	0	0	65	0	0	0	0	0
HWI-M03023:41:000000000-ABUB0:1:1103:20866:8912_CONS_SUB_SUB	0.981132075	AC239738	492	4070	Solanaceae	NA	NA	subfamily	Solanoideae	NA	['Solanum tuberosum', 'Capsicum annuum', 'Solanum carolinense', 'Solanum lyratum', 'Solanum lycopersicum', 'Scopolia parviflora', 'Solanum tripartitum']	NA	424551	gttggattcaaagctgatgttaaagagtacaaattgacttattatactcctgagtaccaaaccaaggatactgatatattggcagcattccgagtaactcctcaac	54	0	0	0	7	0	0	0	1	0	0	7	16	103	69	0	0	0	0	0	5	0	0	5	33	17	0	0	0	55	0	0	0	0	0
HWI-M03023:30:000000000-AB188:1:1101:11834:5097_CONS_SUB_SUB	0.981132075	AF215512	492	39998	Melastomataceae	NA	NA	family	Melastomataceae	NA	['Nepsera aquatica', 'Gravesia viscosa', 'Salpinga maranonensis', 'Driessenia glanduligera', 'Allomaieta villosa', 'Henriettea barkeri']	NA	39998	gttggattcaaagctggtgttaaagattatagactgacttattatactccttactatcaagtcaaacctactggtaccttggcagcattccgagtaactcctcaac	9	0	0	0	0	0	0	0	71	0	0	0	13	0	0	0	0	0	0	0	0	0	0	1	0	0	0	0	0	0	0	0	0	0	0
HWI-M03023:30:000000000-AB188:1:1101:8554:8700_CONS_SUB_SUB	0.981132075	EU042178	488	NA	NA	NA	NA	no rank	eudicotyledons	NA	[]	NA	71240	gttggattcaaagctggtgttaaagattataaattgaattattatactcctgactatgaaaccaaagatagtaatatcttggcagcattccgagtaactcctcaac	36	0	0	0	0	0	0	0	93	0	0	0	0	0	0	0	0	0	0	0	0	0	0	0	0	0	0	0	0	0	0	0	0	0	0
HWI-M03023:30:000000000-AB188:1:1106:8346:15224_CONS_SUB_SUB	0.990566038	AF497064	485	4454	Araceae	NA	NA	subfamily	Aroideae	NA	[]	NA	284555	gttggattcaaagctggtgttaaagattacaaattgacttattatactcctgactatgagacaaaagatactgatatcttggcagcattccgagtaacccctcaac	1	0	21	0	0	0	0	0	0	0	0	0	0	0	0	0	0	8	0	0	0	0	0	0	0	0	0	0	0	0	0	0	0	0	48
HWI-M03023:30:000000000-AB188:1:1101:19935:2336_CONS_SUB_SUB	0.981132075	AF307911	483	NA	NA	NA	NA	order	Rosales	NA	['Phylica nitida', 'Celtis biondii', 'Ceanothus herbaceus', 'Celtis kunmingensis', 'Ziziphus jujuba']	NA	3744	gttggattcaaagccggtgttaaagattataaattgacttattacactcctgagtatgaaaccaaagatactgatatcttggcagcgtttcgcgtaactcctcaac	13	0	0	0	0	0	0	482	0	0	0	0	0	0	0	0	0	0	0	0	0	0	0	0	0	0	0	0	0	0	0	0	0	0	0
HWI-M03023:30:000000000-AB188:1:1103:10670:24743_CONS_SUB_SUB	0.981132075	AF215512	482	39998	Melastomataceae	NA	NA	family	Melastomataceae	NA	['Nepsera aquatica', 'Gravesia viscosa', 'Salpinga maranonensis', 'Driessenia glanduligera', 'Allomaieta villosa', 'Henriettea barkeri']	NA	39998	gttggattcaaagctggtgttaaagattatagactgacttattatactccttactatcaagtcaaacctactgataccttggcagcattccgggtaactcctcaac	9	0	0	0	0	0	0	0	37	0	0	0	7	0	0	0	0	0	0	0	0	0	0	0	0	0	0	0	0	0	0	0	0	0	0
HWI-M03023:30:000000000-AB188:1:1101:24849:6462_CONS_SUB_SUB	0.990566038	AF497064	481	4454	Araceae	NA	NA	subfamily	Aroideae	NA	[]	NA	284555	gttggattcaaagctggtgttaaagattacaaattgacttattatactcctgactatgaggcaaaagatactgatatcttggcagcattccgagtaactcctcaac	1	0	19	0	0	0	0	0	0	0	0	0	0	0	0	0	0	13	0	0	0	0	0	0	0	0	0	0	0	0	0	0	0	0	78
HWI-M03023:30:000000000-AB188:1:1101:18866:2769_CONS_SUB_SUB	0.981132075	AF215512	480	39998	Melastomataceae	NA	NA	family	Melastomataceae	NA	['Nepsera aquatica', 'Gravesia viscosa', 'Salpinga maranonensis', 'Driessenia glanduligera', 'Allomaieta villosa', 'Henriettea barkeri']	NA	39998	gttggattcaaagctggtgttaaagattatagactgacttattatactccttactatcaagtcaaacctactgataccttggcagcatcccgagtaactcctcaac	9	0	0	0	0	0	0	0	53	0	0	0	9	0	0	0	0	0	0	0	0	0	0	0	0	0	0	0	0	0	0	0	0	0	0
HWI-M03023:41:000000000-ABUB0:1:2106:17327:11186_CONS_SUB_SUB	1	KM279612	475	4070	Solanaceae	4071	Capsicum	species	Capsicum annuum	4072	['Capsicum annuum']	Capsicum annuum	4072	gttggatttaaagctggtgttaaagagtacaaattgacttattatactcctgagtaccaaaccaaggatactgatatattggcagcattccgagtaactcctcaac	1	3	0	0	1	0	0	0	0	0	0	7	19	96	65	4	0	0	0	0	4	0	0	2	15	12	0	0	0	106	0	0	0	2	0
HWI-M03023:30:000000000-AB188:1:1108:26537:20687_CONS_SUB_SUB	0.990566038	KX364403	473	3931	Myrtaceae	120289	Psidium	species	Psidium guajava	120290	['Psidium guajava']	Psidium guajava	120290	ttggattcaaagctggtgttaaagattataaactgacttattatactcctgagtatgaaaccaaagatactgatatcttggcagcattccgagtaactcctcaac	1	0	2	0	0	0	0	0	0	0	0	0	31	0	0	0	0	0	0	0	0	0	0	0	0	0	0	0	0	0	0	0	4	0	0
HWI-M03023:30:000000000-AB188:1:1101:4444:4988_CONS_SUB_SUB	0.981132075	EU042178	473	NA	NA	NA	NA	no rank	eudicotyledons	NA	[]	NA	71240	gttggattcaaagctggtgttaaagattataaattgaattgttatactcctgactatgaaaccaaagatagtgatatcttggcagcattccgagtaactcctcaac	36	0	0	0	0	0	0	0	125	0	0	0	0	0	0	0	0	0	0	0	0	0	0	0	0	0	0	0	0	0	0	0	0	0	0
HWI-M03023:30:000000000-AB188:1:1103:10786:20743_CONS_SUB_SUB	0.990566038	AF497064	470	4454	Araceae	NA	NA	subfamily	Aroideae	NA	[]	NA	284555	gttggattcaaagctggtgttaaagattacaaattgacttattatactcctgactatgagacaaaggatactgatatcttggcagcattccgagtaactcctcaac	1	0	12	0	0	0	0	1	0	0	1	0	0	0	0	0	0	18	0	0	0	0	0	0	0	0	0	0	0	0	0	0	0	0	81
HWI-M03023:41:000000000-ABUB0:1:1111:4506:5429_CONS_SUB_SUB	0.981132075	AC239738	467	4070	Solanaceae	NA	NA	subfamily	Solanoideae	NA	['Solanum tuberosum', 'Capsicum annuum', 'Solanum carolinense', 'Solanum lyratum', 'Solanum lycopersicum', 'Scopolia parviflora', 'Solanum tripartitum']	NA	424551	gttggattcaaagctggagttaaagagtacaaattgacttattatactcctgagtaccaaaccaaggatactgatatattggcagcattccgagtaactcctcaac	54	0	0	0	2	0	1	0	0	0	0	4	14	115	63	5	0	0	0	0	6	0	0	3	24	18	0	0	0	46	0	0	0	0	0
HWI-M03023:41:000000000-ABUB0:1:1110:27556:16562_CONS_SUB_SUB	0.981308411	AC239738	466	4070	Solanaceae	NA	NA	subfamily	Solanoideae	NA	['Solanum lycopersicum']	NA	424551	gttggattcaaagctggtgttaaagagtacaaattgacttattatactcctgagtaccaaaccaaggatactgatatataggcagcattccgagtaactcctcaac	3	1	0	0	6	0	0	0	1	0	0	5	18	99	67	8	0	0	0	0	4	0	0	6	35	22	0	0	0	46	0	0	0	0	0
HWI-M03023:30:000000000-AB188:1:1101:16901:4029_CONS_SUB_SUB	0.981132075	AF215512	462	39998	Melastomataceae	NA	NA	family	Melastomataceae	NA	['Nepsera aquatica', 'Gravesia viscosa', 'Salpinga maranonensis', 'Driessenia glanduligera', 'Allomaieta villosa', 'Henriettea barkeri']	NA	39998	gttggattcaaagctggtgttagagattatagactgacttattatactccttactatcaagtcaaacctactgataccttggcagcattccgagtaactcctcaac	9	0	0	0	0	0	0	0	59	0	0	0	11	0	0	0	0	0	0	0	0	0	0	0	0	0	0	0	0	0	0	0	0	0	0
HWI-M03023:41:000000000-ABUB0:1:1105:9855:11162_CONS_SUB_SUB	0.981132075	EU042178	461	NA	NA	NA	NA	no rank	eudicotyledons	NA	[]	NA	71240	gttggattcaaagctggtgttaaagattataaattgaattattatactcctgactatgaaaccaaagatagtgatatcttggcagcattccgagtaacacctcaac	36	0	0	0	0	0	1	0	144	0	0	0	0	0	0	1	0	0	0	0	0	0	0	0	0	0	0	0	0	0	0	0	0	0	0
HWI-M03023:41:000000000-ABUB0:1:2104:24042:5847_CONS_SUB_SUB	0.990566038	KU051626	459	4070	Solanaceae	4085	Nicotiana	species	Nicotiana otophora	4091	['Nicotiana otophora']	Nicotiana otophora	4091	gttggattcaaagctggtgttaaagagtacatattgacttattatactcctgagtaccaaaccaaggatactgatatattggcagcattccgagtaactcctcaac	1	0	0	0	1	1	0	0	1	0	0	9	11	62	204	3	0	0	0	0	3	0	0	4	20	16	0	0	0	34	0	0	0	1	0
HWI-M03023:30:000000000-AB188:1:1101:26127:15961_CONS_SUB_SUB	0.990566038	AF497064	457	4454	Araceae	NA	NA	subfamily	Aroideae	NA	[]	NA	284555	gttggattcaaggctggtgttaaagattacaaattgacttattatactcctgactatgagacaaaagatactgatatcttggcagcattccgagtaactcctcaac	1	0	21	0	0	0	0	0	0	0	0	0	0	0	0	0	0	19	0	0	0	0	0	0	0	0	0	0	0	0	0	0	0	0	69
HWI-M03023:30:000000000-AB188:1:1101:7628:24162_CONS_SUB_SUB	0.981132075	AF215512	455	39998	Melastomataceae	NA	NA	family	Melastomataceae	NA	['Nepsera aquatica', 'Gravesia viscosa', 'Salpinga maranonensis', 'Driessenia glanduligera', 'Allomaieta villosa', 'Henriettea barkeri']	NA	39998	gttggattcaaagctggtgttaaagattatagactgacttattatactccttactatcaagtcaaacctactgatgccttggcagcattccgagtaactcctcaac	9	0	0	0	0	0	0	0	35	0	0	0	13	0	0	0	0	0	0	0	0	0	0	0	0	0	0	0	0	1	0	0	0	0	0
HWI-M03023:30:000000000-AB188:1:1116:15441:20755_CONS_SUB_SUB	0.981132075	AC239738	454	4070	Solanaceae	NA	NA	subfamily	Solanoideae	NA	['Solanum tuberosum', 'Capsicum annuum', 'Solanum carolinense', 'Solanum lyratum', 'Solanum lycopersicum', 'Scopolia parviflora', 'Solanum tripartitum']	NA	424551	gttggattcaaagctggtgttaaagagtacaaattgacttattatactcctgagtaccaaaccaaggatactgatatattggcagcatccgagtaactcctcaac	54	0	0	0	0	0	0	0	0	0	0	4	37	52	148	1	0	0	0	0	1	0	0	4	16	103	0	0	0	36	0	0	0	0	0
HWI-M03023:30:000000000-AB188:1:1101:9634:13644_CONS_SUB_SUB	0.990566038	AF497064	451	4454	Araceae	NA	NA	subfamily	Aroideae	NA	[]	NA	284555	gttggattcaaagctggtgttaaagattacaaatcgacttattatactcctgactatgagacaaaagatactgatatcttggcagcattccgagtaactcctcaac	1	0	24	0	0	0	0	0	0	0	0	0	0	0	0	0	0	12	0	0	0	0	0	0	0	0	0	0	0	0	0	0	0	0	62
HWI-M03023:30:000000000-AB188:1:1101:13834:8042_CONS_SUB_SUB	0.981132075	EU042178	446	NA	NA	NA	NA	no rank	eudicotyledons	NA	[]	NA	71240	gttggattcaaagctggtgttaaagattataaattgaattattatactcctgactatgaaaccaaagatagtgatatcttagcagcattccgagtaactcctcaac	36	0	0	0	0	0	0	0	100	0	0	0	0	0	0	1	0	0	0	0	0	0	0	0	0	0	0	0	0	0	0	0	0	0	0
HWI-M03023:30:000000000-AB188:1:1112:8398:11118_CONS_SUB_SUB	0.981132075	AF215512	442	39998	Melastomataceae	NA	NA	family	Melastomataceae	NA	['Driessenia glanduligera', 'Allomaieta villosa', 'Salpinga maranonensis', 'Henriettea barkeri']	NA	39998	gttggattcaaagctggtgttaaagattatagactgacttattatactccttactgtcaagtcaaacctactgataccttggcagcattccgagtaactcctcaac	7	0	1	0	0	0	0	0	32	0	0	0	9	0	0	0	0	0	0	0	0	0	0	0	0	0	0	0	0	0	0	0	0	0	0
HWI-M03023:30:000000000-AB188:1:1101:28139:9038_CONS_SUB_SUB	0.990566038	AF497064	440	4454	Araceae	NA	NA	subfamily	Aroideae	NA	[]	NA	284555	gttggattcaaagctggtgttaaagattacaaattgacttattatactcctgactatgggacaaaagatactgatatcttggcagcattccgagtaactcctcaac	1	0	31	0	0	0	0	0	0	0	0	0	0	0	0	0	0	4	1	0	0	0	0	0	0	0	0	0	0	0	0	0	0	0	70
HWI-M03023:30:000000000-AB188:1:1101:1908:11845_CONS_SUB_SUB	0.981132075	AF215512	438	39998	Melastomataceae	NA	NA	family	Melastomataceae	NA	['Nepsera aquatica', 'Gravesia viscosa', 'Salpinga maranonensis', 'Driessenia glanduligera', 'Allomaieta villosa', 'Henriettea barkeri']	NA	39998	gttggattcaaagctggtgttaaagattatagactgacttactatactccttactatcaagtcaaacctactgataccttggcagcattccgagtaactcctcaac	9	0	0	0	0	0	0	0	86	0	0	0	27	0	1	0	0	0	0	0	0	0	0	0	0	0	0	0	0	0	0	0	0	0	0
HWI-M03023:41:000000000-ABUB0:1:1111:10532:6527_CONS_SUB_SUB	0.981132075	AC239738	437	4070	Solanaceae	NA	NA	subfamily	Solanoideae	NA	['Solanum tuberosum', 'Capsicum annuum', 'Solanum carolinense', 'Solanum lyratum', 'Solanum lycopersicum', 'Scopolia parviflora', 'Solanum tripartitum']	NA	424551	gttggattcaaagctggtgttaaagagtacaaattgacttattatactcctgagtaccaaaccaaggatactgatatattggcagcattccgagtaactcatcaac	54	0	0	0	2	0	0	0	3	0	0	3	8	64	58	2	0	0	0	0	5	0	0	3	45	15	0	0	0	38	0	0	0	0	0
HWI-M03023:30:000000000-AB188:1:1101:13313:5724_CONS_SUB_SUB	0.990566038	AF497064	434	4454	Araceae	NA	NA	subfamily	Aroideae	NA	[]	NA	284555	gttggattcaaagctggtgttaaagattacaaattgacttattatacccctgactatgagacaaaagatactgatatcttggcagcattccgagtaactcctcaac	1	0	10	0	0	0	0	0	0	0	0	0	0	0	0	0	0	15	0	0	0	0	0	0	0	0	0	0	0	0	0	0	0	0	181
HWI-M03023:30:000000000-AB188:1:1101:20932:7811_CONS_SUB_SUB	0.981132075	EU042178	433	NA	NA	NA	NA	no rank	eudicotyledons	NA	[]	NA	71240	gttggattcaaagctggtgttaaagattataaattgaattattatactcctgactatgtaaccaaagatagtgatatcttggcagcattccgagtaactcctcaac	36	0	0	0	0	0	0	0	125	0	0	0	0	0	0	0	0	0	0	0	0	0	0	0	0	0	0	0	0	0	0	0	0	0	0
HWI-M03023:30:000000000-AB188:1:1109:21471:6606_CONS_SUB_SUB	0.990566038	AF497064	425	4454	Araceae	NA	NA	subfamily	Aroideae	NA	[]	NA	284555	gttggattcaaagctggtgttaaagattacaaattgacttattatgctcctgactatgagacaaaagatactgatatcttggcagcattccgagtaactcctcaac	1	0	5	0	0	0	0	0	0	0	0	0	0	0	0	0	0	6	0	0	0	0	0	0	0	0	0	0	0	0	0	0	0	0	34
HWI-M03023:30:000000000-AB188:1:1101:22778:2664_CONS_SUB_SUB	0.990566038	DQ131753	418	NA	NA	NA	NA	no rank	lamiids	NA	['Augusta longifolia', 'Gynochthodes officinalis', 'Salvia przewalskii', 'Margaritopsis sp. SH-2010']	NA	91888	gttggattcaaagctggtgttaaagagtacaaattgaattattatactcctgaatacgaaaccaaagatactgatatcttggcagcattccgagtaactccccaac	8	0	0	0	0	0	0	0	0	0	0	0	0	1	1	0	0	0	0	0	0	0	0	0	0	0	0	0	0	0	0	0	0	0	0
HWI-M03023:30:000000000-AB188:1:1101:3375:8418_CONS_SUB_SUB	0.981132075	DQ860498	414	NA	NA	NA	NA	no rank	eudicotyledons	NA	[]	NA	71240	gttggattcaaagctggtgttaaagattataaattgaattattatactcctgactatgaaaccaaagatagtgatatcttggcagcatttcgagtaactcctcaac	53	0	0	0	0	0	0	0	212	0	0	0	0	0	0	0	1	0	0	0	0	0	0	0	0	0	0	0	0	0	2	1	0	0	0
HWI-M03023:30:000000000-AB188:1:1101:4022:19758_CONS_SUB_SUB	0.990566038	AF497064	413	4454	Araceae	NA	NA	subfamily	Aroideae	NA	[]	NA	284555	gttggattcaaagctggtgttaaagattacaaattgacttattatactcctgactacgagacaaaagatactgatatcttggcagcattccgagtaactcctcaac	1	0	22	0	0	0	0	0	0	0	0	0	0	0	0	0	0	12	0	0	0	0	0	0	0	0	0	0	0	0	0	0	0	0	51
HWI-M03023:30:000000000-AB188:1:1101:23436:9130_CONS_SUB_SUB	0.981132075	AF215512	412	39998	Melastomataceae	NA	NA	family	Melastomataceae	NA	['Nepsera aquatica', 'Gravesia viscosa', 'Salpinga maranonensis', 'Driessenia glanduligera', 'Allomaieta villosa', 'Henriettea barkeri']	NA	39998	gttggattcaaagctggtgttaaagattacagactgacttattatactccttactatcaagtcaaacctactgataccttggcagcattccgagtaactcctcaac	9	0	0	0	0	0	0	0	57	0	0	1	23	0	1	0	0	0	0	0	0	0	0	0	0	0	0	0	0	0	0	0	0	1	0
HWI-M03023:30:000000000-AB188:1:2118:8613:5201_CONS_SUB_SUB	0.981132075	AF215512	411	39998	Melastomataceae	NA	NA	family	Melastomataceae	NA	['Nepsera aquatica', 'Gravesia viscosa', 'Salpinga maranonensis', 'Driessenia glanduligera', 'Allomaieta villosa', 'Henriettea barkeri']	NA	39998	gttggattcaaagctggtgttaaagattatggactgacttattatactccttactatcaagtcaaacctactgataccttggcagcattccgagtaactcctcaac	9	0	0	1	0	0	0	0	47	0	0	0	7	0	0	1	0	0	0	0	0	0	0	0	0	0	0	0	0	0	0	0	0	0	0
HWI-M03023:30:000000000-AB188:1:1102:16835:18733_CONS_SUB_SUB	0.981132075	AF215512	411	39998	Melastomataceae	NA	NA	family	Melastomataceae	NA	['Nepsera aquatica', 'Gravesia viscosa', 'Salpinga maranonensis', 'Driessenia glanduligera', 'Allomaieta villosa', 'Henriettea barkeri']	NA	39998	gttggattcaaagctggtgttaaagattatagactgacttattatactccttactatcaaatcaaacctactgataccttggcagcattccgagtaactcctcaac	9	0	0	0	0	0	0	0	44	0	0	0	9	0	0	0	0	0	0	0	0	0	0	0	1	0	0	0	0	0	0	0	0	0	0
HWI-M03023:30:000000000-AB188:1:1101:3318:11175_CONS_SUB_SUB	0.990566038	AF497064	410	4454	Araceae	NA	NA	subfamily	Aroideae	NA	[]	NA	284555	gttggattcaaagctggtgttaaagattacaaattgacttattatactcctgactatgagacaaaaggtactgatatcttggcagcattccgagtaactcctcaac	1	0	20	0	0	0	0	0	0	0	0	0	0	0	0	0	0	8	0	0	0	0	0	0	0	0	0	0	0	0	0	0	0	0	47
HWI-M03023:30:000000000-AB188:1:2107:12425:15401_CONS_SUB_SUB	0.981132075	AF215526	410	39998	Melastomataceae	NA	NA	family	Melastomataceae	NA	['Nepsera aquatica', 'Salpinga maranonensis', 'Driessenia glanduligera', 'Allomaieta villosa', 'Henriettea barkeri']	NA	39998	tggattcaaagctggtgttaaagattatagactgacttattatactcctgagtatcaagtcaaacctactgataccttggcagcattccgagtaactcctcaac	8	0	0	0	0	0	0	0	2	0	0	0	1	0	0	0	0	2	0	0	0	0	0	0	0	0	0	0	0	0	0	0	0	0	0
HWI-M03023:30:000000000-AB188:1:1101:12470:16505_CONS_SUB_SUB	0.981132075	AF215512	403	39998	Melastomataceae	NA	NA	family	Melastomataceae	NA	['Nepsera aquatica', 'Gravesia viscosa', 'Salpinga maranonensis', 'Driessenia glanduligera', 'Allomaieta villosa', 'Henriettea barkeri']	NA	39998	gttggattcaaagctggtgttaaagattatagactgacttattgtactccttactatcaagtcaaacctactgataccttggcagcattccgagtaactcctcaac	9	0	0	0	0	0	0	0	97	0	0	0	7	0	0	0	0	0	0	0	0	0	0	0	0	0	0	0	0	0	0	0	0	0	0
HWI-M03023:30:000000000-AB188:1:1101:26857:6528_CONS_SUB_SUB	0.981132075	EU042178	400	NA	NA	NA	NA	no rank	eudicotyledons	NA	[]	NA	71240	gttggattcaaagctggtgttaaagattataaattgaattattatactcctgactatgaaaccaaagatagtgatatcttggcagcattccgagtaactcctcaat	36	0	0	0	0	0	0	0	45	0	0	0	0	0	0	0	0	0	0	0	0	0	0	0	0	0	0	0	0	0	0	0	0	0	0
HWI-M03023:30:000000000-AB188:1:1102:13711:20602_CONS_SUB_SUB	0.981132075	KF138193	399	NA	NA	NA	NA	order	Rosales	NA	[]	NA	3744	tggattcaaagctggtgttaaagattataaattgacttattacactcctgaatatgaaaccaaagatactgatatcttagcagcatttcgagtaactcctcaac	32	0	0	0	0	0	0	0	0	0	0	0	0	0	0	0	0	0	0	0	0	0	0	11	0	0	0	6	0	0	0	0	0	0	0
HWI-M03023:41:000000000-ABUB0:1:1103:22784:18117_CONS_SUB_SUB	0.971962617	JX088668	394	NA	NA	NA	NA	order	Zingiberales	NA	['Ravenala madagascariensis', 'Alpinia zerumbet']	NA	4618	gttggatttaaagctggtgttaaagattacaaattgaactattatactcctgactacgaagtcaaagatactgatatcttggcagcattccgagtaactcctcaac	4	0	0	0	0	0	0	0	0	0	0	0	0	0	0	0	0	0	0	0	0	0	0	0	0	0	0	0	0	0	0	0	0	0	0
HWI-M03023:41:000000000-ABUB0:1:1108:19080:2829_CONS_SUB_SUB	0.981132075	AC239738	386	4070	Solanaceae	NA	NA	subfamily	Solanoideae	NA	['Solanum tuberosum', 'Capsicum annuum', 'Solanum carolinense', 'Solanum lyratum', 'Solanum lycopersicum', 'Scopolia parviflora', 'Solanum tripartitum']	NA	424551	gttggattcaaagctggtgttaaagagtacaaattgacttattatacttctgagtaccaaaccaaggatactgatatattggcagcattccgagtaactcctcaac	54	0	0	0	4	0	0	0	1	0	0	3	8	83	58	3	0	0	0	0	5	0	0	1	20	15	0	0	0	41	0	0	0	0	0
HWI-M03023:41:000000000-ABUB0:1:1111:19407:11166_CONS_SUB_SUB	0.981132075	EU384939	381	NA	NA	NA	NA	no rank	Pentapetalae	NA	['Sedum oryzifolium', 'Glycyrrhiza glabra', 'Scyphostegia borneensis', 'Acicarpha spathulata']	NA	1437201	ttggattcaaagctggtgttaaagagtataaattgacttattatactcctgaatatgaaaccaaggatactgatatcttggcagccttccgagtaactcctcaac	6	0	0	0	0	0	0	0	0	0	0	0	0	0	0	0	0	0	0	0	0	0	0	0	0	0	0	0	0	0	0	0	0	0	0
HWI-M03023:41:000000000-ABUB0:1:1101:20200:12711_CONS_SUB_SUB	0.981132075	AC239738	380	4070	Solanaceae	NA	NA	subfamily	Solanoideae	NA	['Solanum tuberosum', 'Capsicum annuum', 'Solanum carolinense', 'Solanum lyratum', 'Solanum lycopersicum', 'Scopolia parviflora', 'Solanum tripartitum']	NA	424551	gttggattcaaagctggtgttaaagagtacaaattgacttattatactcctgagtaccaaaccaaggatactgatatattggcagcattccgagtaactcctcatc	54	2	0	0	8	0	0	1	3	0	0	7	14	62	47	5	0	0	0	0	5	0	0	2	32	17	0	0	0	44	0	0	0	0	0
HWI-M03023:30:000000000-AB188:1:1101:10535:6156_CONS_SUB_SUB	0.990566038	LT576862	380	NA	NA	NA	NA	no rank	eudicotyledons	NA	['Tephrosia purpurea', 'Hylomecon vernalis']	NA	71240	gttggattcaaagctggtgttaaagattataaattgaattattatactcctgactatgaaaccaaagataatgatatcttggcagcattccgagtaactcctcaac	3	0	0	0	0	0	0	0	200	0	0	0	0	0	0	0	0	0	0	0	0	0	0	0	0	0	0	0	0	0	0	0	0	0	0
HWI-M03023:30:000000000-AB188:1:1101:23322:4720_CONS_SUB_SUB	0.981132075	EU042178	378	NA	NA	NA	NA	no rank	eudicotyledons	NA	[]	NA	71240	gttggattcaaagctggtgttaaagattataaattgaattattatactcctgactatgaaaccaaagatagtgatatcttggcagcattccgagtaactactcaac	36	0	0	0	0	0	0	0	335	0	0	0	0	0	0	0	0	0	0	0	1	0	0	0	0	0	0	0	0	0	0	0	1	0	0
HWI-M03023:41:000000000-ABUB0:1:2116:11697:19192_CONS_SUB_SUB	0.981132075	AC239738	377	4070	Solanaceae	NA	NA	subfamily	Solanoideae	NA	['Solanum tuberosum', 'Capsicum annuum', 'Solanum carolinense', 'Solanum lyratum', 'Solanum lycopersicum', 'Scopolia parviflora', 'Solanum tripartitum']	NA	424551	gttggattcaaaactggtgttaaagagtacaaattgacttattatactcctgagtaccaaaccaaggatactgatatattggcagcattccgagtaactcctcaac	54	0	0	0	2	0	0	0	0	0	0	0	11	82	45	20	0	0	0	0	6	0	0	2	21	15	0	0	0	39	0	0	0	0	0
HWI-M03023:30:000000000-AB188:1:1101:17059:3972_CONS_SUB_SUB	1	KR534325	371	24079	Bignoniaceae	354057	Tanaecium	species	Tanaecium tetragonolobum	353963	['Tanaecium tetragonolobum']	Tanaecium tetragonolobum	353963	gttggattcaaggcaggtgttaaagaatacaaattgacttattatactcctgaatacgaaaccatggatactgatatcttggcagcattccgcgtaactcctcaac	1	0	0	0	0	0	0	371	0	0	0	0	0	0	0	0	0	0	0	0	0	0	0	0	0	0	0	0	0	0	0	0	0	0	0
HWI-M03023:30:000000000-AB188:1:1101:20474:2032_CONS_SUB_SUB	0.981132075	EU042178	365	NA	NA	NA	NA	no rank	eudicotyledons	NA	[]	NA	71240	gttggattcaaagctggtgttaaagattataaattgaattattatactcctgattatgaaaccaaagatagtgatatcttggcagcattccgagtaactcctcaac	36	0	0	0	0	0	0	0	221	0	0	0	0	0	0	0	0	0	0	0	0	0	0	0	0	0	0	0	0	0	0	0	0	0	0
HWI-M03023:41:000000000-ABUB0:1:1111:7283:2516_CONS_SUB_SUB	0.981132075	AC239738	362	4070	Solanaceae	NA	NA	subfamily	Solanoideae	NA	['Solanum tuberosum', 'Capsicum annuum', 'Solanum carolinense', 'Solanum lyratum', 'Solanum lycopersicum', 'Scopolia parviflora', 'Solanum tripartitum']	NA	424551	attggattcaaagctggtgttaaagagtacaaattgacttattatactcctgagtaccaaaccaaggatactgatatattggcagcattccgagtaactcctcaac	54	0	0	0	1	0	0	0	3	0	0	6	15	99	45	5	0	0	0	0	1	0	0	4	21	14	0	0	0	43	0	0	0	0	0
HWI-M03023:41:000000000-ABUB0:1:1101:7927:4038_CONS_SUB_SUB	0.971698113	HQ182449	362	NA	NA	NA	NA	order	Zingiberales	NA	['Ravenala madagascariensis', 'Renealmia alpinia', 'Alpinia zerumbet']	NA	4618	gttggatttaaagctggtgttaaagattacagattgaattattatactcctgactacgaagtcaaagatactgatatcttggcagcattccgagtaactcctcaac	7	0	0	0	0	0	0	0	0	0	0	0	0	0	0	0	0	0	0	0	0	0	0	0	0	0	0	0	0	0	0	0	0	0	0
HWI-M03023:30:000000000-AB188:1:1101:17279:3284_CONS_SUB_SUB	0.990566038	LN885303	361	3803	Fabaceae	NA	NA	subfamily	Mimosoideae	NA	['Acacia resinimarginea']	NA	3807	gttggattcaaagctggtgttaaagattataaattgaattattatactcctgactatcaaaccaaagatagtgatatcttggcagcattccgagtaactcctcaac	2	1	0	0	0	0	0	0	149	0	0	0	0	2	2	0	0	0	0	0	0	0	0	0	1	1	0	0	0	1	0	0	0	0	0
HWI-M03023:30:000000000-AB188:1:1107:3418:13044_CONS_SUB_SUB	0.990566038	AF497064	360	4454	Araceae	NA	NA	subfamily	Aroideae	NA	[]	NA	284555	gttggattcgaagctggtgttaaagattacaaattgacttattatactcctgactatgagacaaaagatactgatatcttggcagcattccgagtaactcctcaac	1	0	12	0	0	0	0	0	0	0	0	0	0	0	0	0	0	14	0	0	0	0	0	0	0	0	0	0	0	0	0	0	0	0	68
HWI-M03023:30:000000000-AB188:1:1101:13766:6635_CONS_SUB_SUB	0.981132075	AF215512	359	39998	Melastomataceae	NA	NA	family	Melastomataceae	NA	['Nepsera aquatica', 'Gravesia viscosa', 'Salpinga maranonensis', 'Driessenia glanduligera', 'Allomaieta villosa', 'Henriettea barkeri']	NA	39998	gttggattcaaagctggtgttaaagattatagactgacttattatactccttactatcaagtcaaacctgctgataccttggcagcattccgagtaactcctcaac	9	0	0	0	0	0	0	0	50	0	0	0	11	0	0	0	0	0	0	0	0	0	0	0	0	0	0	0	0	0	0	0	0	0	0
HWI-M03023:30:000000000-AB188:1:2103:5321:10161_CONS_SUB_SUB	0.981132075	JX088668	357	NA	NA	NA	NA	order	Zingiberales	NA	['Ravenala madagascariensis', 'Alpinia zerumbet']	NA	4618	ttggatttaaagctggtgttaaagattacaaattgacttattatactcctgactacgaagtcaaagatactgatatcttggcagcattccgagtaactcctcaac	4	0	0	0	0	0	0	0	1	0	0	0	1	0	0	0	0	0	0	0	0	0	0	0	0	0	0	0	0	1	0	0	0	0	0
HWI-M03023:41:000000000-ABUB0:1:2106:26513:19043_CONS_SUB_SUB	1	KP462882	356	25913	Cyclanthaceae	108410	Carludovica	species	Carludovica palmata	108411	['Carludovica palmata']	Carludovica palmata	108411	gttggattcaaagctggtgttaaagattacaaattgacttattatactcctgactacgaaaccaaagatactgatatcttggcagcattccgagtaactcctcaac	1	1	0	0	0	0	0	0	0	0	0	0	0	0	0	0	0	0	0	0	0	0	0	0	0	0	0	0	0	0	0	0	0	0	0
HWI-M03023:41:000000000-ABUB0:1:2101:6692:13046_CONS_SUB_SUB	0.981132075	AC239738	354	4070	Solanaceae	NA	NA	subfamily	Solanoideae	NA	['Solanum tuberosum', 'Capsicum annuum', 'Solanum carolinense', 'Solanum lyratum', 'Solanum lycopersicum', 'Scopolia parviflora', 'Solanum tripartitum']	NA	424551	gttggattcaaagctggtgttaaagagtacaaattgacttattatactcctgagtaccaaaccaaggatactgatatattggcagcattccgagtaactcctctac	54	0	0	0	2	0	0	0	0	0	0	3	15	77	96	15	0	0	0	0	3	0	0	1	11	14	0	0	0	34	0	0	0	0	0
HWI-M03023:41:000000000-ABUB0:1:1101:12275:10270_CONS_SUB_SUB	0.981132075	AC239738	348	4070	Solanaceae	NA	NA	subfamily	Solanoideae	NA	['Solanum tuberosum', 'Capsicum annuum', 'Solanum carolinense', 'Solanum lyratum', 'Solanum lycopersicum', 'Scopolia parviflora', 'Solanum tripartitum']	NA	424551	gttggattcaaagctggtgttaaagagtacaaattgacttattatactcctgagtaccaaaccaaggatactgatatattggcagcattccgagtaacttctcaac	54	1	0	0	5	0	0	0	1	0	0	4	7	54	88	6	0	0	0	0	3	0	0	0	21	8	0	0	0	37	0	0	0	0	0
HWI-M03023:41:000000000-ABUB0:1:1102:11171:18545_CONS_SUB_SUB	0.990566038	EU002278	347	3487	Moraceae	NA	NA	family	Moraceae	NA	[]	NA	3487	gttggattcaaagctggtgttaaagattataaattgacttattacactcctgaatatgaagtcaaagatagtgatatcttggcagcatttcgagtaactcctcagc	2	0	0	0	11	2	0	0	0	1	27	0	0	0	0	0	0	0	15	0	0	0	0	0	0	0	0	0	0	0	11	0	0	0	0
HWI-M03023:41:000000000-ABUB0:1:2108:21083:8059_CONS_SUB_SUB	0.981132075	AC239738	347	4070	Solanaceae	NA	NA	subfamily	Solanoideae	NA	['Solanum lycopersicum', 'Capsicum annuum', 'Solanum carolinense', 'Solanum lyratum', 'Solanum tuberosum', 'Scopolia parviflora', 'Solanum tripartitum']	NA	424551	gttggattcaaagctggtgttaaagagtacaaattgacttattatactccagagtaccaaaccaaggatactgatatattggcagcattccgagtaactcctcaac	57	0	0	0	4	0	0	0	4	0	0	3	14	74	65	7	0	0	0	0	4	0	0	2	14	22	0	0	0	45	0	0	0	0	0
HWI-M03023:30:000000000-AB188:1:1101:23149:5250_CONS_SUB_SUB	0.981132075	AF215512	346	39998	Melastomataceae	NA	NA	family	Melastomataceae	NA	['Nepsera aquatica', 'Gravesia viscosa', 'Salpinga maranonensis', 'Driessenia glanduligera', 'Allomaieta villosa', 'Henriettea barkeri']	NA	39998	gttggattcaaagctggtgttaaagattatagactgactcattatactccttactatcaagtcaaacctactgataccttggcagcattccgagtaactcctcaac	9	0	0	0	0	0	0	0	41	0	0	0	7	0	0	0	0	0	0	0	0	0	0	0	0	0	0	0	0	0	0	0	0	0	0
HWI-M03023:30:000000000-AB188:1:1101:19646:6558_CONS_SUB_SUB	0.981132075	AF215512	342	39998	Melastomataceae	NA	NA	family	Melastomataceae	NA	['Nepsera aquatica', 'Gravesia viscosa', 'Salpinga maranonensis', 'Driessenia glanduligera', 'Allomaieta villosa', 'Henriettea barkeri']	NA	39998	gttggattcaaagctggtgttaaagattgtagactgacttattatactccttactatcaagtcaaacctactgataccttggcagcattccgagtaactcctcaac	9	0	0	0	0	0	0	0	39	0	0	0	8	0	0	0	0	0	0	0	0	0	0	0	0	0	0	0	0	0	0	0	0	0	0
HWI-M03023:30:000000000-AB188:1:1114:23723:5638_CONS_SUB_SUB	0.981132075	AC239738	339	4070	Solanaceae	NA	NA	subfamily	Solanoideae	NA	['Solanum tuberosum', 'Capsicum annuum', 'Solanum carolinense', 'Solanum lyratum', 'Solanum lycopersicum', 'Scopolia parviflora', 'Solanum tripartitum']	NA	424551	gtaggattcaaagctggtgttaaagagtacaaattgacttattatactcctgagtaccaaaccaaggatactgatatattggcagcattccgagtaactcctcaac	26	1	0	1	2	0	0	0	2	0	0	2	23	64	37	4	0	0	0	0	3	0	0	3	22	18	0	0	0	52	0	0	0	0	0
HWI-M03023:41:000000000-ABUB0:1:1105:21107:8186_CONS_SUB_SUB	0.981132075	EU002278	337	3487	Moraceae	NA	NA	family	Moraceae	NA	[]	NA	3487	gttggattcaaagctggtgttaaagattataaattgacttattacactcctgaatatgaagtcaaagatagtgatatcttggcagcatttcgagtaactcctcaa	2	0	0	0	17	0	0	0	0	0	13	0	0	1	2	0	0	0	38	0	0	0	0	0	0	0	0	0	0	0	5	0	0	0	0
HWI-M03023:41:000000000-ABUB0:1:1105:14201:24176_CONS_SUB_SUB	0.990566038	AY101062	333	4118	Convolvulaceae	197398	Humbertia	species	Humbertia madagascariensis	197399	['Humbertia madagascariensis']	Humbertia madagascariensis	197399	gttggattcaaagctggtgttaaagagtacaaattgacttattatactcctgagtaccaaaccaaggatactgatatcttggcagcattccgagtaactcctcaac	1	1	0	0	2	0	0	0	10	0	0	2	16	52	30	1	0	1	0	0	6	0	0	4	7	23	0	0	0	28	0	0	0	0	0
HWI-M03023:41:000000000-ABUB0:1:1101:10226:2994_CONS_SUB_SUB	0.962616822	EU042178	332	NA	NA	NA	NA	no rank	Mesangiospermae	NA	[]	NA	1437183	gttggatctaaagctggtgttaaagattataaattgaattattatactcttgactatgaaaccaaagatagtgatatcttggcagcattccgagtaactcctcaac	201	0	0	0	0	0	0	0	0	0	0	0	0	0	0	0	0	0	0	0	0	0	0	0	0	0	0	0	0	0	0	0	0	0	0
HWI-M03023:41:000000000-ABUB0:1:1112:14032:22009_CONS_SUB_SUB	0.990566038	KX011552	330	26122	Gesneriaceae	NA	NA	subtribe	Columneinae	NA	['Trichodrymonia macrophylla', 'Rufodorsia major']	NA	1478956	gttggattcaaagcgggtgttaaagagtcaaaattgacttattatactcctgaatacgaaaccaaagatactgatatcttggcagcattccgagtaactcctcaac	2	0	0	0	0	0	0	0	0	0	0	0	0	0	0	0	0	0	0	0	0	0	0	0	0	0	0	0	0	0	0	0	0	0	0
HWI-M03023:30:000000000-AB188:1:1102:19790:9766_CONS_SUB_SUB	0.990566038	AF215512	327	39998	Melastomataceae	NA	NA	family	Melastomataceae	NA	['Driessenia glanduligera', 'Allomaieta villosa', 'Salpinga maranonensis', 'Henriettea barkeri']	NA	39998	gttggattcaaagctggtgttaaagattatagactgacttattatactcctcactatcaagtcaaacctactgataccttggcagcattccgagtaactcctcaac	7	0	0	0	0	0	0	0	39	0	0	0	9	0	0	0	0	0	0	0	0	0	0	0	0	0	0	0	0	0	0	0	0	0	0
HWI-M03023:30:000000000-AB188:1:1101:16031:9024_CONS_SUB_SUB	0.981132075	AF215512	326	39998	Melastomataceae	NA	NA	family	Melastomataceae	NA	['Nepsera aquatica', 'Gravesia viscosa', 'Salpinga maranonensis', 'Driessenia glanduligera', 'Allomaieta villosa', 'Henriettea barkeri']	NA	39998	gttggattcaaagctggtgttaaagattatagactgacttattatactccttactatcaagtcaaacctactgataccttggcagcattccgagtgactcctcaac	9	0	0	0	0	0	0	0	51	0	0	0	10	0	0	0	0	0	0	0	0	0	0	0	0	0	0	0	0	0	0	0	0	0	0
HWI-M03023:30:000000000-AB188:1:1101:27459:16011_CONS_SUB_SUB	0.981132075	AF215512	325	39998	Melastomataceae	NA	NA	family	Melastomataceae	NA	['Nepsera aquatica', 'Gravesia viscosa', 'Salpinga maranonensis', 'Driessenia glanduligera', 'Allomaieta villosa', 'Henriettea barkeri']	NA	39998	gttggattcaaagctggtgttaaagattatagactgacttattacactccttactatcaagtcaaacctactgataccttggcagcattccgagtaactcctcaac	9	0	0	0	0	1	0	0	46	0	0	0	11	0	0	0	0	0	0	0	0	0	0	0	0	0	0	0	0	0	0	0	0	0	0
HWI-M03023:30:000000000-AB188:1:1101:10617:5456_CONS_SUB_SUB	0.981132075	AF215512	324	39998	Melastomataceae	NA	NA	family	Melastomataceae	NA	['Nepsera aquatica', 'Gravesia viscosa', 'Salpinga maranonensis', 'Driessenia glanduligera', 'Allomaieta villosa', 'Henriettea barkeri']	NA	39998	gttggattcaaagctggtgttaaagattataaactgacttattatactccttactatcaagtcaaacctactgataccttggcagcattccgagtaactcctcaac	9	0	0	0	0	0	0	0	71	0	0	0	2	1	0	0	0	0	0	0	0	0	0	0	0	0	0	0	0	0	0	0	0	0	0
HWI-M03023:30:000000000-AB188:1:1101:22042:11388_CONS_SUB_SUB	0.990566038	AF497064	316	4454	Araceae	NA	NA	subfamily	Aroideae	NA	[]	NA	284555	gttggattcaaagctggtgttaaagattacaaattgacttattatactcctgactatgagacaaaagatactgatatcttggcagcattccgagtaactcctcgac	1	0	14	0	0	0	0	0	0	0	0	0	0	0	0	0	0	11	0	0	0	0	0	0	0	0	0	0	0	0	0	0	0	0	59
HWI-M03023:30:000000000-AB188:1:1101:4019:14688_CONS_SUB_SUB	0.981132075	EU042178	313	NA	NA	NA	NA	no rank	eudicotyledons	NA	[]	NA	71240	gttggattcaaagctggtgttaaagattataaattgaattattatactcctgactatgaaaccaaagatagtgatatcttgacagcattccgagtaactcctcaac	36	0	0	0	0	0	0	0	79	0	0	0	0	0	0	0	0	0	0	0	0	0	0	0	0	0	0	0	0	0	0	0	0	0	0
HWI-M03023:41:000000000-ABUB0:1:1101:15105:10217_CONS_SUB_SUB	0.971698113	HQ182449	312	NA	NA	NA	NA	order	Zingiberales	NA	['Ravenala madagascariensis', 'Renealmia alpinia', 'Alpinia zerumbet']	NA	4618	gttggatttaaagctggtgttaaagattacaaattgaattattatactcctgactacgaagtcaaagatactgatatcttggcagcgttccgagtaactcctcaac	7	0	0	0	0	0	0	0	0	0	0	0	0	0	0	0	0	0	0	0	0	0	0	0	0	0	0	0	0	0	0	0	0	0	0
HWI-M03023:30:000000000-AB188:1:1101:17155:10784_CONS_SUB_SUB	0.981132075	EU042178	308	NA	NA	NA	NA	no rank	eudicotyledons	NA	[]	NA	71240	gttggattcaaagctggtgttaaagattataaattgaattattatactcctgactatgaaaccaaagatagtgatatcttggtagcattccgagtaactcctcaac	36	0	0	0	0	0	0	0	75	0	0	0	0	0	0	0	0	0	0	0	0	0	0	0	0	0	0	0	0	0	0	0	0	0	0
HWI-M03023:30:000000000-AB188:1:1105:25010:5548_CONS_SUB_SUB	0.990566038	KX364403	307	3931	Myrtaceae	120289	Psidium	species	Psidium guajava	120290	['Psidium guajava']	Psidium guajava	120290	gttggattcaaagctggtgttaaagattataaactgacttattatactcctgagtatgaaaccaaagatactgatatcttggcagcattccgagtaactcctcgac	1	0	3	0	0	0	0	0	0	0	0	0	172	0	0	0	0	0	0	0	0	0	0	0	0	0	0	0	0	0	0	0	1	0	0
HWI-M03023:30:000000000-AB188:1:1103:8524:10099_CONS_SUB_SUB	0.990566038	AF497064	305	4454	Araceae	NA	NA	subfamily	Aroideae	NA	[]	NA	284555	gttggattcaaagctggtgttaaagattacaaattgacttattatactcctgactatgagacaaaagataccgatatcttggcagcattccgagtaactcctcaac	1	0	16	0	0	0	0	0	0	0	0	0	0	0	0	0	0	10	0	0	0	0	0	0	0	0	0	0	0	0	0	0	0	0	40
HWI-M03023:30:000000000-AB188:1:2104:8085:9539_CONS_SUB_SUB	0.981132075	AC239738	305	4070	Solanaceae	NA	NA	subfamily	Solanoideae	NA	['Solanum tuberosum', 'Capsicum annuum', 'Solanum carolinense', 'Solanum lyratum', 'Solanum lycopersicum', 'Scopolia parviflora', 'Solanum tripartitum']	NA	424551	gttggattcaaagctggtgttaaagagtacaaattgacttattatactcctgagtaccaaaccaagcatactgatatattggcagcattccgagtaactcctcaac	26	1	1	1	5	0	0	0	3	0	0	4	8	49	42	4	0	0	0	0	6	0	0	2	16	11	0	0	0	39	0	1	0	0	0
HWI-M03023:30:000000000-AB188:1:1109:12176:9203_CONS_SUB_SUB	0.990566038	AF497064	302	4454	Araceae	NA	NA	subfamily	Aroideae	NA	[]	NA	284555	gttggattcaaagctggtgttaaagattacaaattgacttattatactcctgactatgagacgaaagatactgatatcttggcagcattccgagtaactcctcaac	1	0	7	0	0	0	0	0	0	0	0	0	0	0	0	0	0	8	0	0	0	0	0	0	0	0	0	1	0	0	0	0	0	0	43
HWI-M03023:30:000000000-AB188:1:1101:28135:10082_CONS_SUB_SUB	0.990566038	AF497064	296	4454	Araceae	NA	NA	subfamily	Aroideae	NA	[]	NA	284555	gttggattcaaagctggtgttaaagattacaaattgacttattatactcctgactatgagacaaaagatactgatatcttggcagcattccgagtagctcctcaac	1	0	11	0	0	0	0	0	0	0	0	0	0	0	0	0	0	75	0	0	0	0	0	0	0	0	0	0	0	0	0	0	0	0	31
HWI-M03023:41:000000000-ABUB0:1:1101:23187:7088_CONS_SUB_SUB	0.971698113	HQ182449	293	NA	NA	NA	NA	order	Zingiberales	NA	['Ravenala madagascariensis', 'Renealmia alpinia', 'Alpinia zerumbet']	NA	4618	gttggacttaaagctggtgttaaagattacaaattgaattattatactcctgactacgaagtcaaagatactgatatcttggcagcattccgagtaactcctcaac	7	0	0	0	0	0	0	0	0	0	0	0	0	0	0	0	0	0	0	0	0	0	0	0	0	0	0	0	0	0	1	0	0	0	0
HWI-M03023:30:000000000-AB188:1:1101:11671:3101_CONS_SUB_SUB	0.981132075	EU042178	293	NA	NA	NA	NA	no rank	eudicotyledons	NA	[]	NA	71240	gttggattcaaagctggtgttaaagattataaattgaattattatactcctgactatgataccaaagatagtgatatcttggcagcattccgagtaactcctcaac	36	0	0	0	0	0	0	0	85	0	0	0	0	0	0	0	0	0	0	0	0	0	0	0	0	0	0	0	0	0	0	0	0	0	0
HWI-M03023:30:000000000-AB188:1:1101:26774:14321_CONS_SUB_SUB	0.981132075	EU042178	290	NA	NA	NA	NA	no rank	eudicotyledons	NA	[]	NA	71240	gttggattcaaagctggtgttaaagattataaattgaattattatactcctgactatgaaaccaaagatagtgatatcttggcagcattacgagtaactcctcaac	36	0	0	0	0	0	0	0	59	0	0	0	0	0	1	0	0	0	0	0	0	0	0	0	0	0	0	0	0	0	0	0	0	0	0
HWI-M03023:30:000000000-AB188:1:2111:11186:4591_CONS_SUB_SUB	0.990566038	AC239738	279	4070	Solanaceae	NA	NA	subfamily	Solanoideae	NA	['Solanum lycopersicum']	NA	424551	gttggattcaaagctggtgttaaagagtacaaattgacttattatactcctgagtaccaaaccaaggatactgatatattagcagcattccgagtaacttctcaac	3	0	0	0	0	0	0	0	0	0	0	0	0	1	260	0	0	0	0	0	0	0	0	0	0	0	0	0	0	1	0	0	0	0	0
HWI-M03023:41:000000000-ABUB0:1:2111:1931:14837_CONS_SUB_SUB	0.981132075	AC239738	277	4070	Solanaceae	NA	NA	subfamily	Solanoideae	NA	['Solanum tuberosum', 'Capsicum annuum', 'Solanum carolinense', 'Solanum lyratum', 'Solanum lycopersicum', 'Scopolia parviflora', 'Solanum tripartitum']	NA	424551	gttggattcaaagctggtgttaaagagtacaaattgacttattatactcctgagtaccaaaccaaggatactgatatatggcagcattccgagtaactcctcaac	54	0	0	0	2	0	0	0	0	0	0	2	4	167	15	2	0	0	0	0	1	0	0	0	12	5	0	0	0	15	0	0	0	0	0
HWI-M03023:30:000000000-AB188:1:1101:27322:10609_CONS_SUB_SUB	0.990566038	AF497064	275	4454	Araceae	NA	NA	subfamily	Aroideae	NA	[]	NA	284555	gttggattcaaagctggtgttaaagattacaaattgacttattatactcctgactatgagacaaaagatactggtatcttggcagcattccgagtaactcctcaac	1	0	23	0	0	0	0	0	0	0	0	0	0	0	0	0	0	7	0	0	0	0	0	0	0	0	0	0	0	0	0	0	0	0	32
HWI-M03023:41:000000000-ABUB0:1:2116:14842:9868_CONS_SUB_SUB	0.981132075	AC239738	272	4070	Solanaceae	NA	NA	subfamily	Solanoideae	NA	['Solanum tuberosum', 'Capsicum annuum', 'Solanum carolinense', 'Solanum lyratum', 'Solanum lycopersicum', 'Scopolia parviflora', 'Solanum tripartitum']	NA	424551	gttggattcaaagctggtgttaaagagtacaaattgacttattatactcctgagtaccaaaccaaggatactgatatattggcagcattccgagtacctcctcaac	54	0	0	0	1	1	0	0	4	0	0	5	10	50	40	4	0	0	0	0	3	0	0	0	23	6	1	0	0	38	0	0	0	0	0
HWI-M03023:30:000000000-AB188:1:1111:6825:21164_CONS_SUB_SUB	0.981132075	AF215512	269	39998	Melastomataceae	NA	NA	family	Melastomataceae	NA	['Nepsera aquatica', 'Gravesia viscosa', 'Salpinga maranonensis', 'Driessenia glanduligera', 'Allomaieta villosa', 'Henriettea barkeri']	NA	39998	gttggattcaaagctggtgttaaagattatagactgacttattatactccttactatcaagtcaaacctactgatactttggcagcattccgagtaactcctcaac	9	0	0	0	0	1	0	0	13	0	0	0	2	0	0	0	0	0	0	0	0	0	0	0	0	0	0	0	0	0	0	0	0	0	0
HWI-M03023:30:000000000-AB188:1:1101:16875:12211_CONS_SUB_SUB	0.981132075	AF215512	269	39998	Melastomataceae	NA	NA	family	Melastomataceae	NA	['Nepsera aquatica', 'Gravesia viscosa', 'Salpinga maranonensis', 'Driessenia glanduligera', 'Allomaieta villosa', 'Henriettea barkeri']	NA	39998	gttggattcaaagctggtgttaaagattatagactgacttattatactccttactatcaagtcaaacctactgataccttggcagcattccgagtaacacctcaac	9	0	0	0	0	0	0	0	48	0	0	0	14	0	0	0	0	0	0	0	0	0	0	0	0	0	0	0	0	0	0	0	0	0	0
HWI-M03023:30:000000000-AB188:1:1101:7499:13666_CONS_SUB_SUB	0.981132075	AF215512	268	39998	Melastomataceae	NA	NA	family	Melastomataceae	NA	['Nepsera aquatica', 'Gravesia viscosa', 'Salpinga maranonensis', 'Driessenia glanduligera', 'Allomaieta villosa', 'Henriettea barkeri']	NA	39998	gttggattcaaagctggtgttaaagattatagactgacttattatactccttactatctagtcaaacctactgataccttggcagcattccgagtaactcctcaac	16	1	0	0	0	0	0	0	32	1	0	0	34	0	0	0	0	0	0	0	1	0	0	0	0	0	0	0	0	0	0	0	0	0	0
HWI-M03023:30:000000000-AB188:1:1101:19101:2430_CONS_SUB_SUB	0.981308411	KT781591	268	NA	NA	NA	NA	no rank	Pentapetalae	NA	['Eucommia ulmoides', 'Angelica decursiva']	NA	1437201	gttggattcaaggcgggtgttaaagattacaaattgacttattatactcctgactatgaaaccaaagatactgatatcttggcagcattccgagtaactcctcaac	4	0	0	0	0	0	0	0	0	0	0	0	0	0	0	0	0	0	0	0	0	0	0	0	0	0	0	0	0	0	0	0	0	0	0
HWI-M03023:41:000000000-ABUB0:1:1102:12122:19173_CONS_SUB_SUB	0.981132075	AC239738	267	4070	Solanaceae	NA	NA	subfamily	Solanoideae	NA	['Solanum tuberosum', 'Capsicum annuum', 'Solanum carolinense', 'Solanum lyratum', 'Solanum lycopersicum', 'Scopolia parviflora', 'Solanum tripartitum']	NA	424551	gatggattcaaagctggtgttaaagagtacaaattgacttattatactcctgagtaccaaaccaaggatactgatatattggcagcattccgagtaactcctcaac	54	1	0	0	1	0	0	0	1	0	0	13	11	74	29	2	0	0	0	0	3	0	0	13	13	8	0	0	0	25	0	1	0	0	0
HWI-M03023:30:000000000-AB188:1:2107:7773:17117_CONS_SUB_SUB	0.981132075	AC239738	264	4070	Solanaceae	NA	NA	subfamily	Solanoideae	NA	['Solanum tuberosum', 'Capsicum lycianthoides', 'Capsicum annuum', 'Solanum carolinense', 'Solanum lyratum', 'Solanum lycopersicum', 'Scopolia parviflora', 'Solanum tripartitum']	NA	424551	gttggattcaaagctggtgttaaagagtacaaattgacttattatactcctgagtaccaaaccaaggatactgatatattggcagcattccgagttactcctcaac	27	0	1	0	1	0	0	0	1	0	0	2	2	25	13	0	0	0	0	0	5	0	0	0	10	1	0	0	0	28	0	0	0	0	0
HWI-M03023:30:000000000-AB188:1:2108:15896:21974_CONS_SUB_SUB	0.981132075	EU042178	264	NA	NA	NA	NA	no rank	eudicotyledons	NA	[]	NA	71240	gttggattcaaagctggtgttaaagattataaattgaattattatactcctgactatgaaaccaaagatagtgatatcttggcagtattccgagtaactcctcaac	36	0	0	0	0	1	0	0	69	0	0	0	0	0	0	0	0	0	0	0	0	0	0	0	0	0	0	0	0	0	0	0	0	0	0
HWI-M03023:41:000000000-ABUB0:1:1106:6631:14658_CONS_SUB_SUB	0.990566038	EU002278	263	3487	Moraceae	NA	NA	family	Moraceae	NA	[]	NA	3487	gttggattcaaagctggtgttaaagattataaattggcttattacactcctgaatatgaagtcaaagatagtgatatcttggcagcatttcgagtaactcctcaac	2	0	0	0	15	0	0	0	0	0	22	0	0	0	0	0	0	0	12	0	0	0	0	0	0	0	0	0	0	0	15	0	0	0	0
HWI-M03023:30:000000000-AB188:1:1101:20454:7291_CONS_SUB_SUB	0.981132075	EU042178	262	NA	NA	NA	NA	no rank	eudicotyledons	NA	[]	NA	71240	gttggattcaaagctggtgttaaagattataaattgaattattatactcctgactatgaaaccaaagatagtgatatcttggcagcattccgagtaactcatcaac	36	0	0	0	0	0	0	0	60	0	0	0	0	0	0	0	0	0	0	0	0	0	0	0	0	0	0	0	0	0	0	0	0	0	0
HWI-M03023:30:000000000-AB188:1:1111:15528:24808_CONS_SUB_SUB	0.990566038	AF497064	261	4454	Araceae	NA	NA	subfamily	Aroideae	NA	[]	NA	284555	gttggattcaaagctggtgttaaagactacaaattgacttattatactcctgactatgagacaaaagatactgatatcttggcagcattccgagtaactcctcaac	1	0	8	0	0	0	0	0	0	0	0	0	0	0	0	0	0	8	0	0	0	0	0	0	0	0	0	0	0	0	0	0	0	0	49
HWI-M03023:30:000000000-AB188:1:1101:19119:5373_CONS_SUB_SUB	0.981132075	EU042178	256	NA	NA	NA	NA	no rank	eudicotyledons	NA	[]	NA	71240	gttggattcaaagttggtgttaaagattataaattgaattattatactcctgactatgaaaccaaagatagtgatatcttggcagcattccgagtaactcctcaac	36	0	0	0	0	0	0	0	71	0	0	0	0	0	0	0	0	0	0	0	0	0	0	0	0	0	0	0	0	0	0	0	0	0	0
HWI-M03023:41:000000000-ABUB0:1:2113:15424:21796_CONS_SUB_SUB	0.981308411	AF215512	255	39998	Melastomataceae	NA	NA	family	Melastomataceae	NA	['Driessenia glanduligera', 'Allomaieta villosa', 'Salpinga maranonensis', 'Henriettea barkeri']	NA	39998	gttggattcaaagctggtgttaaagattatagactgacttattatactccttgctatcaagtcaaacctactgataccttggcagcattccgagtaactcctcaac	7	0	0	0	0	0	1	0	33	0	0	0	7	0	0	0	0	0	0	0	0	0	0	0	0	0	0	0	0	0	0	0	0	0	0
HWI-M03023:41:000000000-ABUB0:1:2113:28068:9325_CONS_SUB_SUB	0.981132075	EU042178	250	NA	NA	NA	NA	no rank	eudicotyledons	NA	[]	NA	71240	gttggatttaaagctggtgttaaagattataaattgaattattatactcctgactatgaaaccaaagatagtgatatcttggcagcattccgagtaactcctcaac	36	0	0	0	0	0	0	0	60	0	0	0	0	0	0	0	0	0	0	0	0	0	0	0	0	0	0	0	0	0	0	0	0	0	0
HWI-M03023:30:000000000-AB188:1:1101:16840:23524_CONS_SUB_SUB	0.981132075	EU042178	249	NA	NA	NA	NA	no rank	eudicotyledons	NA	[]	NA	71240	gttggattcaaagctggtgttaaagattataaattgaattattatactcctgactatgaaatcaaagatagtgatatcttggcagcattccgagtaactcctcaac	36	0	0	0	0	0	0	0	49	0	0	1	0	0	0	0	0	0	0	0	0	0	0	0	0	0	0	0	0	0	0	0	0	0	0
HWI-M03023:41:000000000-ABUB0:1:1106:11567:3364_CONS_SUB_SUB	0.971698113	DQ912891	247	NA	NA	NA	NA	no rank	Mesangiospermae	NA	[]	NA	1437183	gttggattcaaagctggtgttaaagattacaaattgaattattatactcctgactacgaagtcaaagatactgatatcttggcagcattccgagtaactcctcaac	270	0	0	0	0	0	0	0	0	0	0	0	0	0	0	0	0	0	0	1	0	0	0	0	0	0	0	0	0	0	0	0	0	0	0
HWI-M03023:30:000000000-AB188:1:1101:20291:7543_CONS_SUB_SUB	0.981308411	EU042178	247	3803	Fabaceae	NA	NA	subfamily	Mimosoideae	NA	['Acacia murrayana', 'Acacia resinimarginea']	NA	3807	gttggattcaaagctggtgttaaagattataaattgtattattatactcctgactatgaaaccaaagatagtgatatcttggcagcattccgagtaactcctcaac	4	0	0	0	0	0	0	0	38	0	0	0	0	0	0	0	0	0	0	0	0	0	0	0	0	0	0	0	0	0	0	0	0	0	0
HWI-M03023:30:000000000-AB188:1:1104:13269:2072_CONS_SUB_SUB	0.990566038	KF138193	247	NA	NA	NA	NA	order	Rosales	NA	['Urtica sp. Lixinhui-1102', 'Urera glabra', 'Sarcopilea domingensis', 'Urtica hyperborea']	NA	3744	gttggattcaaagctggtgttaaagattataaattgacttattacactcctgaatatggaaccaaagatactgatatcttagcagcatttcgagtaactcctcaac	10	0	0	0	0	0	0	0	0	0	0	0	0	0	0	0	0	0	0	0	0	0	0	5	0	0	0	0	0	0	0	0	0	0	0
HWI-M03023:30:000000000-AB188:1:1101:21640:2943_CONS_SUB_SUB	0.981132075	EU042178	246	NA	NA	NA	NA	no rank	eudicotyledons	NA	[]	NA	71240	gttggatacaaagctggtgttaaagattataaattgaattattatactcctgactatgaaaccaaagatagtgatatcttggcagcattccgagtaactcctcaac	36	0	0	0	0	0	0	0	79	0	0	0	0	0	0	0	0	0	0	0	0	0	0	1	0	0	0	0	0	0	0	0	0	0	0
HWI-M03023:30:000000000-AB188:1:1101:4212:14600_CONS_SUB_SUB	0.990566038	AF497064	245	4454	Araceae	NA	NA	subfamily	Aroideae	NA	[]	NA	284555	gttggattcaaagctggtgttaaagattacaaattgacttattatactcctgactatgagacaaaagatgctgatatcttggcagcattccgagtaactcctcaac	1	0	8	0	0	0	0	0	0	0	0	0	0	0	0	0	0	87	0	0	0	0	0	0	0	0	0	0	0	0	0	0	0	0	33
HWI-M03023:30:000000000-AB188:1:1116:27248:9052_CONS_SUB_SUB	0.981132075	AF497064	243	4454	Araceae	NA	NA	subfamily	Aroideae	NA	[]	NA	284555	gttggattcaaagctggtgttaaagattacaaattgacttattatactcctgactatgagacaaaagatactgatatcttggcagcattccgagtaactcctcaa	1	0	3	0	0	0	0	0	0	0	0	0	0	0	0	0	0	5	0	0	0	0	0	0	0	0	0	0	0	0	0	0	0	0	13
HWI-M03023:30:000000000-AB188:1:1101:26999:20348_CONS_SUB_SUB	0.981132075	AF215512	243	39998	Melastomataceae	NA	NA	family	Melastomataceae	NA	['Nepsera aquatica', 'Gravesia viscosa', 'Salpinga maranonensis', 'Driessenia glanduligera', 'Allomaieta villosa', 'Henriettea barkeri']	NA	39998	gttggattcaaagctggtgtcaaagattatagactgacttattatactccttactatcaagtcaaacctactgataccttggcagcattccgagtaactcctcaac	9	0	0	0	0	0	0	0	26	0	0	0	11	0	0	0	0	0	0	0	0	0	0	0	0	0	0	0	0	0	0	0	0	0	0
HWI-M03023:30:000000000-AB188:1:2115:3591:14070_CONS_SUB_SUB	0.981132075	EU002278	242	3487	Moraceae	NA	NA	family	Moraceae	NA	[]	NA	3487	gttggattcaaagctggtgttaaaggttataaattgacttattacactcttgaatatgaagtcaaagatagtgatatcttggcagcatttcgagtaactcctcaac	2	0	0	0	0	0	0	0	0	0	0	0	0	0	0	0	0	0	0	0	1	0	0	0	0	0	0	0	0	0	0	0	0	0	0
HWI-M03023:30:000000000-AB188:1:2106:16680:5031_CONS_SUB_SUB	0.990566038	AF497064	241	4454	Araceae	NA	NA	subfamily	Aroideae	NA	[]	NA	284555	gttggattcaaagctggtgttaaagattacaaattgactcattatactcctgactatgagacaaaagatactgatatcttggcagcattccgagtaactcctcaac	1	0	5	0	0	0	0	0	0	0	0	0	0	0	0	0	0	2	0	0	0	0	0	0	0	0	0	0	0	0	0	0	0	0	17
HWI-M03023:41:000000000-ABUB0:1:1106:25095:17276_CONS_SUB_SUB	0.981132075	AC239738	241	4070	Solanaceae	NA	NA	subfamily	Solanoideae	NA	['Solanum tuberosum', 'Capsicum annuum', 'Solanum carolinense', 'Solanum lyratum', 'Solanum lycopersicum', 'Scopolia parviflora', 'Solanum tripartitum']	NA	424551	gttggattcaaagctggtgttaaagagtacaaattgacttattatactcctgagtaccaaaccaaggatactgatatattggcagcattcctagtaactcctcaac	54	1	0	0	3	0	0	0	1	0	0	5	6	39	36	2	0	0	0	0	6	0	0	2	17	10	0	0	0	24	0	0	0	0	0
HWI-M03023:30:000000000-AB188:1:1103:28628:9578_CONS_SUB_SUB	0.981132075	AF215512	241	39998	Melastomataceae	NA	NA	family	Melastomataceae	NA	['Nepsera aquatica', 'Gravesia viscosa', 'Salpinga maranonensis', 'Driessenia glanduligera', 'Allomaieta villosa', 'Henriettea barkeri']	NA	39998	gttggattcaaagctggtgttaaagattatagactgacttattatactccttactatcaagtcaaacctactgataccttggtagcattccgagtaactcctcaac	9	0	0	0	0	0	0	1	25	0	0	0	8	0	0	0	0	0	0	0	0	0	0	0	0	0	0	0	0	0	0	0	0	0	0
HWI-M03023:30:000000000-AB188:1:1102:22490:4024_CONS_SUB_SUB	0.981132075	EU042178	240	NA	NA	NA	NA	no rank	eudicotyledons	NA	[]	NA	71240	gttggattcaaagctggtgttaaagattataaattgaattattatactcctgactatgaaaccaaagatagtgatatcttggcagcattccgagtaactcttcaac	36	0	0	0	0	0	0	0	46	0	0	0	0	0	0	0	0	0	0	0	0	0	0	0	0	0	0	0	0	0	0	0	0	0	0
HWI-M03023:30:000000000-AB188:1:1103:23170:15197_CONS_SUB_SUB	0.981132075	JX088668	239	NA	NA	NA	NA	order	Zingiberales	NA	['Ravenala madagascariensis', 'Alpinia zerumbet']	NA	4618	gttggatttaaagctggtgttaaagattacaaattgacttattatactcctgactacgaagtcgaagatactgatatcttggcagcattccgagtaactcctcaac	4	0	0	0	0	0	0	0	0	0	0	0	0	0	0	0	0	0	0	0	0	0	0	0	0	0	0	0	0	1	0	0	0	0	0
HWI-M03023:30:000000000-AB188:1:1103:16322:8252_CONS_SUB_SUB	0.990566038	AF497064	238	4454	Araceae	NA	NA	subfamily	Aroideae	NA	[]	NA	284555	gttgggttcaaagctggtgttaaagattacaaattgacttattatactcctgactatgagacaaaagatactgatatcttggcagcattccgagtaactcctcaac	1	0	15	0	0	0	0	0	0	0	0	0	0	0	0	0	0	4	0	0	0	0	0	0	0	0	0	0	0	0	0	0	0	0	53
HWI-M03023:30:000000000-AB188:1:1101:2228:15486_CONS_SUB_SUB	0.990566038	AF497064	237	4454	Araceae	NA	NA	subfamily	Aroideae	NA	[]	NA	284555	gttggattcaaagctggtgttaaagattacaaattgacctattatactcctgactatgagacaaaagatactgatatcttggcagcattccgagtaactcctcaac	1	0	12	0	0	0	0	0	0	0	0	0	0	0	0	0	0	7	0	0	0	0	1	0	0	0	0	0	0	0	0	0	0	0	41
HWI-M03023:30:000000000-AB188:1:1101:12256:18745_CONS_SUB_SUB	0.981132075	EU042178	236	NA	NA	NA	NA	no rank	eudicotyledons	NA	[]	NA	71240	gttggattcaaagctggtgttaaagattataaattgaattattatactcctgtctatgaaaccaaagatagtgatatcttggcagcattccgagtaactcctcaac	36	0	0	0	0	0	0	0	49	0	0	0	0	0	0	0	0	0	0	0	0	0	0	0	0	0	0	0	0	0	0	0	0	0	0
HWI-M03023:30:000000000-AB188:1:1101:15947:5396_CONS_SUB_SUB	0.990566038	KT428296	233	3803	Fabaceae	NA	NA	subfamily	Mimosoideae	NA	['Acacia murrayana', 'Inga leiocalycina']	NA	3807	gttggattcaaagcaggtgttaaagattataaattgaattattatactcctgactatgaaaccaaagatagtgatatcttggcagcattccgagtaactcctcaac	3	0	0	0	0	0	0	0	50	0	0	0	0	0	0	0	0	0	0	0	0	0	0	0	0	0	0	0	0	0	0	0	0	0	0
HWI-M03023:30:000000000-AB188:1:1101:24708:4593_CONS_SUB_SUB	0.981132075	EU042178	231	NA	NA	NA	NA	no rank	eudicotyledons	NA	[]	NA	71240	gttggattcaaagctggtgttaaagattataaattgaattattatactcctgactatgaaaccaaagatagtgatatattggcagcattccgagtaactcctcaac	36	0	0	0	0	0	0	0	101	0	0	0	1	2	0	0	0	0	0	0	0	0	0	0	0	0	0	0	0	0	0	0	0	0	0
HWI-M03023:30:000000000-AB188:1:1101:22581:23916_CONS_SUB_SUB	0.981132075	AF215512	231	39998	Melastomataceae	NA	NA	family	Melastomataceae	NA	['Nepsera aquatica', 'Gravesia viscosa', 'Salpinga maranonensis', 'Driessenia glanduligera', 'Allomaieta villosa', 'Henriettea barkeri']	NA	39998	gttggattcaaagctggtgttaaagatcatagactgacttattatactccttactatcaagtcaaacctactgataccttggcagcattccgagtaactcctcaac	9	0	0	0	0	0	0	0	40	0	0	0	12	0	0	0	0	0	0	0	0	0	0	0	0	0	0	0	0	0	0	0	0	0	0
HWI-M03023:41:000000000-ABUB0:1:2102:10663:22042_CONS_SUB_SUB	0.981132075	AC239738	230	4070	Solanaceae	NA	NA	subfamily	Solanoideae	NA	['Solanum tuberosum', 'Capsicum annuum', 'Solanum carolinense', 'Solanum lyratum', 'Solanum lycopersicum', 'Scopolia parviflora', 'Solanum tripartitum']	NA	424551	gttggattcaaagctggtgttaaagagtacaaattgacttattttactcctgagtaccaaaccaaggatactgatatattggcagcattccgagtaactcctcaac	54	0	0	0	4	0	0	0	0	0	0	3	14	36	33	4	0	0	0	0	6	0	0	1	23	2	0	0	0	40	0	0	0	0	0
HWI-M03023:30:000000000-AB188:1:2115:26121:4493_CONS_SUB_SUB	0.981132075	AC239738	224	4070	Solanaceae	NA	NA	subfamily	Solanoideae	NA	['Solanum tuberosum', 'Capsicum annuum', 'Solanum carolinense', 'Solanum lyratum', 'Solanum lycopersicum', 'Scopolia parviflora', 'Solanum tripartitum']	NA	424551	gttggattcaaagctggtgttaaagagtacaaattgacttattatactcctgagtaccaaacaaaggatactgatatattggcagcattccgagtaactcctcaac	26	2	1	0	4	1	0	0	3	0	0	0	9	47	19	1	0	0	0	0	3	0	0	3	16	6	0	0	0	18	0	0	0	0	0
HWI-M03023:30:000000000-AB188:1:1102:25190:7446_CONS_SUB_SUB	0.981132075	AF215512	223	39998	Melastomataceae	NA	NA	family	Melastomataceae	NA	['Nepsera aquatica', 'Gravesia viscosa', 'Salpinga maranonensis', 'Driessenia glanduligera', 'Allomaieta villosa', 'Henriettea barkeri']	NA	39998	gttggattcaaagctggtgttaaagattatagactgacttattatactccttactatcaagtcaaacctactgataccttggcagcattccaagtaactcctcaac	9	0	0	0	0	0	0	0	24	0	0	0	16	0	0	0	0	0	0	0	0	0	0	0	0	0	0	0	0	0	0	0	0	0	0
HWI-M03023:41:000000000-ABUB0:1:1101:21580:3761_CONS_SUB_SUB	0.971962617	KF601568	220	NA	NA	NA	NA	order	Zingiberales	NA	['Ravenala madagascariensis', 'Alpinia zerumbet']	NA	4618	gttggatttagagctggtgttaaagattacaaattgaattattatactcctgactacgaagtcaaagatactgatatcttggcagcattccgagtaactcctcaac	2	0	0	0	0	0	0	0	0	0	0	0	0	0	0	0	0	0	0	0	0	0	0	0	0	0	0	0	0	0	0	0	0	0	0
HWI-M03023:41:000000000-ABUB0:1:1101:20600:11056_CONS_SUB_SUB	0.971698113	HQ182449	220	NA	NA	NA	NA	order	Zingiberales	NA	['Ravenala madagascariensis', 'Renealmia alpinia', 'Alpinia zerumbet']	NA	4618	gttggatttaaagctggtgttaaagattacaaattgaattattatactcctgactacgaagtcgaagatactgatatcttggcagcattccgagtaactcctcaac	7	0	0	0	0	0	0	0	0	0	0	0	0	0	0	0	0	0	0	0	0	0	0	0	0	0	0	0	0	0	0	0	0	0	0
HWI-M03023:41:000000000-ABUB0:1:2106:9641:21578_CONS_SUB_SUB	1	EU042178	219	3803	Fabaceae	NA	NA	subfamily	Mimosoideae	NA	[]	NA	3807	gttggattcaaagctggtgttaaagattataaattgacttattatactcctgactatgaaaccaaagatagtgatatcttggcagcattccgagtaactcctcaac	1	0	0	0	1	0	0	0	52	0	0	0	0	0	1	0	0	1	0	0	0	0	0	0	0	0	0	0	0	1	1	0	0	0	1
HWI-M03023:41:000000000-ABUB0:1:1101:8375:9298_CONS_SUB_SUB	0.981132075	HQ182423	217	NA	NA	NA	NA	no rank	Mesangiospermae	NA	[]	NA	1437183	gttggatttaaagctggtgttaaagattacaaattgaattattatactcctgactacgaagccaaagatactgatatcttggcagcattccgagtaactcctcaac	29	0	0	0	0	0	0	0	0	0	0	0	0	0	0	0	0	0	0	0	0	0	0	0	0	0	0	0	0	0	0	0	0	0	0
HWI-M03023:30:000000000-AB188:1:1108:25072:19689_CONS_SUB_SUB	0.990566038	AF497064	215	NA	NA	NA	NA	no rank	Mesangiospermae	NA	['Discophora guianensis', 'Arbutus unedo']	NA	1437183	gttggattcaaagctggtgttaaagattacaaattgacttattatactcctgactatgaaacaaaagatactgatatcttggcagcattccgagtaactcctcaac	5	0	6	0	0	0	0	0	0	0	0	0	0	0	0	0	0	7	0	0	1	0	0	0	0	0	0	0	0	0	0	0	0	0	38
HWI-M03023:30:000000000-AB188:1:1101:23578:2160_CONS_SUB_SUB	0.981132075	EU042178	213	NA	NA	NA	NA	no rank	eudicotyledons	NA	[]	NA	71240	gttggattcaaagctggtgttaaagattataaattgaattattatactccagactatgaaaccaaagatagtgatatcttggcagcattccgagtaactcctcaac	36	0	0	0	0	0	0	0	39	0	0	0	1	0	0	0	0	0	0	0	0	0	0	0	0	0	0	0	0	0	0	0	0	0	0
HWI-M03023:41:000000000-ABUB0:1:2111:5859:21498_CONS_SUB_SUB	0.898148148	AB537496	213	NA	NA	NA	NA	no rank	Spermatophyta	NA	[]	NA	58024	gttggatcaaagctggtgttcaagattataaactaacattttgtgctcctgaccatgaagccaaagatactgatattctggcagcattccgagtaactcctcaac	764	0	0	0	0	0	0	0	0	0	0	0	0	0	0	0	0	0	0	0	0	0	0	0	0	0	0	0	0	0	0	0	0	0	0
HWI-M03023:30:000000000-AB188:1:1115:18014:6627_CONS_SUB_SUB	0.990566038	KX364403	211	3931	Myrtaceae	120289	Psidium	species	Psidium guajava	120290	['Psidium guajava']	Psidium guajava	120290	gttggattcaaagctggtgttaaagattataaactgacttattatactcctgagtatgagaccaaagatactgatatcttggcagcattccgagtaactcctcaac	1	0	2	0	0	0	0	0	0	0	0	0	11	0	0	0	0	0	0	0	0	0	0	0	0	0	0	0	0	0	0	0	1	0	0
HWI-M03023:30:000000000-AB188:1:1101:10790:2924_CONS_SUB_SUB	0.981132075	EU042178	211	NA	NA	NA	NA	no rank	eudicotyledons	NA	[]	NA	71240	gttggattcaaagctggtgttaaagattataaattgaattattatactcctgactatgaaaccaaagatagtgatatcttggcagcattccgagtaactccttaac	36	0	0	0	0	0	0	0	45	0	0	0	0	0	0	0	0	0	0	0	0	0	0	0	0	0	0	0	0	0	0	0	0	0	0
HWI-M03023:41:000000000-ABUB0:1:2106:27469:12689_CONS_SUB_SUB	0.990566038	KP295964	210	4070	Solanaceae	24663	Physalis	genus	Physalis	NA	[]	NA	24663	gttggattcaaggctggtgttaaagagtacaaattgacttattatactcctgagtaccaaaccgaggatactgatatattggcagcattccgagtaactcctcaac	1	0	0	0	1	0	0	0	0	0	0	0	0	201	3	0	0	0	0	0	0	0	0	0	1	1	0	0	0	0	0	0	0	0	0
HWI-M03023:41:000000000-ABUB0:1:2104:25113:8129_CONS_SUB_SUB	0.990566038	EU002278	209	3487	Moraceae	NA	NA	family	Moraceae	NA	[]	NA	3487	gttggattcaaagctggtgttaaagattataaattgacttattacactcctgaatatgaagtcaaagatagtgatatcttggcagcatttcgagtaactcctcaat	2	0	0	0	1	0	0	0	0	0	186	0	0	0	0	0	0	0	2	0	0	0	0	0	0	0	0	0	0	0	2	0	0	0	0
HWI-M03023:41:000000000-ABUB0:1:2114:18350:22867_CONS_SUB_SUB	0.981132075	EU042178	209	NA	NA	NA	NA	no rank	eudicotyledons	NA	[]	NA	71240	gttggattcaaagctggtgttaaagattataaattgaattattatactcctgactatgaaaccaaagatagtgatatcttggcaacattccgagtaactcctcaac	36	0	0	0	0	0	1	0	42	0	0	0	0	0	0	0	0	0	0	0	0	0	0	0	0	0	0	0	0	0	0	0	0	0	0
HWI-M03023:30:000000000-AB188:1:1101:22404:16315_CONS_SUB_SUB	0.981132075	AF215512	209	39998	Melastomataceae	NA	NA	family	Melastomataceae	NA	['Nepsera aquatica', 'Gravesia viscosa', 'Salpinga maranonensis', 'Driessenia glanduligera', 'Allomaieta villosa', 'Henriettea barkeri']	NA	39998	gttggattcaaagctggtgttaaagattatagactgacttattatactccttactatcaagtcaaacctactgatatcttggcagcattccgagtaactcctcaac	9	0	0	0	0	0	0	0	63	0	0	0	2	0	0	0	0	0	0	0	0	0	0	0	0	0	0	0	0	0	0	0	0	0	0
HWI-M03023:30:000000000-AB188:1:1119:8894:8402_CONS_SUB_SUB	0.990566038	KX364403	208	3931	Myrtaceae	120289	Psidium	species	Psidium guajava	120290	['Psidium guajava']	Psidium guajava	120290	gttggattcaaagctggtgttaaagattataaactgacttattatactcctgagtatgaaaccaaagatactgatatcttggcagcatcccgagtaactcctcaac	1	0	2	0	0	0	0	0	0	0	0	0	7	0	0	0	0	0	0	0	0	0	1	0	0	0	0	0	0	0	0	0	0	0	0
HWI-M03023:41:000000000-ABUB0:1:1114:24934:19926_CONS_SUB_SUB	0.981132075	EU042178	207	NA	NA	NA	NA	no rank	eudicotyledons	NA	[]	NA	71240	gttggattcaaagctggtgttaaagattataaattgaattattatactcctgactatgaaaccaaagatagtgatatcttggcagcattccgaataactcctcaac	36	0	0	0	0	0	1	0	70	0	0	0	0	0	0	0	0	0	0	0	0	0	0	0	0	0	0	0	0	0	0	0	0	0	0
HWI-M03023:41:000000000-ABUB0:1:1101:22069:4790_CONS_SUB_SUB	0.990566038	EU002278	206	3487	Moraceae	NA	NA	family	Moraceae	NA	[]	NA	3487	gttggattcaaagctggtgttaaagattataaattgacttattacactcctgagtatgaagtcaaagatagtgatatcttggcagcatttcgagtaactcctcaac	2	0	0	0	19	0	0	0	0	1	49	0	0	0	0	0	0	0	15	0	0	0	0	0	0	0	0	0	0	0	17	0	0	0	0
HWI-M03023:30:000000000-AB188:1:1102:21996:3318_CONS_SUB_SUB	0.990566038	AF497064	205	4454	Araceae	NA	NA	subfamily	Aroideae	NA	[]	NA	284555	gttggattcaaagctggtgttaaagattacaaattgacttattatactcctgactatgagacaaaagatactgatatcttggcagcattccgagcaactcctcaac	1	0	4	0	0	0	0	0	0	0	0	0	0	0	0	0	0	7	0	0	0	0	0	0	0	0	0	0	0	0	0	0	0	0	27
HWI-M03023:30:000000000-AB188:1:1101:20531:5963_CONS_SUB_SUB	0.990566038	AF497064	204	4454	Araceae	NA	NA	subfamily	Aroideae	NA	[]	NA	284555	gttggattcaaagctggtgttaaagattacaaattgacttactatactcctgactatgagacaaaagatactgatatcttggcagcattccgagtaactcctcaac	1	0	7	0	1	0	0	0	0	0	0	0	0	0	0	0	0	6	0	0	0	0	0	0	0	0	0	0	0	0	0	0	0	0	43
HWI-M03023:41:000000000-ABUB0:1:1102:6663:11598_CONS_SUB_SUB	0.990566038	EU002278	204	3487	Moraceae	NA	NA	family	Moraceae	NA	[]	NA	3487	gttggattcaaagctggtgttaaagattataaattgacttatcacactcctgaatatgaagtcaaagatagtgatatcttggcagcatttcgagtaactcctcaac	2	0	0	0	18	0	0	0	0	0	12	0	0	0	0	0	0	0	6	0	0	0	0	0	0	0	0	0	0	0	3	0	0	0	0
HWI-M03023:30:000000000-AB188:1:1101:26860:6411_CONS_SUB_SUB	0.981132075	EU042178	204	NA	NA	NA	NA	no rank	eudicotyledons	NA	[]	NA	71240	gttggattcaaagctgatgttaaagattataaattgaattattatactcctgactatgaaaccaaagatagtgatatcttggcagcattccgagtaactcctcaac	36	0	0	0	0	0	0	0	40	0	0	0	0	0	0	0	0	1	0	0	0	0	0	0	0	1	0	0	0	0	0	0	0	0	0
HWI-M03023:30:000000000-AB188:1:1101:26948:13784_CONS_SUB_SUB	0.981132075	EU042178	203	NA	NA	NA	NA	no rank	eudicotyledons	NA	[]	NA	71240	gttggattcaaagctggtattaaagattataaattgaattattatactcctgactatgaaaccaaagatagtgatatcttggcagcattccgagtaactcctcaac	36	0	0	0	0	0	0	0	66	0	0	0	0	0	0	0	0	0	0	0	0	0	0	0	0	0	0	0	0	0	0	0	0	0	0
HWI-M03023:30:000000000-AB188:1:1101:16972:3068_CONS_SUB_SUB	0.981132075	AY538500	202	NA	NA	NA	NA	no rank	Mesangiospermae	NA	[]	NA	1437183	ttggattcaaagctggtgttaaagagtacaaattgacttattatactcctgaatacgaaaccaaagatactgatatcttggcagcattccgagtaactcctcaac	180	0	94	0	0	0	0	0	0	0	0	0	0	0	0	0	0	0	0	0	0	0	0	0	0	0	0	0	0	1	0	0	0	0	0
HWI-M03023:30:000000000-AB188:1:1101:17461:6253_CONS_SUB_SUB	0.990566038	AF215526	202	39998	Melastomataceae	NA	NA	family	Melastomataceae	NA	['Nepsera aquatica']	NA	39998	gttggattcaaagctggtgttaaagattatagactgacttactatactcctgagtatcaagtcaaacctactgataccttggcagcattccgagtaactcctcaac	4	0	0	0	0	0	0	0	187	0	0	0	1	0	0	0	0	0	0	0	0	0	0	1	0	0	0	0	0	0	0	0	0	0	0
HWI-M03023:30:000000000-AB188:1:1102:18391:7536_CONS_SUB_SUB	0.981132075	EU042178	202	NA	NA	NA	NA	no rank	eudicotyledons	NA	[]	NA	71240	gttggattcaaagctggtgttaaagattataaattgaattattatattcctgactatgaaaccaaagatagtgatatcttggcagcattccgagtaactcctcaac	36	0	0	0	0	0	0	0	51	0	0	0	0	0	0	0	0	0	0	0	0	0	0	0	0	0	0	0	0	0	0	0	0	0	0
HWI-M03023:30:000000000-AB188:1:1101:12184:6011_CONS_SUB_SUB	0.981132075	EU042178	201	NA	NA	NA	NA	no rank	eudicotyledons	NA	[]	NA	71240	gttggattcaaagctggtgttaaagattataaattgaattattatactcctgactatgaaacaaaagatagtgatatcttggcagcattccgagtaactcctcaac	36	0	0	0	0	0	0	0	34	0	0	0	0	0	0	0	0	0	0	0	0	0	0	0	0	0	0	0	0	0	0	0	0	0	0
HWI-M03023:30:000000000-AB188:1:1104:12501:18174_CONS_SUB_SUB	0.990566038	AF497064	200	4454	Araceae	NA	NA	subfamily	Aroideae	NA	[]	NA	284555	gttggattcaaagctggtgttgaagattacaaattgacttattatactcctgactatgagacaaaagatactgatatcttggcagcattccgagtaactcctcaac	1	0	14	0	0	0	0	0	0	0	0	0	0	0	0	0	0	5	0	0	0	0	0	0	0	0	0	0	0	0	0	0	0	0	38
HWI-M03023:41:000000000-ABUB0:1:1101:6552:9360_CONS_SUB_SUB	0.990566038	EU002278	200	3487	Moraceae	NA	NA	family	Moraceae	NA	[]	NA	3487	gttggattcaaagctggtgttaaagattataaattgacttattacgctcctgaatatgaagtcaaagatagtgatatcttggcagcatttcgagtaactcctcaac	2	0	0	0	16	0	0	0	0	0	26	0	0	0	0	0	0	0	11	0	0	0	0	0	0	0	0	0	0	0	12	0	0	0	0
HWI-M03023:30:000000000-AB188:1:1110:20291:21621_CONS_SUB_SUB	0.990566038	AF497064	199	4454	Araceae	NA	NA	subfamily	Aroideae	NA	[]	NA	284555	gttggattcaaagctggtgttaaagattacaaattgacttattatactcctgactatgagacaaaagatactgatatcctggcagcattccgagtaactcctcaac	1	0	6	0	0	0	0	0	0	0	0	0	0	0	0	0	0	5	0	0	0	0	0	0	0	0	0	0	0	1	0	0	0	0	34
HWI-M03023:41:000000000-ABUB0:1:1116:12787:2315_CONS_SUB_SUB	0.981132075	AC239738	199	4070	Solanaceae	NA	NA	subfamily	Solanoideae	NA	['Solanum tuberosum', 'Capsicum annuum', 'Solanum carolinense', 'Solanum lyratum', 'Solanum lycopersicum', 'Scopolia parviflora', 'Solanum tripartitum']	NA	424551	gttggattcaaagctggtgttaaagagtacaaattgacttattatactcctgagttccaaaccaaggatactgatatattggcagcattccgagtaactcctcaac	54	1	0	0	3	0	0	0	1	0	0	6	1	29	29	3	0	0	0	0	4	0	0	3	17	6	0	0	0	24	0	0	0	0	0
HWI-M03023:30:000000000-AB188:1:1113:24808:3215_CONS_SUB_SUB	0.990566038	AF497064	198	4454	Araceae	NA	NA	subfamily	Aroideae	NA	[]	NA	284555	gttggattcaaagctggtgttaaagattacaaattgacttattatactcctgactatgagacaaaagatactgatatcttggcagcgttccgagtaactcctcaac	1	0	11	0	0	0	0	0	0	0	0	0	0	0	0	0	0	4	0	0	0	0	0	0	0	0	0	0	0	0	0	0	0	0	31
HWI-M03023:30:000000000-AB188:1:2105:7303:19930_CONS_SUB_SUB	0.990566038	KX364403	198	3931	Myrtaceae	120289	Psidium	species	Psidium guajava	120290	['Psidium guajava']	Psidium guajava	120290	gtcggattcaaagctggtgttaaagattataaactgacttattatactcctgagtatgaaaccaaagatactgatatcttggcagcattccgagtaactcctcaac	1	0	2	0	0	0	0	0	0	0	0	0	8	0	0	0	0	0	0	0	0	0	0	0	0	0	0	0	0	0	0	0	2	0	0
HWI-M03023:41:000000000-ABUB0:1:1108:2079:14400_CONS_SUB_SUB	0.981132075	EU002278	198	3487	Moraceae	NA	NA	family	Moraceae	NA	[]	NA	3487	tggattcaaagctggtgttaaagattataaattgacttattacactcctgaatatgaagtcaaagatagtgatatcttggcagcatttcgagtaactcctcaac	2	0	0	0	11	0	0	0	1	0	54	0	0	1	0	0	0	0	17	0	0	0	0	0	0	0	1	0	0	0	13	0	0	0	0
HWI-M03023:30:000000000-AB188:1:1101:23528:15128_CONS_SUB_SUB	0.981132075	EU042178	198	NA	NA	NA	NA	no rank	eudicotyledons	NA	[]	NA	71240	gttggattcaaagctggtgttaaagattataaattgaattattatactcctgactatgaaaccaagatagtgatatcttggcagcattccgagtaactcctcaac	36	0	0	0	0	0	0	0	61	0	0	0	0	0	0	0	0	0	0	0	0	0	0	0	0	0	0	0	0	0	0	0	0	0	0
HWI-M03023:30:000000000-AB188:1:1102:5011:6240_CONS_SUB_SUB	0.981132075	EU042178	196	NA	NA	NA	NA	no rank	eudicotyledons	NA	[]	NA	71240	gttgaattcaaagctggtgttaaagattataaattgaattattatactcctgactatgaaaccaaagatagtgatatcttggcagcattccgagtaactcctcaac	36	0	0	0	0	0	0	0	57	0	0	0	0	0	0	0	0	0	0	0	0	0	0	0	0	0	0	0	0	0	0	0	0	0	0
HWI-M03023:30:000000000-AB188:1:1101:14143:17368_CONS_SUB_SUB	0.981132075	EU042178	195	NA	NA	NA	NA	no rank	eudicotyledons	NA	[]	NA	71240	gttggattcaaagctggagttaaagattataaattgaattattatactcctgactatgaaaccaaagatagtgatatcttggcagcattccgagtaactcctcaac	36	0	0	0	0	0	0	0	63	0	0	0	0	0	0	0	0	0	0	0	0	0	0	0	0	0	0	0	0	0	0	0	0	0	0
HWI-M03023:41:000000000-ABUB0:1:1101:4823:6266_CONS_SUB_SUB	0.952830189	HQ182423	193	NA	NA	NA	NA	no rank	Mesangiospermae	NA	[]	NA	1437183	tggatttaaagctggtgttaaagattacaaattgaattattatactcctgactacgaagtcaaagatactgatatcttggcagcattccgagtacctcctcaac	354	0	0	0	0	0	0	0	0	0	0	0	0	0	0	0	0	0	0	0	0	0	0	0	0	0	0	0	0	0	0	0	0	0	0
HWI-M03023:30:000000000-AB188:1:1101:9710:4447_CONS_SUB_SUB	0.962264151	AF215512	190	39998	Melastomataceae	NA	NA	family	Melastomataceae	NA	['Nepsera aquatica', 'Gravesia viscosa', 'Salpinga maranonensis', 'Driessenia glanduligera', 'Allomaieta villosa', 'Henriettea barkeri']	NA	39998	gttggattcaaagctggtgttaaagattataaattgaattattatactccttactatcaagtcaaacctactgataccttggcagcattccgagtaactcctcaac	9	0	0	0	0	0	0	0	137	0	0	0	0	0	0	0	0	0	0	0	0	0	0	0	0	0	0	0	0	0	0	0	0	0	0
HWI-M03023:30:000000000-AB188:1:1101:6002:6853_CONS_SUB_SUB	0.981132075	EU042178	189	NA	NA	NA	NA	no rank	eudicotyledons	NA	[]	NA	71240	gttggattcaaagctggtgttaaagattataaattgaattattatactcctgactatgaaaccaaaaatagtgatatcttggcagcattccgagtaactcctcaac	36	0	0	0	0	0	0	0	68	0	0	0	0	1	0	0	0	0	0	0	0	0	0	0	0	0	0	0	0	0	0	0	0	0	0
HWI-M03023:30:000000000-AB188:1:1101:22451:7081_CONS_SUB_SUB	0.141025641	HG975449	189	NA	NA	NA	NA	subphylum	Streptophytina	NA	[]	NA	131221	ctccgctaccgta	1562	0	0	0	0	0	0	0	0	0	0	25	0	0	0	0	0	0	0	0	0	0	0	0	0	0	0	0	0	0	0	0	0	0	0
HWI-M03023:41:000000000-ABUB0:1:1101:23711:10145_CONS_SUB_SUB	0.981132075	EU384939	188	NA	NA	NA	NA	no rank	Mesangiospermae	NA	[]	NA	1437183	gttggattcaaagctggtgttaaagagtacaaattgacttattatactcctgaatatgaaaccaaggatactgatatcttggcagccttccgagtaactcctcaac	55	0	0	0	0	0	0	0	0	0	0	0	0	0	0	0	0	0	0	0	0	0	0	0	0	0	0	0	0	0	0	0	0	0	0
HWI-M03023:41:000000000-ABUB0:1:1101:4485:18270_CONS_SUB_SUB	0.971698113	HQ182449	186	NA	NA	NA	NA	order	Zingiberales	NA	['Ravenala madagascariensis', 'Renealmia alpinia', 'Alpinia zerumbet']	NA	4618	gttggatttaaagctggtgttaaagattacaaattgaattattatacccctgactacgaagtcaaagatactgatatcttggcagcattccgagtaactcctcaac	7	1	0	0	0	0	0	0	0	0	0	0	0	0	0	0	0	0	0	0	0	0	0	0	0	0	0	0	0	0	0	0	0	0	0
HWI-M03023:30:000000000-AB188:1:1101:18488:6116_CONS_SUB_SUB	0.990566038	KX364403	185	3931	Myrtaceae	120289	Psidium	species	Psidium guajava	120290	['Psidium guajava']	Psidium guajava	120290	gttggattcaaagctggtgttaaagattataaactgacttattatactcctgagtatgaagccaaagatactgatatcttggcagcattccgagtaactcctcaac	1	0	47	0	0	0	0	0	0	0	0	0	9	0	0	0	0	0	0	0	0	0	0	0	0	0	0	0	0	0	0	0	0	0	0
HWI-M03023:30:000000000-AB188:1:1111:25187:17354_CONS_SUB_SUB	0.990566038	KX364403	185	3931	Myrtaceae	120289	Psidium	species	Psidium guajava	120290	['Psidium guajava']	Psidium guajava	120290	gttggattcaaagctggtgttaaagattataaactgacttattatactcctgagtatgaaaccaaagatactgatatcttggcagcattccgggtaactcctcaac	1	0	2	0	0	0	0	0	0	0	0	0	5	0	0	0	0	0	0	0	0	0	0	0	0	0	0	0	0	0	0	0	1	0	0
HWI-M03023:41:000000000-ABUB0:1:1107:7297:20722_CONS_SUB_SUB	0.990566038	AF076769	185	3642	Lecythidaceae	NA	NA	family	Lecythidaceae	NA	['Corythophora alta', 'Barringtonia racemosa']	NA	3642	gttggatttaaagctggtgttaaagattacaaattgacttattatactcctgaatataaaaccttagatactgatatcttggcagcattccgagtaactcctcaac	2	0	0	0	0	0	0	0	0	0	0	0	0	0	0	0	0	0	0	1	0	0	0	0	0	0	0	0	0	0	0	0	0	0	0
HWI-M03023:30:000000000-AB188:1:1104:24065:18926_CONS_SUB_SUB	0.990566038	KX364403	184	3931	Myrtaceae	120289	Psidium	species	Psidium guajava	120290	['Psidium guajava']	Psidium guajava	120290	gttggattcaaagctggtgttaaagattataaactgacttattatactcctgagtatgaaaccaaagatactgatatcttggcagcactccgagtaactcctcaac	1	0	10	0	0	0	0	0	0	0	0	0	3	0	0	0	0	0	0	0	0	0	0	0	0	0	0	0	0	0	0	0	1	0	0
HWI-M03023:30:000000000-AB188:1:1104:10941:9820_CONS_SUB_SUB	0.981132075	AF215512	184	39998	Melastomataceae	NA	NA	family	Melastomataceae	NA	['Driessenia glanduligera', 'Allomaieta villosa', 'Salpinga maranonensis', 'Henriettea barkeri']	NA	39998	gttggattcaaagctggtgttaaagattatagactaacttattatactccttactatcaagtcaaacctactgataccttggcagcattccgagtaactcctcaac	7	0	0	1	0	0	0	0	16	0	0	0	3	0	0	0	0	0	0	0	0	0	0	0	0	0	0	0	0	0	0	0	0	0	0
HWI-M03023:41:000000000-ABUB0:1:1104:19427:14779_CONS_SUB_SUB	0.981132075	AC239738	184	4070	Solanaceae	NA	NA	subfamily	Solanoideae	NA	['Solanum tuberosum', 'Capsicum annuum', 'Solanum carolinense', 'Solanum lyratum', 'Solanum lycopersicum', 'Scopolia parviflora', 'Solanum tripartitum']	NA	424551	gttggattcaaagctggtgttaaagagtacaaattgaattattatactcctgagtaccaaaccaaggatactgatatattggcagcattccgagtaactcctcaac	54	2	0	0	1	0	0	0	6	0	0	4	7	29	22	0	0	0	0	0	2	0	0	0	9	4	0	0	0	23	1	0	0	0	0
HWI-M03023:30:000000000-AB188:1:1101:7580:6851_CONS_SUB_SUB	0.981132075	EU042178	184	NA	NA	NA	NA	no rank	eudicotyledons	NA	[]	NA	71240	gttggattcaaagctggtgttaaagattataaattgaattattatactcctgactatgaaaccaaagatagtgatatctaggcagcattccgagtaactcctcaac	36	0	0	0	0	0	0	0	48	0	0	0	0	0	0	0	0	0	0	0	0	0	0	0	0	0	0	0	0	0	0	0	0	0	0
HWI-M03023:30:000000000-AB188:1:1101:20328:7762_CONS_SUB	0.838709677	EU042178	183	NA	NA	NA	NA	no rank	Embryophyta	NA	[]	NA	3193	gttggattcaaagctggtgttaaagattataaattgaattattatactcctgactatgaaaccaaagatagtgatatcttggcagcattccgagtaactcctcaacctggagttccacctgaag	2583	0	0	0	0	0	0	0	19	0	0	0	0	0	0	0	0	0	0	0	0	0	0	0	0	0	0	0	0	0	0	0	0	0	0
HWI-M03023:41:000000000-ABUB0:1:1106:23538:24134_CONS_SUB_SUB	0.981132075	AC239738	180	4070	Solanaceae	NA	NA	subfamily	Solanoideae	NA	['Solanum tuberosum', 'Capsicum annuum', 'Solanum carolinense', 'Solanum lyratum', 'Solanum lycopersicum', 'Scopolia parviflora', 'Solanum tripartitum']	NA	424551	gttggattcaaagatggtgttaaagagtacaaattgacttattatactcctgagtaccaaaccaaggatactgatatattggcagcattccgagtaactcctcaac	54	0	0	0	1	0	0	0	0	0	0	0	10	30	17	1	0	0	0	0	2	0	0	0	10	13	0	0	0	13	0	0	0	0	0
HWI-M03023:41:000000000-ABUB0:1:1102:7134:12863_CONS_SUB_SUB	0.971698113	HQ182449	180	NA	NA	NA	NA	order	Zingiberales	NA	['Ravenala madagascariensis', 'Renealmia alpinia', 'Alpinia zerumbet']	NA	4618	gttggatttaaagctggtgttaaaggttacaaattgaattattatactcctgactacgaagtcaaagatactgatatcttggcagcattccgagtaactcctcaac	7	0	0	0	0	0	0	0	0	0	0	0	0	0	0	0	0	0	0	0	0	0	0	0	0	0	0	0	0	0	0	0	0	0	0
HWI-M03023:30:000000000-AB188:1:1101:2642:12933_CONS_SUB_SUB	0.971698113	JQ255456	180	4070	Solanaceae	NA	NA	subfamily	Solanoideae	NA	['Solanum lyratum']	NA	424551	ggattcaaagctggtgttaaagagtacaaattgacttattatactcctgagtaccaaaccaaggatactgatatattggcagcattccgagtaactcctcaac	2	0	0	0	0	0	0	0	0	0	0	0	0	133	2	2	0	0	0	0	0	0	0	0	0	4	0	0	0	15	0	0	0	0	0
HWI-M03023:41:000000000-ABUB0:1:1104:18375:3496_CONS_SUB_SUB	0.990566038	EU002278	179	3487	Moraceae	NA	NA	family	Moraceae	NA	[]	NA	3487	gttggattcaaagctggtgttaaagattataaattgacttattacactcctgaatatgaagtcaaagatagtgatatcttggcagcattccgagtaactcctcaac	2	0	0	0	11	0	0	0	0	0	17	0	0	0	0	0	0	0	10	0	0	0	0	0	0	0	0	0	0	0	23	0	0	0	0
HWI-M03023:30:000000000-AB188:1:1101:7406:2710_CONS_SUB_SUB	0.981132075	EU042178	178	NA	NA	NA	NA	no rank	eudicotyledons	NA	[]	NA	71240	gttggattcaaagctggtgttaaagattataaattgaattattatactcctgactatgaaaccaaagatagtgatatcttggcagcattccgagtaactccacaac	36	0	0	0	0	0	0	0	58	0	0	0	0	0	0	0	0	0	0	0	0	0	0	0	0	0	0	0	0	0	0	0	0	0	0
HWI-M03023:30:000000000-AB188:1:1114:24204:21219_CONS_SUB_SUB	0.990566038	KX364403	177	3931	Myrtaceae	120289	Psidium	species	Psidium guajava	120290	['Psidium guajava']	Psidium guajava	120290	gttggatccaaagctggtgttaaagattataaactgacttattatactcctgagtatgaaaccaaagatactgatatcttggcagcattccgagtaactcctcaac	1	0	1	0	0	0	0	0	0	0	0	0	5	0	0	0	0	0	0	0	0	0	0	0	0	0	0	0	0	0	0	0	1	0	0
HWI-M03023:30:000000000-AB188:1:2101:8256:7680_CONS_SUB_SUB	0.990566038	KX364403	176	3931	Myrtaceae	120289	Psidium	species	Psidium guajava	120290	['Psidium guajava']	Psidium guajava	120290	gttggattcaaagctggtgttaaagattataaactgacttattatactcctgagtacgaaaccaaagatactgatatcttggcagcattccgagtaactcctcaac	1	0	4	0	0	0	0	0	0	0	0	0	4	0	0	0	0	0	0	0	0	0	0	0	0	0	0	0	1	0	0	0	0	0	0
HWI-M03023:41:000000000-ABUB0:1:1101:3501:13880_CONS_SUB_SUB	0.990566038	EU002278	176	3487	Moraceae	NA	NA	family	Moraceae	NA	[]	NA	3487	gttggattcaaagctggtgctaaagattataaattgacttattacactcctgaatatgaagtcaaagatagtgatatcttggcagcatttcgagtaactcctcaac	2	0	0	0	18	0	0	0	0	0	32	0	0	0	0	0	0	0	11	0	0	2	0	0	0	0	0	0	0	0	10	0	0	0	0
HWI-M03023:41:000000000-ABUB0:1:1101:16508:5410_CONS_SUB_SUB	0.971698113	EU016944	176	NA	NA	NA	NA	no rank	Mesangiospermae	NA	[]	NA	1437183	gttggatttaaagctggtgttaaagattacaaattgaattattatactcctgactacgaagtcaaagataccgatatcttggcagcattccgagtaactcctcaac	39	0	0	0	0	0	0	0	0	0	0	0	0	0	0	0	0	0	0	0	0	0	0	0	0	0	0	0	0	0	0	0	0	0	0
HWI-M03023:30:000000000-AB188:1:1103:21780:18376_CONS_SUB_SUB	1	LT576862	176	3803	Fabaceae	47097	Tephrosia	species	Tephrosia purpurea	228354	['Tephrosia purpurea']	Tephrosia purpurea	228354	gttggattcaaagctggtgttaaagattataaattgaattattatactcctgactatgaaaccaaagatactgatatcttggcagcattccgagtaactcctcaac	1	0	0	0	0	0	0	0	20	0	0	0	1	0	0	0	0	1	0	0	0	0	0	0	0	0	0	0	0	0	0	0	0	0	1
HWI-M03023:41:000000000-ABUB0:1:1101:19272:19057_CONS_SUB_SUB	0.990566038	EU002278	175	3487	Moraceae	NA	NA	family	Moraceae	NA	[]	NA	3487	gttggattcaaagctggtgttaaagattataaattgacttattacactcctgaacatgaagtcaaagatagtgatatcttggcagcatttcgagtaactcctcaac	2	0	0	0	11	0	0	0	0	0	5	0	0	0	0	0	0	0	114	0	0	0	0	0	0	0	0	0	0	0	6	0	0	0	0
HWI-M03023:41:000000000-ABUB0:1:1104:17116:16809_CONS_SUB_SUB	0.990566038	EU002278	174	3487	Moraceae	NA	NA	family	Moraceae	NA	[]	NA	3487	gttggattcaaagctggtgttaaaggttataaattgacttattacactcctgaatatgaagtcaaagatagtgatatcttggcagcatttcgagtaactcctcaac	2	0	0	0	35	0	0	0	0	1	25	0	0	0	0	0	0	0	10	0	0	0	0	0	0	0	0	0	0	0	7	0	0	0	0
HWI-M03023:41:000000000-ABUB0:1:1105:25421:5583_CONS_SUB_SUB	0.990566038	EU002278	174	3487	Moraceae	NA	NA	family	Moraceae	NA	[]	NA	3487	gttggattcaaagctggtgttaaagattataaattgacttattacacccctgaatatgaagtcaaagatagtgatatcttggcagcatttcgagtaactcctcaac	2	0	0	0	8	0	0	0	0	0	22	0	0	0	0	0	0	0	12	0	0	0	0	0	0	0	0	0	0	0	40	0	0	0	0
HWI-M03023:30:000000000-AB188:1:2107:21037:9934_CONS_SUB_SUB	0.981132075	AC239738	173	4070	Solanaceae	NA	NA	subfamily	Solanoideae	NA	['Solanum tuberosum', 'Capsicum annuum', 'Solanum carolinense', 'Solanum lyratum', 'Solanum lycopersicum', 'Scopolia parviflora', 'Solanum tripartitum']	NA	424551	gttggattcaaagctggtgttaaagagtacaaattgacttattatactcctgagtaccaaaccaaggatactgctatattggcagcattccgagtaactcctcaac	54	0	0	0	0	0	0	1	0	0	0	0	1	112	12	1	0	0	0	0	1	0	0	0	5	4	0	0	0	11	0	0	0	0	0
HWI-M03023:41:000000000-ABUB0:1:1101:17434:22333_CONS_SUB_SUB	0.971698113	HQ182449	172	NA	NA	NA	NA	order	Zingiberales	NA	['Ravenala madagascariensis', 'Renealmia alpinia', 'Alpinia zerumbet']	NA	4618	gttggatttaaagctggtgttagagattacaaattgaattattatactcctgactacgaagtcaaagatactgatatcttggcagcattccgagtaactcctcaac	7	0	0	0	0	0	0	0	0	0	0	0	0	0	0	0	0	0	0	0	0	0	0	0	0	0	0	0	0	0	0	0	0	0	0
HWI-M03023:30:000000000-AB188:1:1116:10021:17708_CONS_SUB_SUB	0.981132075	AF215512	170	39998	Melastomataceae	NA	NA	family	Melastomataceae	NA	['Nepsera aquatica', 'Gravesia viscosa', 'Salpinga maranonensis', 'Driessenia glanduligera', 'Allomaieta villosa', 'Henriettea barkeri']	NA	39998	gttggattcaaagctggtgttaaagattatagactgacttattatactccttactatcaagtcaaacctactgataccttggcagcattacgagtaactcctcaac	9	0	0	1	0	1	0	0	21	0	0	0	2	0	0	0	0	0	0	0	0	0	0	0	0	0	0	0	0	0	0	0	0	0	0
HWI-M03023:41:000000000-ABUB0:1:2103:13790:22528_CONS_SUB_SUB	0.981132075	AC239738	170	4070	Solanaceae	NA	NA	subfamily	Solanoideae	NA	['Solanum tuberosum', 'Capsicum annuum', 'Solanum carolinense', 'Solanum lyratum', 'Solanum lycopersicum', 'Scopolia parviflora', 'Solanum tripartitum']	NA	424551	gttggattcaaagctggtgttaaagagtacaaattgacttattatactactgagtaccaaaccaaggatactgatatattggcagcattccgagtaactcctcaac	54	0	0	0	2	0	0	0	0	0	0	3	10	34	25	3	0	0	0	0	0	0	0	1	15	9	0	0	0	29	0	0	0	0	0
HWI-M03023:41:000000000-ABUB0:1:1101:7673:22287_CONS_SUB_SUB	0.981308411	AC239738	168	4070	Solanaceae	NA	NA	subfamily	Solanoideae	NA	['Solanum lycopersicum']	NA	424551	gttggattcaaagctggtgttaaagagtacaaattgacttattatactcctgagtaccaaaccaaggatactgatatattgccagcattccgagtaactcctcaac	3	0	0	0	1	0	0	0	2	0	0	4	4	30	10	2	0	0	0	0	0	0	0	1	8	6	0	0	0	29	0	0	0	0	0
HWI-M03023:30:000000000-AB188:1:1101:23838:9073_CONS_SUB_SUB	0.981132075	EU042178	168	NA	NA	NA	NA	no rank	eudicotyledons	NA	[]	NA	71240	attggattcaaagctggtgttaaagattataaattgaattattatactcctgactatgaaaccaaagatagtgatatcttggcagcattccgagtaactcctcaac	36	0	0	0	0	0	0	0	42	0	0	0	0	0	0	0	0	0	0	0	0	0	0	0	0	0	0	0	0	0	0	0	0	0	0
HWI-M03023:30:000000000-AB188:1:1102:3269:7291_CONS_SUB_SUB	0.981132075	AF215512	168	39998	Melastomataceae	NA	NA	family	Melastomataceae	NA	['Nepsera aquatica', 'Gravesia viscosa', 'Salpinga maranonensis', 'Driessenia glanduligera', 'Allomaieta villosa', 'Henriettea barkeri']	NA	39998	gttggattcaaagctggtgttaaagattatagactgacttattatactccttactatcaagtcaaacctactgataccttgacagcattccgagtaactcctcaac	9	0	0	0	0	0	0	0	11	0	0	0	6	0	1	0	0	0	0	0	0	0	0	0	0	0	0	0	0	0	1	0	0	0	0
HWI-M03023:30:000000000-AB188:1:2113:24328:13217_CONS_SUB_SUB	0.981132075	AC239738	167	4070	Solanaceae	NA	NA	subfamily	Solanoideae	NA	['Solanum tuberosum', 'Capsicum annuum', 'Solanum carolinense', 'Solanum lyratum', 'Solanum lycopersicum', 'Scopolia parviflora', 'Solanum tripartitum']	NA	424551	gttggattcaaagctggtgttaaagagtacaaattgacttattaaactcctgagtaccaaaccaaggatactgatatattggcagcattccgagtaactcctcaac	54	0	0	0	0	1	0	0	1	0	0	4	3	45	24	4	0	0	0	0	2	0	0	0	11	6	0	0	0	18	0	0	0	0	0
HWI-M03023:41:000000000-ABUB0:1:1101:24949:2919_CONS_SUB_SUB	0.971698113	AY012500	167	NA	NA	NA	NA	no rank	Mesangiospermae	NA	[]	NA	1437183	gttggatttaaagctggtgttaaggattacaaattgaattattatactcctgactacgaagtcaaagatactgatatcttggcagcattccgagtaactcctcaac	58	0	0	0	0	0	0	0	0	0	0	0	0	0	0	0	0	0	0	0	0	0	0	0	0	0	0	0	0	0	0	0	0	0	0
HWI-M03023:30:000000000-AB188:1:1106:3942:8932_CONS_SUB_SUB	0.990566038	AF497064	165	4454	Araceae	NA	NA	subfamily	Aroideae	NA	[]	NA	284555	gttggatacaaagctggtgttaaagattacaaattgacttattatactcctgactatgagacaaaagatactgatatcttggcagcattccgagtaactcctcaac	1	0	6	0	0	0	0	0	0	0	0	0	0	0	0	0	0	4	0	0	0	0	0	0	0	0	0	0	0	0	0	0	0	0	8
HWI-M03023:41:000000000-ABUB0:1:1117:19565:23178_CONS_SUB_SUB	0.981132075	EU042178	165	NA	NA	NA	NA	no rank	eudicotyledons	NA	[]	NA	71240	gttggattcaaagctggtgttaaagattataaattgaattattatacttctgactatgaaaccaaagatagtgatatcttggcagcattccgagtaactcctcaac	36	0	0	0	0	0	0	0	45	0	0	0	0	0	0	0	0	0	0	0	0	0	0	0	0	0	0	0	0	0	0	0	0	0	0
HWI-M03023:41:000000000-ABUB0:1:1101:21291:11876_CONS_SUB_SUB	0.981132075	AC239738	164	4070	Solanaceae	NA	NA	family	Solanaceae	NA	['Solanum tuberosum', 'Petunia x hybrida', 'Capsicum annuum', 'Solanum carolinense', 'Solanum lyratum', 'Solanum lycopersicum', 'Scopolia parviflora', 'Nicotiana otophora', 'Solanum tripartitum']	NA	4070	gttggattcaaagctggtgttaaagagtacaaattgacttattatactcctgagtaccaatccaaggatactgatatattggcagcattccgagtaactcctcaac	56	0	0	0	6	0	0	0	0	0	0	2	4	38	22	2	0	0	0	0	0	0	0	2	8	9	0	0	0	16	1	0	0	0	0
HWI-M03023:30:000000000-AB188:1:1111:19632:11639_CONS_SUB_SUB	0.981132075	AC239738	162	4070	Solanaceae	NA	NA	subfamily	Solanoideae	NA	['Solanum tuberosum', 'Capsicum annuum', 'Solanum carolinense', 'Solanum lyratum', 'Solanum lycopersicum', 'Scopolia parviflora', 'Solanum tripartitum']	NA	424551	gttggattcaaagctggtgttaaagagtacaaattgacttattatactcctgagtaccaaaccaaggctactgatatattggcagcattccgagtaactcctcaac	54	0	0	0	0	0	0	0	2	0	0	4	5	34	24	1	0	0	0	0	3	0	0	3	11	3	0	0	0	21	0	0	0	0	0
HWI-M03023:30:000000000-AB188:1:1109:29180:10798_CONS_SUB_SUB	0.981132075	AC239738	161	4070	Solanaceae	NA	NA	subfamily	Solanoideae	NA	['Solanum tuberosum', 'Capsicum annuum', 'Solanum carolinense', 'Solanum lyratum', 'Solanum lycopersicum', 'Scopolia parviflora', 'Solanum tripartitum']	NA	424551	gtgggattcaaagctggtgttaaagagtacaaattgacttattatactcctgagtaccaaaccaaggatactgatatattggcagcattccgagtaactcctcaac	54	0	0	0	0	0	0	0	3	0	0	2	6	29	10	1	0	0	0	0	3	0	0	2	27	11	0	0	0	9	0	0	0	0	0
HWI-M03023:30:000000000-AB188:1:1109:6744:11387_CONS_SUB_SUB	0.981132075	AC239738	161	4070	Solanaceae	NA	NA	subfamily	Solanoideae	NA	['Solanum tuberosum', 'Capsicum annuum', 'Solanum carolinense', 'Solanum lyratum', 'Solanum lycopersicum', 'Scopolia parviflora', 'Solanum tripartitum']	NA	424551	gttggattcaaagctggtgtaaaagagtacaaattgacttattatactcctgagtaccaaaccaaggatactgatatattggcagcattccgagtaactcctcaac	54	0	0	0	0	0	0	0	0	0	0	3	1	41	20	5	0	0	0	0	3	0	0	1	9	5	0	0	0	19	0	0	0	0	0
HWI-M03023:30:000000000-AB188:1:1118:4067:19228_CONS_SUB_SUB	0.990566038	AF497064	160	4454	Araceae	NA	NA	subfamily	Aroideae	NA	[]	NA	284555	gttggattcaaagctggtgttaaagattataaattgacttattatactcctgactatgagacaaaagatactgatatcttggcagcattccgagtaactcctcaac	1	0	2	0	0	0	0	0	0	0	0	0	0	0	0	0	0	4	0	0	0	0	0	0	0	0	0	0	0	0	0	0	0	0	22
HWI-M03023:41:000000000-ABUB0:1:1101:6441:14081_CONS_SUB_SUB	0.971698113	HQ182449	159	NA	NA	NA	NA	order	Zingiberales	NA	['Ravenala madagascariensis', 'Renealmia alpinia', 'Alpinia zerumbet']	NA	4618	gttggatttaaagctggtgttaaagattacaaattgaattattatactcctgactacgaagtcaaagatactgatatcttggcagcattccgagtaactcctcgac	7	0	0	0	0	0	0	0	0	0	0	0	0	0	0	0	0	0	0	0	0	0	0	0	0	0	0	0	0	0	0	0	0	0	0
HWI-M03023:30:000000000-AB188:1:1101:3387:12344_CONS_SUB_SUB	0.981132075	EU042178	157	NA	NA	NA	NA	no rank	eudicotyledons	NA	[]	NA	71240	gttggattcaaagctggtgttaaagattataaattgaattattatactcctgactattaaaccaaagatagtgatatcttggcagcattccgagtaactcctcaac	47	0	0	0	0	0	0	0	66	0	0	1	0	0	0	0	0	0	0	0	0	0	0	0	0	0	0	0	0	0	0	0	0	0	0
HWI-M03023:41:000000000-ABUB0:1:1103:12926:3903_CONS_SUB_SUB	0.990566038	EU002278	156	3487	Moraceae	NA	NA	family	Moraceae	NA	[]	NA	3487	gttggattcaaagctggtgttaaagattataaattgacttattacactcctgaatatgaagtcaaagatagtgatatcttggcagcatctcgagtaactcctcaac	2	0	0	0	15	0	0	0	0	1	17	0	0	0	0	0	0	0	18	0	0	1	0	0	0	0	0	0	0	0	8	1	0	0	0
HWI-M03023:30:000000000-AB188:1:1109:6221:22768_CONS_SUB_SUB	0.990566038	AF497064	155	4454	Araceae	NA	NA	subfamily	Aroideae	NA	[]	NA	284555	gttggattcaaagctggtgttaaagattgcaaattgacttattatactcctgactatgagacaaaagatactgatatcttggcagcattccgagtaactcctcaac	1	0	10	0	0	0	0	0	1	0	0	0	0	0	0	0	0	6	0	0	0	0	0	0	0	0	0	0	0	0	0	0	0	0	26
HWI-M03023:41:000000000-ABUB0:1:1110:6552:15527_CONS_SUB_SUB	0.981132075	EU042178	153	NA	NA	NA	NA	no rank	eudicotyledons	NA	[]	NA	71240	gttggattcaaagctggtgttaaagattataaattgaattattatactcttgactatgaaaccaaagatagtgatatcttggcagcattccgagtaactcctcaac	36	0	0	0	1	0	0	0	23	0	0	0	0	0	0	0	0	0	0	0	0	0	0	0	0	0	0	0	0	0	0	0	0	0	0
HWI-M03023:41:000000000-ABUB0:1:1101:10378:23640_CONS_SUB_SUB	0.990566038	EU002278	152	3487	Moraceae	NA	NA	family	Moraceae	NA	[]	NA	3487	gttggattcaaagctggtgttaaagattataaattgactcattacactcctgaatatgaagtcaaagatagtgatatcttggcagcatttcgagtaactcctcaac	2	0	0	0	6	0	0	0	0	0	14	0	0	0	0	0	0	0	69	0	0	0	0	0	0	0	0	0	0	0	6	0	0	0	0
HWI-M03023:41:000000000-ABUB0:1:1101:25718:4982_CONS_SUB_SUB	0.990566038	AF215512	152	39998	Melastomataceae	NA	NA	family	Melastomataceae	NA	['Driessenia glanduligera', 'Allomaieta villosa', 'Salpinga maranonensis', 'Henriettea barkeri']	NA	39998	gttggattcaaagctggtgttaaagattatagactgacttattatactcctgactatcaagtcaaacctactgatcccttggcagcattccgagtaactcctcaac	7	0	0	0	0	0	0	0	0	0	0	0	0	0	0	0	0	149	0	0	0	0	0	0	0	0	0	0	0	0	0	0	0	0	0
HWI-M03023:41:000000000-ABUB0:1:1102:23861:12036_CONS_SUB_SUB	0.971698113	HQ182449	151	NA	NA	NA	NA	order	Zingiberales	NA	['Ravenala madagascariensis', 'Renealmia alpinia', 'Alpinia zerumbet']	NA	4618	gttggatttaaagctggtgttaaagattacaaattgaattattatactcccgactacgaagtcaaagatactgatatcttggcagcattccgagtaactcctcaac	7	0	0	0	0	0	0	0	0	0	0	0	0	0	0	0	0	0	0	0	0	0	0	0	0	0	0	0	0	0	0	0	0	0	0
HWI-M03023:41:000000000-ABUB0:1:1105:29617:14106_CONS_SUB_SUB	0.981132075	HQ182423	150	NA	NA	NA	NA	no rank	Mesangiospermae	NA	[]	NA	1437183	gttggatttaaagctggtgttaaagattacaaattgaattattatactcctgactacgaaatcaaagatactgatatcttggcagcattccgagtaactcctcaac	29	0	0	0	0	0	0	0	0	0	0	0	0	0	0	0	0	0	0	0	0	0	0	0	0	0	0	0	0	0	0	0	0	0	0
HWI-M03023:30:000000000-AB188:1:1104:2745:15476_CONS_SUB_SUB	0.981132075	EU042178	150	NA	NA	NA	NA	no rank	eudicotyledons	NA	[]	NA	71240	gttggattcaaagctggtgttaaagattataaattaaattattatactcctgactatgaaaccaaagatagtgatatcttggcagcattccgagtaactcctcaac	36	0	0	0	0	0	0	0	28	0	0	0	0	0	0	0	0	0	0	0	0	0	0	0	0	0	0	0	0	0	0	0	0	0	0
HWI-M03023:30:000000000-AB188:1:1112:28766:8842_CONS_SUB_SUB	0.981132075	AC239738	150	4070	Solanaceae	NA	NA	subfamily	Solanoideae	NA	['Solanum tuberosum', 'Capsicum annuum', 'Solanum carolinense', 'Solanum lyratum', 'Solanum lycopersicum', 'Scopolia parviflora', 'Solanum tripartitum']	NA	424551	gttggattcaaagctggtgttaaagagtacaaattgacttattatactcctgagtaccaaaccaaggatactgatatattggcagaattccgagtaactcctcaac	54	0	0	0	0	0	0	0	1	0	0	2	3	45	14	0	0	0	0	0	1	0	0	0	12	10	0	0	0	11	0	0	0	0	0
HWI-M03023:41:000000000-ABUB0:1:1102:3918:9770_CONS_SUB_SUB	0.990566038	EU002278	147	3487	Moraceae	NA	NA	family	Moraceae	NA	[]	NA	3487	gttggattcaaagctggtgttaaagattataaattgacttattacactcctgaatatgaagtcaaagatagtgatatcttggcagcatttcgagtaactcctcgac	2	1	0	0	12	0	0	0	0	0	27	0	0	0	0	0	0	0	22	0	0	0	0	0	0	0	0	0	0	0	6	0	0	0	0
HWI-M03023:41:000000000-ABUB0:1:1101:20783:24158_CONS_SUB_SUB	0.971698113	HQ182449	147	NA	NA	NA	NA	order	Zingiberales	NA	['Ravenala madagascariensis', 'Renealmia alpinia', 'Alpinia zerumbet']	NA	4618	gttggatttaaagctggtgttaaagattacaaattgaattactatactcctgactacgaagtcaaagatactgatatcttggcagcattccgagtaactcctcaac	7	0	0	0	0	0	0	0	0	0	0	0	0	0	0	0	0	0	0	0	0	0	0	0	0	0	0	0	0	0	0	0	0	0	0
HWI-M03023:41:000000000-ABUB0:1:1101:5571:5200_CONS_SUB_SUB	0.981132075	AC254328	147	NA	NA	NA	NA	no rank	Mesangiospermae	NA	[]	NA	1437183	gttgggttcaaagctggtgttaaagattataaattgacttattatactcctgactacgaaaccaaagatactgatatcttggcagcattctgagtaactcctcaac	57	0	0	0	0	0	0	0	0	0	0	0	0	0	0	0	0	0	0	0	0	0	0	0	0	0	0	0	0	0	0	0	0	0	0
HWI-M03023:30:000000000-AB188:1:1101:23754:19585_CONS_SUB_SUB	0.981132075	EU042178	146	NA	NA	NA	NA	no rank	eudicotyledons	NA	[]	NA	71240	gttggattcaaagctggtgttaaagattatatattgaattattatactcctgactatgaaaccaaagatagtgatatcttggcagcattccgagtaactcctcaac	36	0	0	0	0	0	0	0	25	0	0	0	0	0	0	0	0	0	0	0	0	0	0	0	0	0	0	0	0	0	0	0	0	0	0
HWI-M03023:30:000000000-AB188:1:1106:17738:16253_CONS_SUB_SUB	0.981132075	AF215512	146	39998	Melastomataceae	NA	NA	family	Melastomataceae	NA	['Nepsera aquatica', 'Gravesia viscosa', 'Salpinga maranonensis', 'Driessenia glanduligera', 'Allomaieta villosa', 'Henriettea barkeri']	NA	39998	gttggattcaaagctggtgttaaagattatagactgacttattatactccttactattaagtcaaacctactgataccttggcagcattccgagtaactcctcaac	9	0	0	0	0	0	0	0	13	0	0	0	3	0	0	0	0	0	0	0	0	0	0	0	0	0	0	0	0	0	0	0	0	0	0
HWI-M03023:30:000000000-AB188:1:1102:22635:11261_CONS_SUB_SUB	0.141025641	HG975449	146	NA	NA	NA	NA	subphylum	Streptophytina	NA	[]	NA	131221	tctgctaccgta	1562	0	0	0	0	0	0	0	0	0	0	20	0	0	0	0	0	0	0	0	0	0	0	0	0	0	0	0	0	0	0	0	0	0	0
HWI-M03023:41:000000000-ABUB0:1:1101:19986:3554_CONS_SUB_SUB	0.971698113	AB586458	146	NA	NA	NA	NA	no rank	Mesangiospermae	NA	[]	NA	1437183	tggattcaaagcgggtgttaaagagtacaaattgacttattatactcctgaatacaaaaccaaagatactgatatcttggcagcattccgagtaactcctcaac	167	0	0	0	0	0	0	0	0	0	0	0	0	0	0	0	0	0	0	0	0	0	0	0	0	0	0	0	0	0	0	0	0	0	0
HWI-M03023:30:000000000-AB188:1:1101:7711:2252_CONS_SUB_SUB	0.981132075	EU042178	145	NA	NA	NA	NA	no rank	eudicotyledons	NA	[]	NA	71240	gttggattcaaagctggtgttaaagattataaattgaattattatactcctgactatgaaaccaaagatagtgatatcttggcagcattccgagtaactcctcatc	36	0	0	0	0	0	0	0	38	0	0	0	0	0	0	0	0	0	0	0	0	0	0	1	0	0	0	0	0	0	0	0	0	0	1
HWI-M03023:30:000000000-AB188:1:1107:14073:11109_CONS_SUB_SUB	0.990566038	KF138193	145	NA	NA	NA	NA	order	Rosales	NA	['Urtica sp. Lixinhui-1102', 'Urera glabra', 'Sarcopilea domingensis', 'Urtica hyperborea']	NA	3744	ttggattcaaagctggtgttaaagattataaattgacttattacactcctgaatatgaaaccaaagatactgatatcttagcagcatttcgagtaactcctcaac	10	0	0	0	0	0	0	0	0	0	0	0	0	0	0	0	0	0	0	0	0	0	0	13	0	0	0	14	0	1	0	0	0	0	0
HWI-M03023:41:000000000-ABUB0:1:1101:14408:16609_CONS_SUB_SUB	0.990566038	EU002278	144	3487	Moraceae	NA	NA	family	Moraceae	NA	[]	NA	3487	gtcggattcaaagctggtgttaaagattataaattgacttattacactcctgaatatgaagtcaaagatagtgatatcttggcagcatttcgagtaactcctcaac	2	0	0	0	35	0	0	0	0	0	20	0	0	0	0	0	0	0	7	0	0	0	0	0	0	0	0	0	0	0	10	0	0	0	0
HWI-M03023:30:000000000-AB188:1:1101:27749:11099_CONS_SUB_SUB	0.981132075	AF215512	144	39998	Melastomataceae	NA	NA	family	Melastomataceae	NA	['Nepsera aquatica', 'Gravesia viscosa', 'Salpinga maranonensis', 'Driessenia glanduligera', 'Allomaieta villosa', 'Henriettea barkeri']	NA	39998	gttagattcaaagctggtgttaaagattatagactgacttattatactccttactatcaagtcaaacctactgataccttggcagcattccgagtaactcctcaac	9	0	0	0	0	0	0	0	18	0	0	0	2	0	0	0	0	0	0	0	0	0	0	0	0	0	0	0	0	0	0	0	0	0	0
HWI-M03023:30:000000000-AB188:1:1102:11392:9561_CONS_SUB_SUB	0.981132075	AF215512	144	39998	Melastomataceae	NA	NA	family	Melastomataceae	NA	['Nepsera aquatica', 'Gravesia viscosa', 'Salpinga maranonensis', 'Driessenia glanduligera', 'Allomaieta villosa', 'Henriettea barkeri']	NA	39998	gttggattcaaagctggtgttaaagattatagactgacttattatactccttactatcaagtcaaacctactgataccttggcagtattccgagtaactcctcaac	9	0	0	0	0	0	0	0	17	0	0	0	4	0	0	0	0	0	0	0	0	0	0	0	0	0	0	0	0	0	0	0	0	0	0
HWI-M03023:30:000000000-AB188:1:1101:9563:23545_CONS_SUB_SUB	0.990566038	AF497064	143	4454	Araceae	NA	NA	subfamily	Aroideae	NA	[]	NA	284555	gttggattcaaagctggtgttaaagattacaaattgacttattatactcctgaccatgagacaaaagatactgatatcttggcagcattccgagtaactcctcaac	1	0	11	0	0	0	0	0	0	0	0	0	0	0	0	0	0	5	0	0	0	0	0	0	0	0	0	0	0	0	0	0	0	0	29
HWI-M03023:30:000000000-AB188:1:1101:17889:8137_CONS_SUB_SUB	0.981132075	AJ403005	143	NA	NA	NA	NA	no rank	Mesangiospermae	NA	[]	NA	1437183	ttggattcaaagcgggtgttaaagattacaaattgacttattatactcctgactatgaaaccaaagatactgatatcttggcagcattccgagtaactcctcaac	30	0	0	0	0	0	0	0	0	0	0	0	0	0	0	0	0	0	0	0	0	0	0	0	0	0	0	0	0	0	0	0	0	0	0
HWI-M03023:30:000000000-AB188:1:1109:18645:19672_CONS_SUB_SUB	0.981132075	KX364403	142	3931	Myrtaceae	120289	Psidium	species	Psidium guajava	120290	['Psidium guajava']	Psidium guajava	120290	tggattcaaagctggtgttaaagattataaactgacttattatactcctgagtatgaaaccaaagatactgatatcttggcagcattccgagtaactcctcaac	1	0	8	0	0	0	0	0	0	0	0	0	7	0	0	0	0	0	0	0	0	0	0	0	0	0	0	0	0	0	0	0	1	0	0
HWI-M03023:41:000000000-ABUB0:1:1101:25033:15379_CONS_SUB_SUB	0.990566038	EU002278	142	3487	Moraceae	NA	NA	family	Moraceae	NA	[]	NA	3487	gttggattcaaagctggtgttaaagattataaattgacttattacactcctgaatatggagtcaaagatagtgatatcttggcagcatttcgagtaactcctcaac	2	0	0	0	15	2	0	0	0	0	23	0	0	0	0	0	0	0	10	0	0	0	0	0	0	0	0	0	0	0	13	0	0	0	0
HWI-M03023:41:000000000-ABUB0:1:1104:10918:8685_CONS_SUB_SUB	0.990566038	EU002278	142	3487	Moraceae	NA	NA	family	Moraceae	NA	[]	NA	3487	gttggattcaaagctggtgttaaagattataaattgacttattacactcctgaatatgaagtcaaggatagtgatatcttggcagcatttcgagtaactcctcaac	2	0	0	0	10	0	0	0	0	0	27	0	0	0	0	0	0	0	12	0	0	0	0	0	0	0	0	0	0	0	8	0	0	0	0
HWI-M03023:30:000000000-AB188:1:1101:6626:16062_CONS_SUB_SUB	0.981132075	AF215512	142	39998	Melastomataceae	NA	NA	family	Melastomataceae	NA	['Nepsera aquatica', 'Gravesia viscosa', 'Salpinga maranonensis', 'Driessenia glanduligera', 'Allomaieta villosa', 'Henriettea barkeri']	NA	39998	gttggattcaaagctggtgttaaagattatagactgacttattatactccttactatcaagtcaaacctactgataccttggcagcattccgagtaactccacaac	17	0	0	0	0	0	0	0	21	0	0	0	5	0	0	0	0	0	0	0	0	0	0	0	0	0	0	0	0	0	0	0	0	0	0
HWI-M03023:30:000000000-AB188:1:1101:19128:4919_CONS_SUB_SUB	0.981132075	EU042178	141	NA	NA	NA	NA	no rank	eudicotyledons	NA	[]	NA	71240	gttggattcaaagctggtgttaaagagtataaattgaattattatactcctgactatgaaaccaaagatagtgatatcttggcagcattccgagtaactcctcaac	57	0	0	0	0	0	0	0	56	0	0	0	0	0	0	0	0	0	0	0	0	0	0	0	0	0	0	0	0	0	0	0	0	0	0
HWI-M03023:30:000000000-AB188:1:2114:22803:12625_CONS_SUB_SUB	0.971962617	EU042181	140	NA	NA	NA	NA	no rank	Pentapetalae	NA	[]	NA	1437201	gttggattcaaggctggtgttaaagattataaattgacttattatactcctgaatatgaaaccaaagatactgatatcttagcagcattccgagtagctcctcaac	20	0	0	0	0	0	0	0	0	0	0	0	0	1	0	0	0	0	0	0	0	0	0	0	0	0	0	0	0	0	0	0	0	0	0
HWI-M03023:41:000000000-ABUB0:1:1101:10538:8470_CONS_SUB_SUB	0.971698113	HQ182449	139	NA	NA	NA	NA	order	Zingiberales	NA	['Ravenala madagascariensis', 'Renealmia alpinia', 'Alpinia zerumbet']	NA	4618	gttggatttaaagctggtgttaaagattacaaattgaattattatactcctggctacgaagtcaaagatactgatatcttggcagcattccgagtaactcctcaac	7	0	0	0	0	0	0	0	0	0	0	0	0	0	0	0	0	0	0	0	0	0	0	0	0	0	0	0	0	0	0	0	0	0	0
HWI-M03023:41:000000000-ABUB0:1:1101:13605:16920_CONS_SUB_SUB	0.990566038	EU002278	138	3487	Moraceae	NA	NA	family	Moraceae	NA	[]	NA	3487	gttggattcaaagctggtgttaaagattataaattgacttattacactcctgaatatgaagtcaaagatagtgatatcttggcagcatttcgagtaactccccaac	2	0	0	0	11	0	0	0	0	0	13	0	0	0	0	0	0	0	13	0	0	0	0	0	0	0	0	0	0	0	5	0	0	0	0
HWI-M03023:41:000000000-ABUB0:1:1102:19075:4664_CONS_SUB_SUB	0.990566038	KF601568	138	4660	Strelitziaceae	4663	Ravenala	species	Ravenala madagascariensis	4664	['Ravenala madagascariensis']	Ravenala madagascariensis	4664	gttggatttaaggctggtgttaaagattacaaattgaattattatactcctgactacgaagtcaaagatactgatatcttggcagcattccgagtaactcctcaac	1	0	0	0	0	0	0	0	0	0	0	0	0	0	0	0	0	0	0	0	0	0	0	0	0	0	0	0	0	0	1	0	0	0	0
HWI-M03023:30:000000000-AB188:1:1101:16968:8057_CONS_SUB_SUB	0.981132075	EU042178	138	NA	NA	NA	NA	no rank	eudicotyledons	NA	[]	NA	71240	gttggattcaaagctggtgttaaagattataaattgaattattatactcctgactatgaaaccaaagatagtgataacttggcagcattccgagtaactcctcaac	36	0	0	0	0	0	0	0	44	0	0	0	0	0	0	0	0	0	0	0	0	0	0	0	0	0	0	0	0	0	0	0	0	0	0
HWI-M03023:30:000000000-AB188:1:1107:6148:11488_CONS_SUB_SUB	0.990566038	KF138193	138	NA	NA	NA	NA	order	Rosales	NA	['Urtica sp. Lixinhui-1102', 'Urera glabra', 'Sarcopilea domingensis', 'Urtica hyperborea']	NA	3744	gttggactcaaagctggtgttaaagattataaattgacttattacactcctgaatatgaaaccaaagatactgatatcttagcagcatttcgagtaactcctcaac	10	0	0	0	0	0	0	0	0	0	0	0	0	0	0	0	0	0	0	0	0	0	0	9	0	0	0	5	0	0	0	0	0	0	0
HWI-M03023:41:000000000-ABUB0:1:1101:13329:22608_CONS_SUB_SUB	0.990566038	EU002278	137	3487	Moraceae	NA	NA	family	Moraceae	NA	[]	NA	3487	gttggattcaaggctggtgttaaagattataaattgacttattacactcctgaatatgaagtcaaagatagtgatatcttggcagcatttcgagtaactcctcaac	2	0	0	0	16	0	0	0	0	0	15	0	0	0	0	0	0	0	11	0	0	0	0	0	0	0	0	0	0	0	16	0	0	0	0
HWI-M03023:41:000000000-ABUB0:1:1102:20441:19658_CONS_SUB_SUB	0.971698113	HQ182449	137	NA	NA	NA	NA	order	Zingiberales	NA	['Ravenala madagascariensis', 'Renealmia alpinia', 'Alpinia zerumbet']	NA	4618	gttggatttaaagctggtgttaaagattacaaattgaattattatactcctgactacgaagtcaaagacactgatatcttggcagcattccgagtaactcctcaac	7	0	0	0	0	0	0	0	0	0	0	0	0	0	0	0	0	0	0	0	0	0	0	0	0	0	0	0	0	0	0	0	0	0	0
HWI-M03023:30:000000000-AB188:1:2116:15671:11238_CONS_SUB_SUB	0.990566038	KF138193	137	NA	NA	NA	NA	order	Rosales	NA	['Urtica sp. Lixinhui-1102', 'Urera glabra', 'Sarcopilea domingensis', 'Urtica hyperborea']	NA	3744	gttggattcaaagctggtgttaaagattataaattgacttattacactcctgaatatgaagccaaagatactgatatcttagcagcatttcgagtaactcctcaac	10	0	0	0	0	0	0	0	0	0	0	0	0	0	1	0	0	0	0	0	0	0	0	58	0	0	0	4	0	0	0	0	0	0	0
HWI-M03023:41:000000000-ABUB0:1:1110:17632:23047_CONS_SUB_SUB	0.990566038	EU002278	136	3487	Moraceae	NA	NA	family	Moraceae	NA	[]	NA	3487	gttggattcaaagctggtgttaaagattataaattgacttattacactcctgaatatgaagtcaaagatagcgatatcttggcagcatttcgagtaactcctcaac	2	0	0	0	9	0	0	0	0	0	25	0	0	0	0	0	0	0	24	0	0	0	0	0	0	0	0	0	0	0	6	0	0	0	0
HWI-M03023:30:000000000-AB188:1:1108:4473:12056_CONS_SUB_SUB	0.990566038	KF138193	136	NA	NA	NA	NA	order	Rosales	NA	['Urtica sp. Lixinhui-1102', 'Urera glabra', 'Sarcopilea domingensis', 'Urtica hyperborea']	NA	3744	gttggattcaaagctggtgttaaagattataaattgacttattacactcctgaatatgcaaccaaagatactgatatcttagcagcatttcgagtaactcctcaac	10	0	0	0	0	0	0	0	0	0	0	0	0	0	0	0	0	0	0	0	0	0	0	2	0	0	0	0	0	0	0	0	0	0	0
HWI-M03023:30:000000000-AB188:1:2103:6265:4373_CONS_SUB_SUB	0.990566038	AF497064	135	4454	Araceae	NA	NA	subfamily	Aroideae	NA	[]	NA	284555	gttggattcaaagctggtgttaaagattacaaattgacttgttatactcctgactatgagacaaaagatactgatatcttggcagcattccgagtaactcctcaac	1	0	1	0	0	0	0	0	0	0	0	0	0	0	0	0	0	11	0	0	0	0	0	0	0	0	0	0	0	0	0	0	0	0	23
HWI-M03023:30:000000000-AB188:1:1107:21855:13476_CONS_SUB_SUB	0.971698113	AF446947	134	NA	NA	NA	NA	no rank	Mesangiospermae	NA	[]	NA	1437183	tggattcaaagcgggtgttaaagattacaaattgacttattatactcctgactatgaaaccaaagatactgatatcttggcagcattccgagtaactcctcaac	197	0	1	0	0	1	0	0	0	0	0	0	0	0	0	0	0	0	0	0	0	0	0	0	0	0	0	0	0	0	0	0	0	0	0
HWI-M03023:30:000000000-AB188:1:1110:26699:8758_CONS_SUB_SUB	0.990566038	KX364403	134	3931	Myrtaceae	120289	Psidium	species	Psidium guajava	120290	['Psidium guajava']	Psidium guajava	120290	gttggattcaaagctggtgttaaagattataaactgacttattatactcctgggtatgaaaccaaagatactgatatcttggcagcattccgagtaactcctcaac	1	0	5	0	0	0	0	0	0	0	0	0	4	0	0	0	0	0	0	0	0	0	0	0	0	0	0	0	0	0	0	0	37	0	0
HWI-M03023:30:000000000-AB188:1:1102:7777:9971_CONS_SUB_SUB	0.981132075	AF215512	134	39998	Melastomataceae	NA	NA	family	Melastomataceae	NA	['Nepsera aquatica', 'Gravesia viscosa', 'Salpinga maranonensis', 'Driessenia glanduligera', 'Allomaieta villosa', 'Henriettea barkeri']	NA	39998	gttggattcaaagctggtattaaagattatagactgacttattatactccttactatcaagtcaaacctactgataccttggcagcattccgagtaactcctcaac	9	0	0	0	0	0	0	0	16	0	0	0	5	0	0	0	0	0	0	0	0	0	0	0	0	0	0	0	0	0	0	0	0	0	0
HWI-M03023:30:000000000-AB188:1:2102:26974:19822_CONS_SUB_SUB	0.971698113	AF215512	134	39998	Melastomataceae	NA	NA	family	Melastomataceae	NA	['Nepsera aquatica', 'Gravesia viscosa', 'Salpinga maranonensis', 'Driessenia glanduligera', 'Allomaieta villosa', 'Henriettea barkeri']	NA	39998	ttggattcaaagccggtgttaaagattatagactgacttattatactccttactatcaagtcaaacctactgataccttggcagcattccgagtaactcctcaac	9	0	0	0	0	0	0	0	1	0	0	0	1	0	0	0	0	0	0	0	0	0	0	0	0	0	0	0	0	0	0	0	0	0	0
HWI-M03023:30:000000000-AB188:1:1117:6053:19487_CONS_SUB_SUB	0.990566038	KX086688	132	4070	Solanaceae	NA	NA	subfamily	Solanoideae	NA	[]	NA	424551	gttggattcaaagctggtgttaaagagtacaaattgacttattatactccggagtaccaaaccaaggatactgatatattggcagcattccgagtaactcctcaac	2	1	0	1	1	0	0	0	1	0	0	3	3	25	17	0	0	0	0	0	2	0	0	4	6	5	0	0	0	15	0	0	0	0	0
HWI-M03023:30:000000000-AB188:1:1102:13822:20107_CONS_SUB_SUB	0.990566038	AF497064	131	4454	Araceae	NA	NA	subfamily	Aroideae	NA	[]	NA	284555	gttggattcaaagctggtgttaaagattacaaattgacttattatactcctgactatgagacaaaagatactgatatcttggcagcattctgagtaactcctcaac	1	0	13	0	0	0	0	0	0	0	0	0	0	0	0	0	0	5	0	0	0	0	0	0	0	0	0	0	0	0	0	0	0	0	23
HWI-M03023:41:000000000-ABUB0:1:1101:13087:13268_CONS_SUB_SUB	0.990566038	AF076769	131	3642	Lecythidaceae	NA	NA	family	Lecythidaceae	NA	['Corythophora alta', 'Barringtonia racemosa']	NA	3642	ttggattcaaagctggtgttaaagattacaaattgacttattatactcctgaatataaaaccttagatactgatatcttggcagcattccgagtaactcctcaac	2	0	0	0	0	0	0	0	0	0	0	0	0	0	0	0	0	0	0	0	0	0	0	0	0	0	0	0	0	0	0	0	0	0	0
HWI-M03023:41:000000000-ABUB0:1:1103:6134:3125_CONS_SUB_SUB	0.971698113	HQ182449	131	NA	NA	NA	NA	order	Zingiberales	NA	['Ravenala madagascariensis', 'Renealmia alpinia', 'Alpinia zerumbet']	NA	4618	gttggatttaaagctggtgttaaagattacaaattgaattattatactcctgactacgaagtcaaagatactgatatcttggcagcattccgagtaactcctcagc	7	0	0	0	0	0	0	0	0	0	0	0	0	0	0	0	0	0	0	0	0	0	0	0	0	0	0	0	0	0	0	0	0	0	0
HWI-M03023:41:000000000-ABUB0:1:1102:24265:3845_CONS_SUB_SUB	0.981132075	AC239738	130	NA	NA	NA	NA	no rank	lamiids	NA	[]	NA	91888	gttggattcaaagctggtgttaaagagtacaaattgacttattatactcctgagtaccaaaccaatgatactgatatattggcagcattccgagtaactcctcaac	64	0	0	0	4	0	0	0	0	0	0	3	2	26	15	3	0	0	0	0	3	0	0	0	8	4	0	0	0	16	0	0	0	0	0
HWI-M03023:41:000000000-ABUB0:1:1102:13573:4090_CONS_SUB_SUB	0.990566038	EU002278	130	3487	Moraceae	NA	NA	family	Moraceae	NA	[]	NA	3487	gttggattcaaagctggtgttaaagattataaattgacttattacactcctgaatatgaagccaaagatagtgatatcttggcagcatttcgagtaactcctcaac	2	0	0	0	23	0	0	0	0	0	24	0	0	0	0	0	0	0	10	0	0	0	0	0	0	0	0	0	0	0	9	0	0	0	0
HWI-M03023:30:000000000-AB188:1:1101:5632:21639_CONS_SUB_SUB	0.981132075	EU042178	130	NA	NA	NA	NA	no rank	eudicotyledons	NA	[]	NA	71240	gttggattcaaagctggtgttaaagattataaattgaattattatactcctgactatgaaaccaaagatagtgatatcttgccagcattccgagtaactcctcaac	36	1	0	0	0	0	0	0	22	0	1	0	0	0	0	0	1	0	0	0	0	0	0	0	0	0	0	0	0	0	0	0	0	0	0
HWI-M03023:30:000000000-AB188:1:1115:26504:17457_CONS_SUB_SUB	0.990566038	KF138193	129	NA	NA	NA	NA	order	Rosales	NA	['Urtica sp. Lixinhui-1102', 'Urera glabra', 'Sarcopilea domingensis', 'Urtica hyperborea']	NA	3744	gttggattcaaagctggtgttaaagattataaattgacctattacactcctgaatatgaaaccaaagatactgatatcttagcagcatttcgagtaactcctcaac	12	0	1	0	0	0	0	0	0	0	0	0	0	1	0	0	0	0	0	0	0	0	0	20	0	0	0	7	0	0	0	0	0	0	0
HWI-M03023:41:000000000-ABUB0:1:1102:25671:3650_CONS_SUB_SUB	0.971698113	HQ182449	129	NA	NA	NA	NA	order	Zingiberales	NA	['Ravenala madagascariensis', 'Renealmia alpinia', 'Alpinia zerumbet']	NA	4618	gttggatctaaagctggtgttaaagattacaaattgaattattatactcctgactacgaagtcaaagatactgatatcttggcagcattccgagtaactcctcaac	7	0	0	0	0	0	0	0	0	0	0	0	0	0	0	0	0	0	0	0	0	0	0	0	0	0	0	0	0	0	0	0	0	0	0
HWI-M03023:41:000000000-ABUB0:1:1103:3645:11253_CONS_SUB_SUB	0.990566038	EU002278	127	3487	Moraceae	NA	NA	family	Moraceae	NA	[]	NA	3487	gttggattcaaagctggtgttaaagattataaatcgacttattacactcctgaatatgaagtcaaagatagtgatatcttggcagcatttcgagtaactcctcaac	2	0	0	0	11	0	0	0	0	0	29	0	0	0	0	0	0	0	10	0	1	0	0	0	0	0	0	0	0	0	18	0	0	0	0
HWI-M03023:30:000000000-AB188:1:1101:5195:14218_CONS_SUB_SUB	0.981132075	AF215512	127	39998	Melastomataceae	NA	NA	family	Melastomataceae	NA	['Nepsera aquatica', 'Gravesia viscosa', 'Salpinga maranonensis', 'Driessenia glanduligera', 'Allomaieta villosa', 'Henriettea barkeri']	NA	39998	gttggattcaaagctggtgttaaagagtatagactgacttattatactccttactatcaagtcaaacctactgataccttggcagcattccgagtaactcctcaac	9	0	0	0	0	0	0	0	33	0	0	0	3	1	0	0	0	0	0	0	0	0	0	0	0	0	0	0	0	1	0	0	0	0	0
HWI-M03023:41:000000000-ABUB0:1:1101:4518:13152_CONS_SUB_SUB	0.990566038	EU002278	126	3487	Moraceae	NA	NA	family	Moraceae	NA	[]	NA	3487	gttggattcaaagctggtgttaaagattataaattgacttattacactcctgaatatgaagtcaaagatagtgataccttggcagcatttcgagtaactcctcaac	2	0	0	0	13	0	0	0	0	0	23	0	0	1	0	0	0	0	9	0	0	1	0	0	0	0	0	0	0	0	13	0	0	0	0
HWI-M03023:30:000000000-AB188:1:1101:17376:5125_CONS_SUB_SUB	0.981132075	EU042178	126	NA	NA	NA	NA	no rank	eudicotyledons	NA	[]	NA	71240	gttggattcaaagctggtgttaaagattataaattgaattattatactcctgactatgaaaccaaatatagtgatatcttggcagcattccgagtaactcctcaac	36	0	0	0	0	0	0	0	63	0	0	0	0	0	0	0	0	0	0	0	0	0	0	0	0	0	0	0	0	0	0	0	0	0	0
HWI-M03023:30:000000000-AB188:1:1108:2911:10528_CONS_SUB_SUB	0.981132075	AC239738	126	4070	Solanaceae	NA	NA	subfamily	Solanoideae	NA	['Solanum tuberosum', 'Capsicum annuum', 'Solanum carolinense', 'Solanum lyratum', 'Solanum lycopersicum', 'Scopolia parviflora', 'Solanum tripartitum']	NA	424551	gttggattcaaagctggtgttaaagagtacaaattgacttattatactcctgagtaccaaaccaaggatactgatatattggcagcattccgagtaacgcctcaac	54	0	0	0	0	0	0	0	2	0	0	3	6	32	19	3	0	0	0	0	2	0	0	0	7	3	0	0	0	14	0	0	0	0	0
HWI-M03023:30:000000000-AB188:1:1101:21860:15045_CONS_SUB_SUB	0.981132075	AF215512	125	39998	Melastomataceae	NA	NA	family	Melastomataceae	NA	['Nepsera aquatica', 'Gravesia viscosa', 'Salpinga maranonensis', 'Driessenia glanduligera', 'Allomaieta villosa', 'Henriettea barkeri']	NA	39998	gttggattcaaagttggtgttaaagattatagactgacttattatactccttactatcaagtcaaacctactgataccttggcagcattccgagtaactcctcaac	9	0	0	0	0	0	0	0	25	0	0	0	0	0	0	0	0	0	0	0	0	0	0	0	0	0	0	0	0	0	0	0	0	0	0
HWI-M03023:30:000000000-AB188:1:1101:25292:4362_CONS_SUB_SUB	0.981132075	EU042178	123	NA	NA	NA	NA	no rank	eudicotyledons	NA	[]	NA	71240	gttgtattcaaagctggtgttaaagattataaattgaattattatactcctgactatgaaaccaaagatagtgatatcttggcagcattccgagtaactcctcaac	36	0	0	0	0	0	0	0	30	0	0	0	0	0	0	0	0	0	0	0	0	0	0	0	0	0	0	0	0	0	0	0	0	0	0
HWI-M03023:30:000000000-AB188:1:1105:16332:14980_CONS_SUB_SUB	0.981132075	AC239738	123	4070	Solanaceae	NA	NA	subfamily	Solanoideae	NA	['Solanum tuberosum', 'Capsicum annuum', 'Solanum carolinense', 'Solanum lyratum', 'Solanum lycopersicum', 'Scopolia parviflora', 'Solanum tripartitum']	NA	424551	gttggattcaaagctggtgttaaagagtacaaattgacttattatactcctgactaccaaaccaaggatactgatatattggcagcattccgagtaactcctcaac	54	0	0	0	0	0	0	0	3	0	0	0	1	28	15	3	0	0	0	0	5	0	0	1	8	2	1	0	0	10	0	0	0	0	0
HWI-M03023:41:000000000-ABUB0:1:1101:7881:20376_CONS_SUB_SUB	0.990566038	EU002278	121	3487	Moraceae	NA	NA	family	Moraceae	NA	[]	NA	3487	gttggattcaaagctggtgttaaagattataagttgacttattacactcctgaatatgaagtcaaagatagtgatatcttggcagcatttcgagtaactcctcaac	2	0	0	0	8	0	0	0	0	1	15	0	0	0	0	0	0	0	33	0	0	0	0	0	0	0	0	0	0	0	6	0	0	0	0
HWI-M03023:30:000000000-AB188:1:1106:12901:9230_CONS_SUB_SUB	0.981132075	EU042178	121	NA	NA	NA	NA	no rank	eudicotyledons	NA	[]	NA	71240	gttggattcaaagctggtgttaaagattataaattgaattattatactcctgactatgaaaccaaagatagtgatatcttggcagcatccgagtaactcctcaac	36	0	0	0	0	0	0	0	21	0	0	0	0	0	0	0	0	0	0	0	0	0	0	0	0	0	0	0	0	0	0	0	0	0	0
HWI-M03023:30:000000000-AB188:1:1106:20087:15835_CONS_SUB_SUB	0.990566038	KX364403	120	3931	Myrtaceae	120289	Psidium	species	Psidium guajava	120290	['Psidium guajava']	Psidium guajava	120290	gttggattcaaagctggtgttaaagattataaactgacttattatactcctgagtatggaaccaaagatactgatatcttggcagcattccgagtaactcctcaac	1	0	5	0	0	0	0	0	0	0	0	0	5	0	0	0	0	0	1	0	0	0	0	0	0	0	0	0	0	0	0	0	1	0	0
HWI-M03023:30:000000000-AB188:1:1102:10507:4702_CONS_SUB_SUB	0.981132075	AF215512	120	39998	Melastomataceae	NA	NA	family	Melastomataceae	NA	['Nepsera aquatica', 'Gravesia viscosa', 'Salpinga maranonensis', 'Driessenia glanduligera', 'Allomaieta villosa', 'Henriettea barkeri']	NA	39998	gttggattcaaagctggtgttaaagattatagactgacttattatactccttactatcaagtcaaacctactgataccttggcagcattccgagtaactcctcaat	9	0	0	0	0	0	0	0	19	0	0	1	4	0	0	0	0	0	0	0	0	0	0	0	0	0	0	0	0	0	0	0	0	0	0
HWI-M03023:30:000000000-AB188:1:1101:6503:4222_CONS_SUB_SUB	0.981132075	AF215512	119	39998	Melastomataceae	NA	NA	family	Melastomataceae	NA	['Nepsera aquatica', 'Gravesia viscosa', 'Salpinga maranonensis', 'Driessenia glanduligera', 'Allomaieta villosa', 'Henriettea barkeri']	NA	39998	gttggatacaaagctggtgttaaagattatagactgacttattatactccttactatcaagtcaaacctactgataccttggcagcattccgagtaactcctcaac	9	0	0	0	0	0	0	0	27	0	0	0	2	0	0	0	0	0	0	0	0	0	0	0	0	0	0	0	0	0	0	0	0	0	0
HWI-M03023:41:000000000-ABUB0:1:1108:2139:14966_CONS_SUB	0.84	AF215512	119	NA	NA	NA	NA	no rank	Euphyllophyta	NA	[]	NA	78536	gttggattcaaagctggtgttaaagattatagactgacttattatactcctgactatcaagtcaaacctactgataccttggcagcattccgagtaactcctcaacctggagttccgcctgaaga	1122	0	0	0	0	0	0	0	0	0	0	0	0	0	0	0	0	0	0	0	0	0	0	0	0	0	0	0	0	0	0	0	0	0	0
HWI-M03023:41:000000000-ABUB0:1:1119:20098:2955_CONS_SUB_SUB	0.990566038	EU002278	118	3487	Moraceae	NA	NA	family	Moraceae	NA	[]	NA	3487	gttggattcaaagctggtgtcaaagattataaattgacttattacactcctgaatatgaagtcaaagatagtgatatcttggcagcatttcgagtaactcctcaac	2	0	0	0	5	2	0	0	0	0	18	0	0	0	0	0	0	0	43	0	0	0	0	0	0	0	0	0	0	0	3	0	0	0	0
HWI-M03023:30:000000000-AB188:1:1106:14752:10640_CONS_SUB_SUB	0.981132075	EU042178	118	NA	NA	NA	NA	no rank	eudicotyledons	NA	[]	NA	71240	gttggattcaaagctggtgttaaagattataaattgaattattatactcctgacaatgaaaccaaagatagtgatatcttggcagcattccgagtaactcctcaac	36	0	0	0	0	0	0	0	15	0	0	0	0	0	0	0	0	0	0	0	0	0	0	0	0	0	0	0	0	0	0	0	0	0	0
HWI-M03023:41:000000000-ABUB0:1:2113:15103:5079_CONS_SUB_SUB	0.981132075	AF497064	118	NA	NA	NA	NA	no rank	Mesangiospermae	NA	[]	NA	1437183	gttggattcaaagctggtgttaaagattataaattgaattattatactcctgactatgagacaaaagatactgatatcttggcagcattccgagtaactcctcaac	39	0	0	0	0	0	0	0	0	0	0	0	0	0	0	0	0	1	0	0	0	0	0	0	0	0	0	0	0	0	0	0	0	0	2
HWI-M03023:41:000000000-ABUB0:1:1109:20367:9603_CONS_SUB_SUB	0.962264151	KC473312	118	NA	NA	NA	NA	no rank	Mesangiospermae	NA	[]	NA	1437183	gttggattcaaagcgggtgttaaagaatacaaattgacttattatactcctgaacacaaaaccatggatactgatatcttggcagcattccgagtaactcctcaac	191	0	0	0	0	0	0	0	0	0	0	0	0	0	0	0	0	0	0	0	0	0	0	0	0	0	0	0	0	0	0	0	0	0	0
HWI-M03023:41:000000000-ABUB0:1:1102:19129:10137_CONS_SUB_SUB	0.990566038	EU002278	117	3487	Moraceae	NA	NA	family	Moraceae	NA	[]	NA	3487	gttggattcaaagctggtgttaaagattataaattgacttattacactcctgaatatgaagtcgaagatagtgatatcttggcagcatttcgagtaactcctcaac	2	0	0	0	24	0	0	0	0	1	11	0	0	0	0	0	0	0	9	0	0	0	0	0	0	0	0	0	0	0	6	0	0	0	0
HWI-M03023:30:000000000-AB188:1:1101:9170:1937_CONS_SUB_SUB	0.981132075	EU042178	117	NA	NA	NA	NA	no rank	eudicotyledons	NA	[]	NA	71240	gttggattcaaagctggtgttaaagattataaattgaattattatactcctgactatgaaaacaaagatagtgatatcttggcagcattccgagtaactcctcaac	36	0	0	0	0	0	0	0	44	0	0	0	0	0	0	0	0	0	0	0	0	0	0	0	0	0	0	0	0	0	1	0	0	0	0
HWI-M03023:30:000000000-AB188:1:1101:21736:2804_CONS_SUB_SUB	0.981132075	AF215512	117	39998	Melastomataceae	NA	NA	family	Melastomataceae	NA	['Nepsera aquatica', 'Gravesia viscosa', 'Salpinga maranonensis', 'Driessenia glanduligera', 'Allomaieta villosa', 'Henriettea barkeri']	NA	39998	gttggattcaaagctggtgttaaagattatagattgacttattatactccttactatcaagtcaaacctactgataccttggcagcattccgagtaactcctcaac	9	0	0	0	0	0	0	0	26	0	0	0	1	0	0	0	0	0	0	0	0	0	0	0	0	0	0	0	0	0	0	0	0	0	0
HWI-M03023:30:000000000-AB188:1:1103:13928:3351_CONS_SUB_SUB	0.981132075	EU042178	117	NA	NA	NA	NA	no rank	eudicotyledons	NA	[]	NA	71240	gttggattcaaagctggtgttaaagattataaattgaattattatactcctgactatgaaaccaaagatagtgatatcttggcagcattccgagtactcctcaac	36	0	0	0	0	0	0	0	31	0	0	0	0	0	0	0	0	0	0	0	0	0	0	0	0	0	0	0	0	0	0	0	0	0	0
HWI-M03023:30:000000000-AB188:1:1103:25857:5285_CONS_SUB_SUB	0.981132075	EU042178	117	NA	NA	NA	NA	no rank	eudicotyledons	NA	[]	NA	71240	gttggattcaaagctggtgttaaagattataaattgaattattatactcctgactatgaaaccaaagatagtgatatcttggcagcattcagagtaactcctcaac	36	0	0	0	0	0	0	0	49	0	0	0	0	0	0	0	0	0	0	0	0	0	0	0	0	0	0	0	0	0	0	0	0	0	0
HWI-M03023:41:000000000-ABUB0:1:1101:5030:19025_CONS_SUB_SUB	0.990566038	EU002278	116	3487	Moraceae	NA	NA	family	Moraceae	NA	[]	NA	3487	gttggattcaaagctggtgttaaagattataaattgacttattacactcctgaatatgaagtcaaagatagtgatatcctggcagcatttcgagtaactcctcaac	2	0	0	0	9	0	0	0	0	0	14	0	0	0	0	0	0	0	6	0	0	0	0	0	0	0	0	0	0	0	7	0	0	0	0
HWI-M03023:41:000000000-ABUB0:1:1101:5834:6128_CONS_SUB_SUB	0.971698113	HQ182449	116	NA	NA	NA	NA	order	Zingiberales	NA	['Ravenala madagascariensis', 'Renealmia alpinia', 'Alpinia zerumbet']	NA	4618	gttggatttaaagctggtgttaaagattacaaattgaattattatactcctgactacgaagtcaaagatactgataccttggcagcattccgagtaactcctcaac	7	0	0	0	0	0	0	0	0	0	0	0	0	0	0	0	0	0	0	0	0	0	0	0	0	0	0	0	0	0	0	0	0	0	0
HWI-M03023:30:000000000-AB188:1:1116:5544:4038_CONS_SUB_SUB	0.981132075	AC239738	116	4070	Solanaceae	NA	NA	subfamily	Solanoideae	NA	['Solanum tuberosum', 'Capsicum annuum', 'Solanum carolinense', 'Solanum lyratum', 'Solanum lycopersicum', 'Scopolia parviflora', 'Solanum tripartitum']	NA	424551	gttggattcaaagctggtgttaaagagtacaaattgacgtattatactcctgagtaccaaaccaaggatactgatatattggcagcattccgagtaactcctcaac	54	0	0	0	0	0	0	0	1	0	0	1	6	18	28	0	0	0	0	0	4	0	0	0	10	2	0	0	0	17	0	0	0	0	0
HWI-M03023:30:000000000-AB188:1:1115:12706:16018_CONS_SUB_SUB	0.990566038	AF446947	116	4200	Caprifoliaceae	NA	NA	family	Caprifoliaceae	NA	['Valeriana celtica', 'Dipsacus fullonum', 'Pterocephalus multiflorus', 'Pterocephalus papposus', 'Valeriana sorbifolia', 'Pterocephalus depressus', 'Valeriana urticifolia']	NA	4200	gctggattcaaagcgggtgttaaagattacaaattgacttattatactcctgactatgaaaccaaagatactgatatcttggcagcattccgagtaactcctcaac	12	0	0	0	0	0	0	0	0	0	0	0	0	0	0	0	0	0	0	0	0	0	0	0	0	0	0	0	0	0	0	0	0	0	0
HWI-M03023:30:000000000-AB188:1:1106:23058:16510_CONS_SUB_SUB	0.990566038	AF497064	115	4454	Araceae	NA	NA	subfamily	Aroideae	NA	[]	NA	284555	gttggattcaaagctggtgttaaagattacaaattgacttattatactcctgactatgagacaaaagatactgatatcttagcagcattccgagtaactcctcaac	1	0	5	0	0	0	0	0	0	0	0	0	0	0	0	0	0	5	0	0	0	0	0	0	0	0	0	0	0	0	0	0	0	0	19
HWI-M03023:30:000000000-AB188:1:1106:11900:17465_CONS_SUB_SUB	0.990566038	KX364403	115	3931	Myrtaceae	120289	Psidium	species	Psidium guajava	120290	['Psidium guajava']	Psidium guajava	120290	gttggattcaaagctggtgttaaagattataaactgacttattatactcctgagtatgaaaccaaagatactgatatcttggcagcattccgagtaactccccaac	1	0	11	0	0	0	0	0	1	0	0	0	8	0	0	0	0	0	0	0	0	0	0	0	0	0	0	0	0	0	0	0	0	0	0
HWI-M03023:41:000000000-ABUB0:1:1101:13906:21523_CONS_SUB_SUB	0.971698113	HQ182449	115	NA	NA	NA	NA	order	Zingiberales	NA	['Ravenala madagascariensis', 'Renealmia alpinia', 'Alpinia zerumbet']	NA	4618	gttggatttaaagctggtgttaaagattacaaattgaattattatactcctgactgcgaagtcaaagatactgatatcttggcagcattccgagtaactcctcaac	7	0	0	0	0	0	0	0	0	0	0	0	0	0	0	0	0	0	0	0	0	0	0	0	0	0	0	0	0	0	0	0	0	0	1
HWI-M03023:30:000000000-AB188:1:1101:13057:12199_CONS_SUB_SUB	0.981132075	AF215512	115	39998	Melastomataceae	NA	NA	family	Melastomataceae	NA	['Nepsera aquatica', 'Gravesia viscosa', 'Salpinga maranonensis', 'Driessenia glanduligera', 'Allomaieta villosa', 'Henriettea barkeri']	NA	39998	gttggattcaaagctggtgttaaagattatagactgacttattatactccttactatcaagtcaaacctactgataccttggcagcattccgagtaactcctcatc	9	0	0	0	0	0	0	0	9	0	0	0	3	0	0	0	0	0	0	0	0	0	0	0	0	0	0	0	0	0	0	0	0	0	0
HWI-M03023:30:000000000-AB188:1:1102:10412:14629_CONS_SUB_SUB	0.981132075	EU042178	115	NA	NA	NA	NA	no rank	eudicotyledons	NA	[]	NA	71240	gttggattcaaagctggtgttaaagattataaattgaattattatactcctgactatgaaaccaaagatagtgatatcttggcagcattccgagtacctcctcaac	36	0	0	0	0	0	0	0	27	0	0	0	0	0	0	0	0	0	0	0	0	0	0	0	0	0	0	0	0	0	0	0	0	0	0
HWI-M03023:41:000000000-ABUB0:1:1115:22610:21056_CONS_SUB_SUB	0.962264151	EU042178	115	NA	NA	NA	NA	no rank	Mesangiospermae	NA	[]	NA	1437183	gttggattcaaagctggtgttaaagattataaattgaattattatactcctgattatgcaaccaaagatagtgatatcttggcagcattctgagtaactcctcaac	420	0	0	0	0	0	0	0	0	0	0	0	0	0	0	0	0	0	0	0	0	0	0	0	0	0	0	0	0	0	0	0	0	0	0
HWI-M03023:41:000000000-ABUB0:1:1104:13464:16956_CONS_SUB_SUB	0.990566038	EU002278	114	3487	Moraceae	NA	NA	family	Moraceae	NA	[]	NA	3487	gttggattcaaagctggtgttaaagattatagattgacttattacactcctgaatatgaagtcaaagatagtgatatcttggcagcatttcgagtaactcctcaac	2	0	0	0	25	0	0	0	0	1	15	0	0	0	0	1	0	0	12	0	0	0	0	0	0	0	0	0	0	0	7	0	0	0	0
HWI-M03023:41:000000000-ABUB0:1:1113:22047:12554_CONS_SUB_SUB	0.971698113	DQ912891	114	NA	NA	NA	NA	no rank	Mesangiospermae	NA	[]	NA	1437183	gttggatttaaagctggtgttaaagattacaaattgaattattatactcctgactatgaagtcaaagatactgatatcttggcagcattccgagtaactcctcaac	126	0	0	0	0	0	0	0	0	0	0	0	0	0	0	0	0	0	0	0	0	0	0	0	0	0	0	0	0	0	0	0	0	0	0
HWI-M03023:30:000000000-AB188:1:1102:12326:18913_CONS_SUB_SUB	0.981132075	EU042178	114	NA	NA	NA	NA	no rank	eudicotyledons	NA	[]	NA	71240	gttggattcaaagctggtgttaaaaattataaattgaattattatactcctgactatgaaaccaaagatagtgatatcttggcagcattccgagtaactcctcaac	36	0	0	0	0	0	0	0	26	0	0	0	0	0	0	0	0	0	0	0	0	0	0	0	0	0	0	0	1	0	0	0	1	0	0
HWI-M03023:41:000000000-ABUB0:1:1101:12309:6933_CONS_SUB_SUB	0.990566038	EU002278	113	3487	Moraceae	NA	NA	family	Moraceae	NA	[]	NA	3487	gttggattcaaagctggtgttaaagattacaaattgacttattacactcctgaatatgaagtcaaagatagtgatatcttggcagcatttcgagtaactcctcaac	2	0	0	0	8	0	0	0	0	0	8	0	0	0	0	0	0	0	5	0	0	0	0	0	0	0	0	0	0	0	26	0	0	0	0
HWI-M03023:41:000000000-ABUB0:1:1101:3446:16832_CONS_SUB_SUB	0.990566038	AC239738	113	4070	Solanaceae	NA	NA	subfamily	Solanoideae	NA	['Solanum lycopersicum']	NA	424551	gttggattcaaagctggtgttaaagagtacaaattgacttattatactcctgagtaccaaaccaaggatactgatatattgcagcattccgagtaactcctcaac	3	0	0	0	2	0	0	0	0	0	0	1	2	15	4	2	0	0	0	0	0	0	0	16	6	5	0	0	0	13	0	0	0	0	0
HWI-M03023:41:000000000-ABUB0:1:2108:15451:21646_CONS_SUB_SUB	0.981132075	AC239738	113	4070	Solanaceae	NA	NA	subfamily	Solanoideae	NA	['Solanum tuberosum', 'Capsicum annuum', 'Solanum carolinense', 'Solanum lyratum', 'Solanum lycopersicum', 'Scopolia parviflora', 'Solanum tripartitum']	NA	424551	gttggattcaaagctggtgttaaagagtacaaattgacttattatactcctgagtaccaaaccaaggatactgatatattggcagcattccgagtaactcctaaac	54	0	0	0	2	0	0	0	2	0	0	1	3	29	12	0	0	0	0	0	5	0	0	1	11	2	0	0	0	11	0	0	0	0	0
HWI-M03023:41:000000000-ABUB0:1:1116:12467:5782_CONS_SUB_SUB	0.981132075	AF497064	113	NA	NA	NA	NA	no rank	Mesangiospermae	NA	['Arisaema erubescens', 'Discophora guianensis', 'Colocasia esculenta', 'Arum korolkowii', 'Pinellia ternata', 'Spathiphyllum kochii']	NA	1437183	ttggattcaaagctggtgttaaagattacaaatcgacttattatactcctgactatgagacaaaagatactgatatcttggcagcattccgagtaactcctcaac	10	0	0	0	0	0	0	0	0	0	0	0	0	0	0	0	0	0	0	0	0	0	0	0	0	0	0	0	0	0	0	0	0	0	3
HWI-M03023:41:000000000-ABUB0:1:1105:25607:5448_CONS_SUB_SUB	0.990566038	EU002278	112	3487	Moraceae	NA	NA	family	Moraceae	NA	[]	NA	3487	gttggattcaaagctggtgttaaagattataaattgacttattacactcctgaatatgaaatcaaagatagtgatatcttggcagcatttcgagtaactcctcaac	2	0	0	0	10	0	0	0	1	0	19	0	0	1	0	0	0	0	9	0	0	1	0	0	0	0	0	0	0	0	14	0	0	0	0
HWI-M03023:30:000000000-AB188:1:1101:8546:3564_CONS_SUB_SUB	0.981132075	EU042178	112	NA	NA	NA	NA	no rank	eudicotyledons	NA	[]	NA	71240	gatggattcaaagctggtgttaaagattataaattgaattattatactcctgactatgaaaccaaagatagtgatatcttggcagcattccgagtaactcctcaac	36	0	0	0	0	0	0	0	25	0	0	0	0	0	0	0	0	0	0	0	0	0	0	0	0	0	0	0	0	0	0	0	0	0	0
HWI-M03023:30:000000000-AB188:1:1101:8762:16804_CONS_SUB_SUB	0.981132075	EU042178	112	NA	NA	NA	NA	no rank	eudicotyledons	NA	[]	NA	71240	gttggattcaaagctggtgttaaagattataaattgaattattatactcatgactatgaaaccaaagatagtgatatcttggcagcattccgagtaactcctcaac	36	0	0	0	0	0	0	0	29	0	0	0	0	0	0	0	0	0	0	0	0	0	0	0	0	0	0	0	0	0	1	0	0	0	0
HWI-M03023:30:000000000-AB188:1:1113:21897:13887_CONS_SUB_SUB	0.990566038	KX364403	111	3931	Myrtaceae	120289	Psidium	species	Psidium guajava	120290	['Psidium guajava']	Psidium guajava	120290	gttggattcaaagctggtgttaaaggttataaactgacttattatactcctgagtatgaaaccaaagatactgatatcttggcagcattccgagtaactcctcaac	1	0	4	0	0	0	0	0	0	0	0	0	3	0	0	0	0	0	0	0	0	0	0	0	0	0	0	0	0	0	0	0	0	0	0
HWI-M03023:30:000000000-AB188:1:1101:8027:6571_CONS_SUB_SUB	0.981132075	KC470707	111	4070	Solanaceae	NA	NA	subfamily	Solanoideae	NA	['Capsicum annuum', 'Solanum tripartitum', 'Solanum tuberosum', 'Scopolia parviflora', 'Solanum carolinense']	NA	424551	gttggattcaaagctagtgttaaagagtacaaattgacttattatactcctaagtaccaaaccaaggatactgatatattggcagcattccgagtaactcctcaac	6	0	0	0	0	0	0	0	0	0	0	0	0	111	0	0	0	0	0	0	0	0	0	0	0	0	0	0	0	0	0	0	0	0	0
HWI-M03023:30:000000000-AB188:1:1101:6679:16659_CONS_SUB_SUB	1	AY101062	110	4118	Convolvulaceae	197398	Humbertia	species	Humbertia madagascariensis	197399	['Humbertia madagascariensis']	Humbertia madagascariensis	197399	gttggattcaaagctggtgttaaagagtacaaattgacttattatactcctgagtaccaaaccaaagatactgatatcttggcagcattccgagtaactcctcaac	1	1	4	0	0	0	0	0	3	0	0	1	2	7	10	0	0	0	0	0	4	0	0	0	8	6	0	0	0	5	0	0	0	0	0
HWI-M03023:30:000000000-AB188:1:1104:17330:5164_CONS_SUB_SUB	0.990566038	AF497064	110	4454	Araceae	NA	NA	subfamily	Aroideae	NA	[]	NA	284555	gttggattcaaagctgatgttaaagattacaaattgacttattatactcctgactatgagacaaaagatactgatatcttggcagcattccgagtaactcctcaac	1	0	4	0	0	0	0	0	0	0	0	0	0	0	0	0	0	4	0	0	0	0	0	0	0	0	0	0	0	0	0	0	0	0	14
HWI-M03023:41:000000000-ABUB0:1:1103:2683:17131_CONS_SUB_SUB	0.990566038	EU002278	110	3487	Moraceae	NA	NA	family	Moraceae	NA	[]	NA	3487	gttggattcaaagctgtgttaaagattataaattgacttattacactcctgaatatgaagtcaaagatagtgatatcttggcagcatttcgagtaactcctcaac	2	0	0	0	6	0	0	0	0	0	75	0	0	0	0	0	0	0	1	0	0	0	0	0	0	0	0	0	0	0	1	0	0	0	0
HWI-M03023:30:000000000-AB188:1:1104:20543:21005_CONS_SUB_SUB	0.990566038	KF138193	110	NA	NA	NA	NA	order	Rosales	NA	['Urtica sp. Lixinhui-1102', 'Urera glabra', 'Sarcopilea domingensis', 'Urtica hyperborea']	NA	3744	gttggattcaaagctggtgttaaagattataaattgacttattacactcctgaatatgaaaccaaagatactgatatcttagcagcacttcgagtaactcctcaac	10	0	0	0	0	1	0	0	0	0	0	0	0	0	1	0	0	0	0	0	0	0	0	17	0	0	0	7	0	0	0	0	0	0	0
HWI-M03023:30:000000000-AB188:1:1101:9559:11165_CONS_SUB_SUB	0.981132075	EU042178	109	NA	NA	NA	NA	no rank	eudicotyledons	NA	[]	NA	71240	gttggattcaaagctggtgttaaagattataaattgaattattatactccttactatgaaaccaaagatagtgatatcttggcagcattccgagtaactcctcaac	36	0	0	0	0	0	0	0	36	0	0	0	0	0	0	0	0	0	0	0	0	0	0	0	0	0	1	0	0	0	0	0	0	0	0
HWI-M03023:30:000000000-AB188:1:1103:17408:12611_CONS_SUB_SUB	0.981132075	EU042178	109	NA	NA	NA	NA	no rank	eudicotyledons	NA	[]	NA	71240	gtaggattcaaagctggtgttaaagattataaattgaattattatactcctgactatgaaaccaaagatagtgatatcttggcagcattccgagtaactcctcaac	36	0	0	0	0	0	0	0	34	0	0	0	0	0	0	0	0	0	0	0	0	0	0	0	0	0	0	0	0	0	0	0	0	0	0
HWI-M03023:30:000000000-AB188:1:1108:17898:17916_CONS_SUB_SUB	0.990566038	AC239738	109	4070	Solanaceae	NA	NA	subfamily	Solanoideae	NA	['Solanum lycopersicum']	NA	424551	gttggattcaaagctggtgttaaagagtacaaattgacttattatactcctgagtaccaaaccaaggatactgatatattcgcagcattccgagtaactcctcaac	3	1	0	0	0	0	0	0	0	0	0	0	2	16	17	1	1	0	0	0	1	0	0	1	9	5	0	0	0	10	0	0	0	0	0
HWI-M03023:30:000000000-AB188:1:1102:11150:10587_CONS_SUB_SUB	0.981132075	AF215512	108	39998	Melastomataceae	NA	NA	family	Melastomataceae	NA	['Nepsera aquatica', 'Gravesia viscosa', 'Salpinga maranonensis', 'Driessenia glanduligera', 'Allomaieta villosa', 'Henriettea barkeri']	NA	39998	gttggattcaaagctggtgttaaagattatagactgtcttattatactccttactatcaagtcaaacctactgataccttggcagcattccgagtaactcctcaac	9	0	0	0	0	0	0	0	18	0	0	0	6	0	0	0	0	0	0	0	0	0	0	0	0	0	0	0	0	0	0	0	0	0	0
HWI-M03023:30:000000000-AB188:1:2103:27515:9918_CONS_SUB_SUB	0.990566038	KX364403	107	3931	Myrtaceae	120289	Psidium	species	Psidium guajava	120290	['Psidium guajava']	Psidium guajava	120290	gttggattcaaagctggtgttaaagattataaactgacttattatactcctgagtatgaaaccaaagatactgatatcttggcagcattccgagtagctcctcaac	1	0	1	0	0	1	0	0	0	0	0	0	4	0	0	0	0	0	0	0	0	0	0	0	0	0	0	0	0	0	0	0	2	0	0
HWI-M03023:41:000000000-ABUB0:1:1101:18858:9667_CONS_SUB	0.881355932	HQ182449	107	NA	NA	NA	NA	no rank	Spermatophyta	NA	[]	NA	58024	gttggatttaaagctggtgttaaagattacaaattgaattattatactcctgactacgaagtcaaagatactgatatcttggcagcattccgagtaactcctcaacctggagttccac	1703	0	0	0	0	0	0	0	0	0	0	0	0	0	0	0	0	0	0	0	0	0	0	0	0	0	0	0	0	0	0	0	0	0	0
HWI-M03023:30:000000000-AB188:1:1101:27645:8103_CONS_SUB_SUB	0.981132075	KC470707	107	4070	Solanaceae	NA	NA	subfamily	Solanoideae	NA	['Capsicum annuum', 'Solanum tripartitum', 'Solanum tuberosum', 'Scopolia parviflora', 'Solanum carolinense']	NA	424551	gttggattcaaagctggtgttaaagagtacaaattgacttattatactcctaagtaccaaaccaaggatactgatatattggcaacattccgagtaactcctcaac	6	0	0	0	0	0	0	0	0	0	0	0	0	106	0	0	0	0	0	0	0	0	0	0	0	0	0	0	0	0	0	0	0	0	0
HWI-M03023:30:000000000-AB188:1:2102:23537:12380_CONS_SUB_SUB	0.962264151	AC239738	106	NA	NA	NA	NA	no rank	Mesangiospermae	NA	[]	NA	1437183	ttggattcaaagctggtgttaaagagtacaaattgacttattatactcctgagtaccaaaccaaggatactgatagattggcagcattacgagtaactcctcaac	119	0	0	0	0	0	0	0	1	0	0	0	0	16	0	0	0	0	0	0	0	0	0	0	0	0	0	0	0	0	0	0	0	0	0
HWI-M03023:30:000000000-AB188:1:1110:26074:9542_CONS_SUB_SUB	0.990566038	EU128737	106	3433	Lauraceae	NA	NA	family	Lauraceae	NA	['Cinnamomum micranthum', 'Phoebe sheareri']	NA	3433	gttggattcaaagctggtgttaaagattacaaattgacttattatactcctgactatgaaaccaaaaatactgatattttggcagcatttcgagtaactcctcaac	3	0	0	0	0	0	0	0	0	0	0	0	0	0	0	0	0	0	0	0	0	0	0	0	0	0	0	0	0	0	0	0	0	0	0
HWI-M03023:30:000000000-AB188:1:1111:27860:15559_CONS_SUB_SUB	0.990566038	KX364403	105	NA	NA	NA	NA	subclass	rosids	NA	['Psidium guajava', 'Dactylocladus stenostachys']	NA	71275	gttggattcaaagctggtgttaaagattataaactgacttattatactcctgagcatgaaaccaaagatactgatatcttggcagcattccgagtaactcctcaac	5	0	0	0	0	0	0	0	0	0	0	0	2	0	0	0	1	0	0	0	0	0	0	0	0	0	0	0	0	0	0	0	0	0	0
HWI-M03023:30:000000000-AB188:1:1101:12584:20419_CONS_SUB_SUB	0.981132075	EU042178	104	NA	NA	NA	NA	no rank	eudicotyledons	NA	[]	NA	71240	gttggattcaaagatggtgttaaagattataaattgaattattatactcctgactatgaaaccaaagatagtgatatcttggcagcattccgagtaactcctcaac	36	0	0	0	0	0	0	0	22	0	0	0	0	0	0	0	0	0	0	0	0	0	0	0	0	0	0	0	0	0	0	0	0	0	0
HWI-M03023:30:000000000-AB188:1:1101:10658:23169_CONS_SUB_SUB	0.981132075	AF215512	104	39998	Melastomataceae	NA	NA	family	Melastomataceae	NA	['Nepsera aquatica', 'Gravesia viscosa', 'Salpinga maranonensis', 'Driessenia glanduligera', 'Allomaieta villosa', 'Henriettea barkeri']	NA	39998	gttggattcaaagctggtgttaaagattatagactgacttattatactccttactatcaagtcaaacctactgataccttggcagcatttcgagtaactcctcaac	9	0	0	0	0	0	0	0	8	0	0	0	4	0	0	0	0	0	0	0	0	0	0	1	0	0	0	0	0	0	0	0	0	0	0
HWI-M03023:30:000000000-AB188:1:1102:21360:23354_CONS_SUB_SUB	0.981132075	EU042178	104	NA	NA	NA	NA	no rank	eudicotyledons	NA	[]	NA	71240	gttggattcaaagctggtgttaaagattataaattgaattattatactcctgactatgaaaccaaagatagtgatatcttggcagcattcctagtaactcctcaac	36	0	0	0	0	0	0	0	34	0	0	0	0	0	0	0	0	0	0	0	0	0	0	0	0	0	0	0	0	0	0	0	0	0	0
HWI-M03023:30:000000000-AB188:1:1118:17404:20526_CONS_SUB_SUB	0.981132075	AJ403005	104	NA	NA	NA	NA	no rank	Mesangiospermae	NA	[]	NA	1437183	gttggattcaaagcgggtgttaaagattacaaattgactcattatactcctgactatgaaaccaaagatactgatatcttggcagcattccgagtaactcctcaac	30	0	0	0	0	0	0	0	0	0	0	0	0	1	0	0	0	0	0	0	0	0	0	0	0	0	0	0	0	0	0	0	0	0	0
HWI-M03023:41:000000000-ABUB0:1:1101:13704:24769_CONS_SUB_SUB	1	KJ440046	104	55961	Clusiaceae	58227	Garcinia	species	Garcinia oblongifolia	1009475	['Garcinia oblongifolia']	Garcinia oblongifolia	1009475	gttggattcaaggctggtgttaaagagtataaattgacttattatactcctgagtatgaaacaaaagatactgatatcttggcagcattccgagtaactcctcaac	1	0	0	0	0	0	0	0	0	0	0	0	0	0	0	0	0	0	0	0	0	0	0	0	0	0	0	0	0	0	0	0	0	0	0
HWI-M03023:41:000000000-ABUB0:1:1105:11236:12685_CONS_SUB_SUB	0.971698113	HQ182449	103	NA	NA	NA	NA	order	Zingiberales	NA	['Ravenala madagascariensis', 'Renealmia alpinia', 'Alpinia zerumbet']	NA	4618	gttggatttaaagctggtgttaaagattacaaattgaattattatgctcctgactacgaagtcaaagatactgatatcttggcagcattccgagtaactcctcaac	7	0	0	0	0	0	0	0	0	0	0	0	0	0	0	0	0	0	0	0	0	0	0	0	0	0	0	0	0	0	0	0	0	0	0
HWI-M03023:41:000000000-ABUB0:1:2107:19160:6390_CONS_SUB_SUB	0.990566038	KX364403	103	NA	NA	NA	NA	subclass	rosids	NA	['Psidium guajava', 'Dactylocladus stenostachys']	NA	71275	gttggattcaaagctggtgttaaagattataaactgacctattatactcctgagtatgaaaccaaagatactgatatcttggcagcattccgagtaactcctcaac	5	0	0	0	0	0	0	0	0	0	0	0	0	0	0	0	0	0	0	0	0	0	0	0	0	0	0	0	0	0	0	0	2	0	0
HWI-M03023:41:000000000-ABUB0:1:1101:20882:16395_CONS_SUB_SUB	0.981132075	AF076769	103	3642	Lecythidaceae	NA	NA	family	Lecythidaceae	NA	['Corythophora alta', 'Barringtonia racemosa']	NA	3642	tggattcaaagctggtgttaaagattacaaattgacttattatactcctgaatataaaaccttagatactgatatcttggcagcattccgagtaactcctcaac	2	0	0	0	0	0	0	0	0	0	0	0	0	0	0	0	0	0	0	0	0	0	0	0	0	0	0	0	0	0	0	0	0	0	0
HWI-M03023:30:000000000-AB188:1:1102:26699:10721_CONS_SUB_SUB	0.981132075	EU042178	102	NA	NA	NA	NA	no rank	eudicotyledons	NA	[]	NA	71240	gttggattcaaagctggtgttaagattataaattgaattattatactcctgactatgaaaccaaagatagtgatatcttggcagcattccgagtaactcctcaac	36	0	0	0	0	0	0	0	21	0	0	0	0	0	0	0	0	0	0	0	0	0	0	0	0	0	0	0	0	0	0	0	0	0	0
HWI-M03023:30:000000000-AB188:1:1104:27435:19945_CONS_SUB_SUB	0.981132075	AF215512	102	39998	Melastomataceae	NA	NA	family	Melastomataceae	NA	['Nepsera aquatica', 'Gravesia viscosa', 'Salpinga maranonensis', 'Driessenia glanduligera', 'Allomaieta villosa', 'Henriettea barkeri']	NA	39998	gttggattcaaagctggtgttaaagattatagactgacttattatactccttacaatcaagtcaaacctactgataccttggcagcattccgagtaactcctcaac	9	0	0	0	0	0	0	0	20	0	0	0	3	0	0	0	0	0	0	0	0	0	0	0	0	0	0	0	0	0	0	0	0	0	0
HWI-M03023:30:000000000-AB188:1:2101:26812:15233_CONS_SUB_SUB	0.981308411	KM057373	102	NA	NA	NA	NA	no rank	eudicotyledons	NA	['Calatola mollis']	NA	71240	gttggattcaaagcgggtgttaaagattacaaattgacttattatactcctgactatgaagccaaagatactgatatcttggcagcattccgagtaactcctcaac	3	0	0	0	0	0	0	0	0	0	0	0	0	1	0	0	0	0	0	0	0	0	0	0	0	0	0	0	0	0	0	0	0	0	0
HWI-M03023:41:000000000-ABUB0:1:2104:12557:14985_CONS_SUB_SUB	0.981132075	AC239738	101	4070	Solanaceae	NA	NA	subfamily	Solanoideae	NA	['Solanum tuberosum', 'Capsicum annuum', 'Solanum carolinense', 'Solanum lyratum', 'Solanum lycopersicum', 'Scopolia parviflora', 'Solanum tripartitum']	NA	424551	gttggattcaaagctggtgttaaagagtacaaattgacttattatactcctgagtaccaaaccaaggatactgatatattggcagctttccgagtaactcctcaac	54	0	0	0	1	0	0	0	1	0	0	1	0	21	11	2	0	0	0	0	1	0	0	0	14	6	0	0	0	11	0	0	0	0	0
HWI-M03023:30:000000000-AB188:1:1106:14493:20057_CONS_SUB_SUB	0.981132075	AC239738	101	4070	Solanaceae	NA	NA	subfamily	Solanoideae	NA	['Solanum tuberosum', 'Capsicum annuum', 'Solanum carolinense', 'Solanum lyratum', 'Solanum lycopersicum', 'Scopolia parviflora', 'Solanum tripartitum']	NA	424551	gttggattcaaagctggtgttaaagagtacaaattgacttataatactcctgagtaccaaaccaaggatactgatatattggcagcattccgagtaactcctcaac	54	0	0	0	0	0	0	0	1	0	0	4	8	27	7	2	0	0	0	0	0	0	0	1	7	3	0	0	0	10	0	0	0	0	0
HWI-M03023:30:000000000-AB188:1:1119:9086:8444_CONS_SUB_SUB	0.981132075	AC239738	101	4070	Solanaceae	NA	NA	subfamily	Solanoideae	NA	['Solanum tuberosum', 'Capsicum annuum', 'Solanum carolinense', 'Solanum lyratum', 'Solanum lycopersicum', 'Scopolia parviflora', 'Solanum tripartitum']	NA	424551	gttggattcaaagctggtgttaaatagtacaaattgacttattatactcctgagtaccaaaccaaggatactgatatattggcagcattccgagtaactcctcaac	54	0	0	0	0	0	0	0	2	0	0	1	5	14	13	0	0	0	0	0	1	0	0	0	10	3	0	0	0	15	0	0	0	0	0
HWI-M03023:30:000000000-AB188:1:1105:2779:13454_CONS_SUB_SUB	0.990566038	KF138193	101	NA	NA	NA	NA	order	Rosales	NA	['Urera glabra', 'Pellionia repens', 'Urtica hyperborea', 'Urtica sp. Lixinhui-1102', 'Sarcopilea domingensis']	NA	3744	gttggattcaaagctggtgttaaagattataaattgacttattacactcctgaatatgaaaccaaagatactgatatcttagcagcatttcgagtaacccctcaac	12	0	0	0	0	0	0	0	0	0	0	0	0	0	0	0	0	0	0	0	0	0	0	13	0	0	0	1	0	0	0	0	0	0	0
HWI-M03023:41:000000000-ABUB0:1:1101:10697:5823_CONS_SUB_SUB	0.990566038	EU002278	100	3487	Moraceae	NA	NA	family	Moraceae	NA	[]	NA	3487	gttggattcaaagctggtgttaaagattataaattgacttattacactcctgaatatgaagtcaaagatagtgatatcttggcagcatttcgggtaactcctcaac	2	0	0	0	32	0	0	0	0	0	20	0	0	0	0	0	0	0	7	0	0	1	0	0	0	0	0	0	0	0	7	0	0	0	0
HWI-M03023:41:000000000-ABUB0:1:1102:21345:21737_CONS_SUB_SUB	0.990566038	EU002278	100	3487	Moraceae	NA	NA	family	Moraceae	NA	[]	NA	3487	gttggattcagagctggtgttaaagattataaattgacttattacactcctgaatatgaagtcaaagatagtgatatcttggcagcatttcgagtaactcctcaac	2	0	0	0	28	0	0	0	1	0	9	0	0	0	0	0	0	0	1	0	0	0	0	0	0	0	0	0	0	0	15	0	0	0	1
HWI-M03023:30:000000000-AB188:1:1112:7927:14926_CONS_SUB_SUB	0.990566038	JX664041	100	55961	Clusiaceae	72403	Clusia	species	Clusia rosea	156476	['Clusia rosea']	Clusia rosea	156476	ttggattcaaggctggtgttaaagagtataaattgacttattatactccagagtatgaaaccaaagatactgatatcttggcagcattccgagtaactcctcaac	1	0	0	0	0	0	0	0	0	0	0	0	0	1	0	0	0	0	0	0	0	0	0	0	0	0	0	0	0	0	0	0	0	0	0
HWI-M03023:30:000000000-AB188:1:1102:6860:21630_CONS_SUB_SUB	0.981132075	AF215512	98	39998	Melastomataceae	NA	NA	family	Melastomataceae	NA	['Nepsera aquatica', 'Gravesia viscosa', 'Salpinga maranonensis', 'Driessenia glanduligera', 'Allomaieta villosa', 'Henriettea barkeri']	NA	39998	gttggattcaaagctggtgttaaagattatagactgacttattatactccttactatcaagtcaaacctactgataccttggcagcattccgagtaactcatcaac	9	0	0	0	0	0	0	0	13	0	0	0	3	0	0	0	0	0	0	0	0	0	0	0	0	0	0	0	0	0	0	0	0	0	0
HWI-M03023:30:000000000-AB188:1:1103:25785:4857_CONS_SUB_SUB	0.981132075	AF215512	98	39998	Melastomataceae	NA	NA	family	Melastomataceae	NA	['Nepsera aquatica', 'Gravesia viscosa', 'Salpinga maranonensis', 'Driessenia glanduligera', 'Allomaieta villosa', 'Henriettea barkeri']	NA	39998	gttggattcaaagctggtgttaaagattatagactgacttattatactccttactatcatgtcaaacctactgataccttggcagcattccgagtaactcctcaac	9	0	0	0	0	0	0	0	16	0	0	0	1	0	0	0	0	0	0	0	1	0	0	0	0	0	0	0	0	1	0	0	0	0	0
HWI-M03023:30:000000000-AB188:1:1110:3722:17852_CONS_SUB_SUB	0.981132075	AF215512	98	39998	Melastomataceae	NA	NA	family	Melastomataceae	NA	['Nepsera aquatica', 'Gravesia viscosa', 'Salpinga maranonensis', 'Driessenia glanduligera', 'Allomaieta villosa', 'Henriettea barkeri']	NA	39998	gttggattcaaagctggtgttaaagattatagactgacttattatattccttactatcaagtcaaacctactgataccttggcagcattccgagtaactcctcaac	9	0	0	0	0	0	0	0	11	0	0	0	5	0	0	0	0	0	0	0	0	0	0	0	0	0	0	0	0	0	0	0	0	0	0
HWI-M03023:30:000000000-AB188:1:1106:2582:17791_CONS_SUB_SUB	0.990566038	AF497064	97	4454	Araceae	NA	NA	subfamily	Aroideae	NA	[]	NA	284555	gttggattcaaagctagtgttaaagattacaaattgacttattatactcctgactatgagacaaaagatactgatatcttggcagcattccgagtaactcctcaac	1	0	5	0	0	0	0	0	0	0	0	0	0	0	0	0	0	3	0	0	0	0	0	0	0	0	0	0	0	0	0	0	0	0	29
HWI-M03023:30:000000000-AB188:1:1107:25261:3228_CONS_SUB_SUB	0.990566038	KX364403	97	3931	Myrtaceae	120289	Psidium	species	Psidium guajava	120290	['Psidium guajava']	Psidium guajava	120290	gttggattcaaagctggtgttaaagattataaactgacttattatactcctgagtatgaaaccaaagatactgatatcttggcagcattccgagtaacccctcaac	1	0	4	0	0	0	0	0	0	0	0	0	7	0	0	0	0	0	0	0	0	0	0	0	0	0	0	0	0	0	0	0	0	0	0
HWI-M03023:30:000000000-AB188:1:2112:12801:9176_CONS_SUB_SUB	0.990566038	KX364403	97	3931	Myrtaceae	120289	Psidium	species	Psidium guajava	120290	['Psidium guajava']	Psidium guajava	120290	gttggattcaaagctggtgttaaagattataaactggcttattatactcctgagtatgaaaccaaagatactgatatcttggcagcattccgagtaactcctcaac	1	0	1	0	0	0	0	0	0	0	0	0	4	0	0	0	0	0	0	0	0	0	0	0	0	0	0	0	0	0	0	0	2	0	0
HWI-M03023:41:000000000-ABUB0:1:1101:7321:18307_CONS_SUB_SUB	0.971698113	AB176547	97	NA	NA	NA	NA	no rank	Mesangiospermae	NA	[]	NA	1437183	gtcggatttaaagctggtgttaaagattacaaattgaattattatactcctgactacgaagtcaaagatactgatatcttggcagcattccgagtaactcctcaac	66	0	0	0	0	0	0	0	0	0	0	0	0	0	0	0	0	0	0	0	0	0	0	0	0	0	0	0	0	0	0	0	0	0	0
HWI-M03023:30:000000000-AB188:1:1101:6501:4660_CONS_SUB_SUB	0.981132075	AC239738	97	4070	Solanaceae	NA	NA	subfamily	Solanoideae	NA	['Solanum tuberosum', 'Capsicum annuum', 'Solanum carolinense', 'Solanum lyratum', 'Solanum lycopersicum', 'Scopolia parviflora', 'Solanum tripartitum']	NA	424551	gttggattcaaagctggtgttaaagagtacaaattgacttattatactcctgattaccaaaccaaggatactgatatattggcagcattccgagtaactcctcaac	54	0	0	0	0	0	0	0	3	0	0	0	3	15	12	4	0	0	0	0	3	0	0	0	7	3	1	0	0	12	0	0	0	0	0
HWI-M03023:30:000000000-AB188:1:1103:7396:20578_CONS_SUB_SUB	0.981132075	AF215512	97	39998	Melastomataceae	NA	NA	family	Melastomataceae	NA	['Nepsera aquatica', 'Gravesia viscosa', 'Salpinga maranonensis', 'Driessenia glanduligera', 'Allomaieta villosa', 'Henriettea barkeri']	NA	39998	gttggattcaaagctggtgttaaagattatagactgacatattatactccttactatcaagtcaaacctactgataccttggcagcattccgagtaactcctcaac	9	0	0	0	0	0	0	0	14	0	0	0	3	0	1	0	0	0	0	0	1	0	0	0	0	0	0	0	0	0	0	0	0	0	0
HWI-M03023:41:000000000-ABUB0:1:2115:18207:16120_CONS_SUB_SUB	0.971698113	AF215512	96	39998	Melastomataceae	NA	NA	family	Melastomataceae	NA	['Nepsera aquatica', 'Gravesia viscosa', 'Salpinga maranonensis', 'Driessenia glanduligera', 'Allomaieta villosa', 'Henriettea barkeri']	NA	39998	gttggattcaaagctggtgttaaagattatagactgacttattatactccttactatcaagtcaaacctactgatgccctggcagcattccgagtaactcctcaac	9	0	0	0	0	0	0	0	0	0	0	0	0	0	0	0	0	0	0	0	0	0	0	0	0	0	0	0	0	0	0	0	0	0	0
HWI-M03023:30:000000000-AB188:1:1101:24371:15666_CONS_SUB_SUB	0.990566038	AF497064	95	4454	Araceae	NA	NA	subfamily	Aroideae	NA	[]	NA	284555	gttggattcaaagcaggtgttaaagattacaaattgacttattatactcctgactatgagacaaaagatactgatatcttggcagcattccgagtaactcctcaac	1	0	4	0	0	0	0	0	0	0	0	0	0	0	0	0	0	4	0	0	0	0	0	0	0	0	0	0	0	0	0	0	0	0	9
HWI-M03023:30:000000000-AB188:1:1106:7125:5802_CONS_SUB_SUB	0.990566038	AF497064	95	4454	Araceae	NA	NA	subfamily	Aroideae	NA	[]	NA	284555	gttggatttaaagctggtgttaaagattacaaattgacttattatactcctgactatgagacaaaagatactgatatcttggcagcattccgagtaactcctcaac	1	0	4	0	0	0	0	0	0	0	0	0	0	0	0	0	0	0	0	0	0	0	0	0	0	0	0	0	0	0	0	0	0	0	12
HWI-M03023:30:000000000-AB188:1:2107:23750:13796_CONS_SUB_SUB	0.971698113	AC239738	95	NA	NA	NA	NA	order	Solanales	NA	['Solanum tuberosum', 'Petunia x hybrida', 'Capsicum lycianthoides', 'Capsicum annuum', 'Humbertia madagascariensis', 'Solanum pennellii', 'Solanum tripartitum', 'Solanum lyratum', 'Solanum lycopersicum', 'Scopolia parviflora', 'Nicotiana otophora']	NA	4069	gttagattcaaagctggtgttaaagagtacaaattgacttattatactcctgagtaccaaaccaaggatactgatatattagcagcactccgagtaacttctcaac	16	0	0	1	0	0	0	0	0	0	0	0	0	0	92	0	0	0	0	0	0	0	0	0	0	0	0	0	0	0	0	0	0	0	0
HWI-M03023:41:000000000-ABUB0:1:1118:17380:9072_CONS_SUB_SUB	0.981132075	AC239738	95	4070	Solanaceae	NA	NA	subfamily	Solanoideae	NA	['Solanum tuberosum', 'Capsicum annuum', 'Solanum carolinense', 'Solanum lyratum', 'Solanum lycopersicum', 'Scopolia parviflora', 'Solanum tripartitum']	NA	424551	gttggattcaaagctggtgttaaagagtacaaaatgacttattatactcctgagtaccaaaccaaggatactgatatattggcagcattccgagtaactcctcaac	54	0	0	0	2	0	0	0	0	0	0	0	5	22	10	1	0	0	0	0	3	0	0	0	13	7	0	0	0	4	0	0	0	0	0
HWI-M03023:30:000000000-AB188:1:1101:11118:7321_CONS_SUB_SUB	0.981132075	EU042178	95	NA	NA	NA	NA	no rank	eudicotyledons	NA	[]	NA	71240	gttggattcaaagctggtgttaaagattataaattgaattattatactcctgactaagaaaccaaagatagtgatatcttggcagcattccgagtaactcctcaac	36	0	0	0	0	0	0	0	25	0	0	0	0	0	0	0	0	0	0	0	0	0	0	0	0	0	0	0	0	0	0	0	0	0	0
HWI-M03023:30:000000000-AB188:1:1102:24088:2004_CONS_SUB_SUB	0.981132075	AF215512	94	39998	Melastomataceae	NA	NA	family	Melastomataceae	NA	['Nepsera aquatica', 'Gravesia viscosa', 'Salpinga maranonensis', 'Driessenia glanduligera', 'Allomaieta villosa', 'Henriettea barkeri']	NA	39998	gttggattcaaagctggtgttaaagattatagactgacttattatactccttactatcaagtcaaacctactgataccttgtcagcattccgagtaactcctcaac	9	0	0	0	0	0	0	0	16	0	0	0	2	0	0	0	0	0	0	0	0	0	0	0	0	0	0	0	0	0	0	0	0	0	0
HWI-M03023:30:000000000-AB188:1:1102:18966:7194_CONS_SUB_SUB	0.981132075	EU042178	94	NA	NA	NA	NA	no rank	eudicotyledons	NA	[]	NA	71240	gttggtttcaaagctggtgttaaagattataaattgaattattatactcctgactatgaaaccaaagatagtgatatcttggcagcattccgagtaactcctcaac	58	0	0	0	0	0	0	0	26	0	0	0	0	0	0	0	0	0	0	0	0	0	0	0	0	0	0	0	0	0	0	0	0	0	0
HWI-M03023:30:000000000-AB188:1:2115:6460:15218_CONS_SUB_SUB	0.981132075	AJ403005	94	NA	NA	NA	NA	no rank	Mesangiospermae	NA	[]	NA	1437183	gttggattcaaagcgggtgttaaagattacaaattgacttattatactcctgactatgaaaccaaagatactgatatcttggcagcattccgagtaactccccaac	30	0	0	0	0	0	0	0	0	0	0	0	0	0	0	0	0	0	0	0	0	0	0	0	0	0	0	0	0	0	0	0	0	0	0
HWI-M03023:41:000000000-ABUB0:1:1102:9050:15690_CONS_SUB_SUB	0.990566038	EU002278	93	3487	Moraceae	NA	NA	family	Moraceae	NA	[]	NA	3487	gttggattcaaagctggtgttaaagattataaattgacctattacactcctgaatatgaagtcaaagatagtgatatcttggcagcatttcgagtaactcctcaac	2	0	0	0	6	0	0	0	0	0	16	0	0	0	0	0	0	0	12	0	0	0	0	0	0	0	1	0	0	0	9	0	0	0	0
HWI-M03023:30:000000000-AB188:1:1102:9006:7548_CONS_SUB_SUB	0.981132075	EU042178	93	NA	NA	NA	NA	no rank	eudicotyledons	NA	[]	NA	71240	gttggattcaaagctggtgttaaagattataaattgaattattatactcctgactatgaaacctaagatagtgatatcttggcagcattccgagtaactcctcaac	36	0	0	0	0	0	0	0	30	0	0	0	0	0	0	0	0	0	0	0	0	0	0	0	0	0	0	0	0	0	0	0	0	0	0
HWI-M03023:30:000000000-AB188:1:1101:20199:7686_CONS_SUB_SUB	0.971698113	AY794917	93	NA	NA	NA	NA	no rank	Mesangiospermae	NA	[]	NA	1437183	ttggattcaaggctggtgttaaagattataaattgacttattatactcctgaatatgaaaccaaagatactgatatcttagcagcattccgagtaactcctcaac	674	0	0	0	0	0	0	0	0	0	0	0	0	73	0	0	0	1	0	0	0	0	0	0	0	0	0	0	0	0	0	0	0	0	0
HWI-M03023:30:000000000-AB188:1:1106:9052:24903_CONS_SUB_SUB	0.990566038	AF497064	92	4454	Araceae	NA	NA	subfamily	Aroideae	NA	[]	NA	284555	gttggattcaaagctggtgttaaagattacaaattgacttattatactcctgactatgagacaaaagatactgatatcttggcagcattacgagtaactcctcaac	1	0	5	0	0	0	0	0	0	0	0	0	0	0	0	0	0	2	0	0	0	0	0	0	0	0	0	0	0	0	0	0	0	0	12
HWI-M03023:30:000000000-AB188:1:1101:9044:7866_CONS_SUB_SUB	0.981132075	AF215512	92	39998	Melastomataceae	NA	NA	family	Melastomataceae	NA	['Nepsera aquatica', 'Gravesia viscosa', 'Salpinga maranonensis', 'Driessenia glanduligera', 'Allomaieta villosa', 'Henriettea barkeri']	NA	39998	gttggattcaaagctggtgttaaagattatagactgacttattatactccttactatcaagtcaaacctactgatacctttgcagcattccgagtaactcctcaac	9	0	0	0	0	0	0	0	14	0	0	0	5	0	0	0	0	0	0	0	0	0	0	0	0	0	0	0	0	0	0	0	0	0	0
HWI-M03023:41:000000000-ABUB0:1:1101:16253:3592_CONS_SUB_SUB	0.933962264	JX088668	92	NA	NA	NA	NA	no rank	Mesangiospermae	NA	[]	NA	1437183	gttggatttaagtgttaaagattccaaattgacttattatactcctgactacgaagtcaaagatactgatatcttagcagcattccgagtcactcctcaac	121	0	0	0	0	0	0	0	0	0	0	0	0	0	0	0	0	0	0	0	0	0	0	0	0	0	0	0	0	0	0	0	0	0	0
HWI-M03023:30:000000000-AB188:1:2112:28498:12207_CONS_SUB_SUB	0.990566038	KX364403	91	3931	Myrtaceae	120289	Psidium	species	Psidium guajava	120290	['Psidium guajava']	Psidium guajava	120290	gttggattcaaagctggtgttaaagattataaactgacttactatactcctgagtatgaaaccaaagatactgatatcttggcagcattccgagtaactcctcaac	1	0	2	0	0	0	0	0	0	0	0	0	7	0	0	0	0	0	0	0	0	0	0	0	0	0	0	0	0	1	0	0	2	0	0
HWI-M03023:41:000000000-ABUB0:1:1101:19295:13438_CONS_SUB_SUB	0.971698113	HQ182449	91	NA	NA	NA	NA	order	Zingiberales	NA	['Ravenala madagascariensis', 'Renealmia alpinia', 'Alpinia zerumbet']	NA	4618	gttggatttaaagctagtgttaaagattacaaattgaattattatactcctgactacgaagtcaaagatactgatatcttggcagcattccgagtaactcctcaac	7	0	0	0	0	0	0	0	0	0	0	0	0	0	0	0	0	0	0	0	0	0	0	0	0	0	0	0	0	0	0	0	0	0	0
HWI-M03023:30:000000000-AB188:1:1115:5001:9224_CONS_SUB_SUB	0.990566038	AC239738	91	4070	Solanaceae	NA	NA	subfamily	Solanoideae	NA	['Solanum lycopersicum']	NA	424551	gttagattcaaagctggtgttaaagagtacaaattgacttattatactcctgagtaccaaaccaaggatactgatatattagcagcattccgagtaactcctcaac	3	0	0	0	0	0	0	0	0	0	0	0	2	3	78	0	0	0	0	0	0	0	0	0	0	0	0	0	0	1	0	1	0	0	0
HWI-M03023:30:000000000-AB188:1:1101:22605:3399_CONS_SUB_SUB	0.981132075	JX088668	91	NA	NA	NA	NA	order	Zingiberales	NA	['Ravenala madagascariensis', 'Alpinia zerumbet']	NA	4618	gttggatttaaagctggtgttaaagattacaaattgacttattatactccttactacgaagtcaaagatactgatatcttggcagcattccgagtaactcctcaac	4	0	0	0	0	0	0	0	0	0	0	0	0	0	0	0	0	0	0	0	0	0	0	0	0	0	0	0	0	0	0	0	0	0	0
HWI-M03023:30:000000000-AB188:1:1103:11231:12417_CONS_SUB_SUB	0.990566038	AF497064	90	4454	Araceae	NA	NA	subfamily	Aroideae	NA	[]	NA	284555	gttggattcaaagctggtgttaaagattacaaattgacttattatactcctgactatgtgacaaaagatactgatatcttggcagcattccgagtaactcctcaac	1	0	10	0	0	0	0	0	0	0	0	0	1	0	0	0	0	4	0	0	0	0	0	0	0	0	0	0	0	0	0	0	0	0	24
HWI-M03023:30:000000000-AB188:1:2101:19595:3861_CONS_SUB_SUB	0.990566038	AF497064	90	4454	Araceae	NA	NA	subfamily	Aroideae	NA	[]	NA	284555	gttggattcaaagctggtgttaaagattacaaattgacttattatactcctgactatgagataaaagatactgatatcttggcagcattccgagtaactcctcaac	1	0	1	0	0	0	0	0	0	0	0	0	0	0	0	0	0	5	0	0	0	0	0	0	0	0	0	0	0	0	0	0	0	0	28
HWI-M03023:30:000000000-AB188:1:2105:11452:20396_CONS_SUB_SUB	0.990566038	KX364403	90	3931	Myrtaceae	120289	Psidium	species	Psidium guajava	120290	['Psidium guajava']	Psidium guajava	120290	gttggattcaaagctggtgttaaagattataaactgacttattatactcctgagtatgaaaccaaagatactgatatctcggcagcattccgagtaactcctcaac	1	0	1	0	0	0	0	0	0	0	0	0	2	0	0	0	0	0	0	0	0	0	0	0	0	0	0	0	0	0	0	0	0	0	0
HWI-M03023:41:000000000-ABUB0:1:1112:21843:23378_CONS_SUB_SUB	0.990566038	EU002278	90	3487	Moraceae	NA	NA	family	Moraceae	NA	[]	NA	3487	gttggattcaaagctggtgttaaagattataaactgacttattacactcctgaatatgaagtcaaagatagtgatatcttggcagcatttcgagtaactcctcaac	2	0	0	0	6	0	0	0	0	0	19	0	0	0	0	0	0	0	7	0	0	0	0	0	0	0	0	0	0	0	7	0	0	0	0
HWI-M03023:30:000000000-AB188:1:1106:5809:8093_CONS_SUB_SUB	0.990566038	KF138193	90	NA	NA	NA	NA	order	Rosales	NA	['Urtica sp. Lixinhui-1102', 'Urera glabra', 'Sarcopilea domingensis', 'Urtica hyperborea']	NA	3744	gttggattcaaagctggtgttaaagattataaattgacttattacactcctgaatatgaaaccaaagatactgatatcttagcggcatttcgagtaactcctcaac	12	0	0	0	0	0	0	0	0	0	0	0	0	0	0	0	0	0	0	0	0	0	0	7	0	0	0	3	0	0	0	0	0	0	0
HWI-M03023:41:000000000-ABUB0:1:1115:28452:11869_CONS_SUB_SUB	0.981132075	AC239738	89	4070	Solanaceae	NA	NA	subfamily	Solanoideae	NA	['Solanum tuberosum', 'Capsicum annuum', 'Solanum carolinense', 'Solanum lyratum', 'Solanum lycopersicum', 'Scopolia parviflora', 'Solanum tripartitum']	NA	424551	gttggattcaaagctggtgttaaagagtacaaattgacttattatactcctgagtaccaaaccaaggatactgatatattggcagcattcccagtaactcctcaac	54	0	0	0	1	0	0	0	0	0	0	3	3	14	7	0	0	0	0	0	2	0	0	0	4	35	0	0	0	8	0	0	0	0	0
HWI-M03023:30:000000000-AB188:1:1105:27787:18887_CONS_SUB_SUB	0.981132075	AF215512	89	39998	Melastomataceae	NA	NA	family	Melastomataceae	NA	['Nepsera aquatica', 'Gravesia viscosa', 'Salpinga maranonensis', 'Driessenia glanduligera', 'Allomaieta villosa', 'Henriettea barkeri']	NA	39998	gttggattcaaagctggtgttaaagattatagactgacttattatactccttactatcaagtcaaacctactgataccttggcagcattccgagtacctcctcaac	9	0	0	0	0	0	0	0	15	0	0	0	3	0	0	0	0	0	0	0	0	0	0	0	0	0	0	0	0	0	0	0	0	0	0
HWI-M03023:30:000000000-AB188:1:1105:20055:24153_CONS_SUB_SUB	0.990566038	AF206748	89	NA	NA	NA	NA	no rank	Mesangiospermae	NA	['Chamaedorea seifrizii', 'Baxteria australis', 'Luzuriaga parviflora', 'Xerophyta retinervis', 'Luzuriaga radicans', 'Carludovica palmata']	NA	1437183	gttggattcaaagcgggtgttaaagattacaaattgacttattatactcctgactacgaaaccaaagatactgatatcttggcagcattccgagtaactcctcaac	10	0	0	0	0	0	0	0	0	0	0	0	0	0	0	0	0	0	0	0	0	0	0	0	0	0	0	0	0	0	0	0	0	1	0
HWI-M03023:30:000000000-AB188:1:1108:13436:6061_CONS_SUB_SUB	0.981132075	AC239738	88	4070	Solanaceae	NA	NA	subfamily	Solanoideae	NA	['Solanum tuberosum', 'Capsicum annuum', 'Solanum carolinense', 'Solanum lyratum', 'Solanum lycopersicum', 'Scopolia parviflora', 'Solanum tripartitum']	NA	424551	gttggattcaaagctggtgttaaagagtacaaattgacttattatacgcctgagtaccaaaccaaggatactgatatattggcagcattccgagtaactcctcaac	26	2	0	1	2	0	0	0	0	0	0	0	2	19	15	1	0	0	0	0	2	0	0	0	6	5	0	0	0	7	0	0	0	0	0
HWI-M03023:30:000000000-AB188:1:2114:23429:21376_CONS_SUB_SUB	0.971698113	AC239738	88	NA	NA	NA	NA	no rank	Mesangiospermae	NA	[]	NA	1437183	gttggattcaaagctggtgttaaggagtacaaattgacttattatactcctgagtaccgaaccaaggatactgatatattggcagcattccgagtaactcctcaac	94	0	0	0	0	0	0	0	0	0	0	0	0	1	2	0	0	0	0	0	0	0	0	0	2	0	0	0	0	80	0	0	0	0	0
HWI-M03023:30:000000000-AB188:1:1102:24550:3762_CONS_SUB_SUB	0.981132075	AF215512	87	39998	Melastomataceae	NA	NA	family	Melastomataceae	NA	['Nepsera aquatica', 'Gravesia viscosa', 'Salpinga maranonensis', 'Driessenia glanduligera', 'Allomaieta villosa', 'Henriettea barkeri']	NA	39998	gttggattcaaagctggtgttaaagattatagactgacttattatactccttactatcaagtcaaacctactgataccttggcagcattcctagtaactcctcaac	9	0	0	0	0	0	0	0	13	0	0	0	1	0	0	0	0	0	0	0	0	0	0	0	0	0	0	0	0	0	0	0	0	0	0
HWI-M03023:30:000000000-AB188:1:1111:13091:8632_CONS_SUB_SUB	0.981132075	AF215512	87	39998	Melastomataceae	NA	NA	family	Melastomataceae	NA	['Nepsera aquatica', 'Gravesia viscosa', 'Salpinga maranonensis', 'Driessenia glanduligera', 'Allomaieta villosa', 'Henriettea barkeri']	NA	39998	gttggattcaaagctggtgttaaagattatagactgacttattatactccttactttcaagtcaaacctactgataccttggcagcattccgagtaactcctcaac	9	1	0	0	0	0	0	0	11	0	0	0	4	0	0	0	0	0	0	0	0	0	0	0	0	0	0	0	0	0	0	0	0	0	0
HWI-M03023:30:000000000-AB188:1:2110:13436:7785_CONS_SUB_SUB	0.990566038	KM281675	87	NA	NA	NA	NA	no rank	Pentapetalae	NA	['Sedum oryzifolium', 'Ionopsidium acaule', 'Sedum sarmentosum']	NA	1437201	gttggattcaaagctggtgttaaagattataaattgacttattatactcctgaatatgaaaccaaagatactgatatcttagcagcattccgagtaactcctcaac	3	0	0	0	0	0	0	0	1	0	0	0	0	37	0	0	0	5	0	0	1	0	0	1	0	0	0	0	0	0	0	0	0	0	0
HWI-M03023:41:000000000-ABUB0:1:1113:26433:20356_CONS_SUB_SUB	0.990566038	DQ226511	87	3487	Moraceae	NA	NA	family	Moraceae	NA	[]	NA	3487	gttggattcaaagctggtgttaaagattataaattgacttattacactcctgaatatgaagtcaaagatactgatatcttggcagcattccgagtaactcctcaac	2	0	0	0	0	0	0	0	0	0	1	0	0	0	0	0	0	0	0	0	0	0	0	0	0	0	0	0	0	0	0	0	0	0	0
HWI-M03023:30:000000000-AB188:1:2109:6152:9023_CONS_SUB_SUB	0.981132075	AJ403005	87	NA	NA	NA	NA	no rank	Mesangiospermae	NA	[]	NA	1437183	gttggattcaaagcgggtgttaaagattacaaattgacttattatacccctgactatgaaaccaaagatactgatatcttggcagcattccgagtaactcctcaac	44	0	0	0	0	0	0	0	0	0	0	0	0	0	0	0	0	0	0	0	0	0	0	0	0	0	0	0	0	0	0	0	0	0	0
HWI-M03023:41:000000000-ABUB0:1:2109:21213:18363_CONS_SUB_SUB	0.971698113	AC239738	87	NA	NA	NA	NA	no rank	Mesangiospermae	NA	[]	NA	1437183	gttggattcaaagctggtgttaaggagtacaaattgatttattatactcctgagtaccaaaccaaggatactgatatattggcagcattccgagtaactcctcaac	94	0	0	0	0	0	0	0	0	0	0	0	0	0	0	0	0	0	0	0	0	0	0	0	0	0	0	0	0	0	0	0	0	0	0
HWI-M03023:30:000000000-AB188:1:1109:22835:20864_CONS_SUB_SUB	0.990566038	AF497064	86	4454	Araceae	NA	NA	subfamily	Aroideae	NA	[]	NA	284555	gttggattcaaagctggtgttaaagattacaaattgacttattatactcctgactatcagacaaaagatactgatatcttggcagcattccgagtaactcctcaac	1	0	10	0	0	0	0	0	0	0	0	0	0	0	0	0	0	2	0	0	0	0	0	0	0	1	0	0	0	1	0	0	0	0	20
HWI-M03023:41:000000000-ABUB0:1:2110:24849:21979_CONS_SUB_SUB	0.990566038	HQ325744	86	3629	Malvaceae	NA	NA	family	Malvaceae	NA	[]	NA	3629	gttggattcaaagctggtgttaaagagtacaaattgacttattatactcctcaatatgaagtcaaagatactgatatcttggcagccttccgagtaactcctcaac	3	0	0	0	0	0	1	0	0	0	0	48	0	0	1	0	0	0	0	0	0	0	0	0	0	0	0	0	0	0	0	0	0	0	0
HWI-M03023:30:000000000-AB188:1:1102:22260:22611_CONS_SUB_SUB	0.981132075	AC239738	86	4070	Solanaceae	NA	NA	subfamily	Solanoideae	NA	['Solanum tuberosum', 'Capsicum annuum', 'Solanum carolinense', 'Solanum lyratum', 'Solanum lycopersicum', 'Scopolia parviflora', 'Solanum tripartitum']	NA	424551	gttggattcaaagctggtgttaaagagtacaaattgacttattatactcctgagtaccaaaccaaggatactgatatattggcagcaatccgagtaactcctcaac	54	1	0	0	0	0	0	0	1	0	0	3	3	23	7	0	0	0	0	0	3	0	0	0	13	5	0	0	0	7	0	0	0	0	0
HWI-M03023:30:000000000-AB188:1:1105:15647:21719_CONS_SUB_SUB	0.981132075	AF215512	86	39998	Melastomataceae	NA	NA	family	Melastomataceae	NA	['Nepsera aquatica', 'Gravesia viscosa', 'Salpinga maranonensis', 'Driessenia glanduligera', 'Allomaieta villosa', 'Henriettea barkeri']	NA	39998	gttggattcaaaactggtgttaaagattatagactgacttattatactccttactatcaagtcaaacctactgataccttggcagcattccgagtaactcctcaac	9	0	0	0	0	0	0	0	9	0	0	0	4	0	0	0	0	0	0	0	0	0	0	0	0	0	0	0	0	0	0	0	0	0	0
HWI-M03023:30:000000000-AB188:1:1107:11803:24389_CONS_SUB_SUB	0.981132075	EU042178	86	NA	NA	NA	NA	no rank	eudicotyledons	NA	[]	NA	71240	gttggattcaaagctggtgtaaaagattataaattgaattattatactcctgactatgaaaccaaagatagtgatatcttggcagcattccgagtaactcctcaac	36	0	0	0	0	0	0	0	14	0	0	0	0	0	0	0	0	0	0	0	0	0	0	0	0	0	0	0	0	0	0	0	1	0	0
HWI-M03023:30:000000000-AB188:1:2114:5361:10692_CONS_SUB_SUB	0.990566038	KX364403	85	3931	Myrtaceae	120289	Psidium	species	Psidium guajava	120290	['Psidium guajava']	Psidium guajava	120290	gttggattcaaagctggtgttaaagattataaactgacttattatactcctgagtatgaaaccaaagatactgatatcttagcagcattccgagtaactcctcaac	1	0	1	0	0	0	1	0	0	0	0	0	1	0	0	0	0	0	0	0	0	0	0	0	0	0	0	0	0	0	0	0	1	0	0
HWI-M03023:30:000000000-AB188:1:1101:23947:16978_CONS_SUB_SUB	0.990566038	AF215526	85	39998	Melastomataceae	NA	NA	family	Melastomataceae	NA	['Nepsera aquatica']	NA	39998	gttggattcaaagctggtgttaaagattatagactgacttattatactcctgagtatcaagtcaaacctactgataccttggcagcattccgagtaactcctcagc	4	0	0	0	0	0	0	0	50	0	0	0	2	0	0	0	0	0	0	0	0	0	0	0	0	0	0	0	0	0	0	0	0	0	0
HWI-M03023:30:000000000-AB188:1:1118:24928:23457_CONS_SUB_SUB	0.971698113	AC239738	85	NA	NA	NA	NA	no rank	Mesangiospermae	NA	[]	NA	1437183	gttggattcaaagctggtgttagagtacaaattgacttattatactcctgagtaccaaaccaaggatactgatatattggcagcattccgagtaactcctcaac	94	8	0	0	0	0	0	0	2	0	0	2	4	19	13	0	0	0	0	0	0	0	0	0	4	1	0	0	0	8	0	0	0	0	0
HWI-M03023:30:000000000-AB188:1:1110:20222:23754_CONS_SUB_SUB	0.990566038	KF138193	85	NA	NA	NA	NA	order	Rosales	NA	['Urtica sp. Lixinhui-1102', 'Urera glabra', 'Sarcopilea domingensis', 'Urtica hyperborea']	NA	3744	gttggattcaaagctggtgttaaagattataaattggcttattacactcctgaatatgaaaccaaagatactgatatcttagcagcatttcgagtaactcctcaac	10	0	0	0	0	0	0	0	0	0	0	0	0	0	0	0	0	0	0	0	0	0	0	12	0	0	0	9	0	0	0	0	0	0	0
HWI-M03023:30:000000000-AB188:1:1101:16132:4195_CONS_SUB_SUB	0.981132075	AJ403005	85	NA	NA	NA	NA	no rank	Mesangiospermae	NA	[]	NA	1437183	gttggattcaaagcgggtgttaaagattacaaattgacttattatactcctggctatgaaaccaaagatactgatatcttggcagcattccgagtaactcctcaac	41	0	0	0	0	0	0	0	0	0	0	0	0	0	0	0	0	0	0	0	0	0	0	0	0	0	0	0	0	0	0	0	0	0	0
HWI-M03023:30:000000000-AB188:1:1101:19204:4424_CONS_SUB_SUB	0.990566038	AF497064	84	4454	Araceae	NA	NA	subfamily	Aroideae	NA	[]	NA	284555	gttggattcaaagctggtattaaagattacaaattgacttattatactcctgactatgagacaaaagatactgatatcttggcagcattccgagtaactcctcaac	1	0	6	0	0	0	0	0	0	0	0	0	0	0	0	0	0	9	0	0	0	0	0	0	0	0	0	0	0	0	0	0	0	0	14
HWI-M03023:30:000000000-AB188:1:1104:10277:13852_CONS_SUB_SUB	0.981132075	AJ403005	84	NA	NA	NA	NA	no rank	Mesangiospermae	NA	[]	NA	1437183	gttggattcaaagcgggtgttaaagattacgaattgacttattatactcctgactatgaaaccaaagatactgatatcttggcagcattccgagtaactcctcaac	30	0	0	0	0	0	0	0	0	0	0	0	0	0	0	0	0	0	0	0	1	0	0	0	0	0	0	0	0	0	0	0	0	0	0
HWI-M03023:41:000000000-ABUB0:1:1102:11711:2093_CONS_SUB_SUB	0.971698113	AY483266	84	NA	NA	NA	NA	no rank	Pentapetalae	NA	['Garcinia oblongifolia', 'Garcinia mangostana', 'Spermacoce assurgens', 'Maerua kirkii']	NA	1437201	gttttcttcaaggctggtgttaaagagtataaattgacttattatactcctgaatatgaaaccaaagatactgatatcttggcagcattccgagtaactcctcaac	4	0	0	0	0	0	0	0	0	0	0	0	0	0	0	0	0	0	0	0	0	0	0	0	0	0	0	0	0	0	0	0	0	0	0
HWI-M03023:41:000000000-ABUB0:1:1111:21800:23291_CONS_SUB_SUB	0.981132075	AY101062	83	NA	NA	NA	NA	no rank	lamiids	NA	['Rutidea membranacea', 'Dicranostyles villosus', 'Fagraea ceilanica', 'Ehretia acuminata', 'Ehretia rigida', 'Humbertia madagascariensis', 'Mostuea brunonis']	NA	91888	gttggattcaaagctggtgttaaagagtacaaattgacttattatactcctgagtatcaaaccaaagatactgatatattggcagcattccgagtaactcctcaac	10	2	0	0	1	0	0	0	4	0	0	1	0	6	11	1	0	0	0	0	2	0	0	0	6	3	0	0	0	5	0	0	0	0	0
HWI-M03023:30:000000000-AB188:1:1102:17935:23233_CONS_SUB_SUB	0.981132075	EU042178	83	NA	NA	NA	NA	no rank	eudicotyledons	NA	[]	NA	71240	gttggattcaaagctggtgttaaagattataaattgaattattatactcctgactatgaacccaaagatagtgatatcttggcagcattccgagtaactcctcaac	36	0	0	0	0	0	0	0	15	0	0	0	0	0	0	0	0	0	0	0	0	0	0	0	0	0	0	0	0	0	0	0	0	0	0
HWI-M03023:30:000000000-AB188:1:1102:8657:7970_CONS_SUB_SUB	0.990566038	AF497064	82	4454	Araceae	NA	NA	subfamily	Aroideae	NA	[]	NA	284555	gttggattcaaagctggtgttaaagattacaaattgacttattatactcctgactatgagacaaaagatactgatatcttggcagcataccgagtaactcctcaac	1	0	42	0	0	0	0	0	0	0	0	0	0	0	0	0	0	3	0	0	0	0	0	0	0	0	0	0	0	0	0	0	0	0	10
HWI-M03023:30:000000000-AB188:1:1118:11163:2258_CONS_SUB_SUB	0.981132075	AJ403005	82	NA	NA	NA	NA	no rank	Mesangiospermae	NA	[]	NA	1437183	gttggattcaaagcgggtgttaaagattacaaattgacttattatactcctgactatgaaaccaaagatactgataccttggcagcattccgagtaactcctcaac	39	0	1	0	0	0	0	0	0	0	0	0	0	0	0	0	0	0	0	0	0	0	0	0	1	0	0	0	0	0	0	1	0	0	0
HWI-M03023:41:000000000-ABUB0:1:1110:26109:9764_CONS_SUB_SUB	0.990566038	EU002278	82	3487	Moraceae	NA	NA	family	Moraceae	NA	[]	NA	3487	gttggattcaaagctggtgttagagattataaattgacttattacactcctgaatatgaagtcaaagatagtgatatcttggcagcatttcgagtaactcctcaac	2	0	0	0	11	0	0	0	0	0	16	0	0	0	0	0	0	0	4	0	0	0	0	0	0	0	0	0	0	0	4	0	0	0	0
HWI-M03023:30:000000000-AB188:1:1101:8785:10011_CONS_SUB_SUB	0.952830189	EU042178	81	NA	NA	NA	NA	no rank	Mesangiospermae	NA	[]	NA	1437183	gttggattcaaagatggtgttaaagattatagattcacttattatactcctgactatgaaaccaaagatagtgatatcttggcagcattcctagtaactcctgaac	147	0	0	0	0	0	0	0	81	0	0	0	0	0	0	0	0	0	0	0	0	0	0	0	0	0	0	0	0	0	0	0	0	0	0
HWI-M03023:30:000000000-AB188:1:1101:5057:15059_CONS_SUB_SUB	0.981132075	AF215512	81	39998	Melastomataceae	NA	NA	family	Melastomataceae	NA	['Nepsera aquatica', 'Gravesia viscosa', 'Salpinga maranonensis', 'Driessenia glanduligera', 'Allomaieta villosa', 'Henriettea barkeri']	NA	39998	gttggattcaaagctggtgttaaagattatagactgacttattatactctttactatcaagtcaaacctactgataccttggcagcattccgagtaactcctcaac	9	0	0	0	0	0	0	0	17	0	0	0	0	0	0	0	0	0	0	0	0	0	0	0	0	0	0	0	0	0	0	0	0	0	0
HWI-M03023:30:000000000-AB188:1:1111:25050:14556_CONS_SUB_SUB	0.981132075	AJ403005	81	NA	NA	NA	NA	no rank	Mesangiospermae	NA	[]	NA	1437183	gttggattcaaagcgggtgttaaagattacaaattgacttattatactcctgactatgaaaccaaaggtactgatatcttggcagcattccgagtaactcctcaac	30	0	0	0	0	0	0	0	0	0	0	0	0	1	0	1	0	0	0	0	0	0	0	0	0	0	0	0	0	0	0	0	0	0	0
HWI-M03023:30:000000000-AB188:1:2114:3221:15195_CONS_SUB_SUB	0.990566038	Z95551	81	NA	NA	NA	NA	no rank	Pentapetalae	NA	['Polyspora axillaris', 'Cladrastis sinensis', 'Natsiatum herpeticum']	NA	1437201	gttgggttcaaagcgggtgttaaagattacaaattgacttattatactcctgactatgaaaccaaagatactgatatcttggcagcattccgagtaactcctcaac	4	0	0	0	0	0	0	0	0	0	0	0	0	0	0	0	0	0	0	0	0	0	0	0	1	0	0	0	0	0	0	0	0	0	0
HWI-M03023:41:000000000-ABUB0:1:2113:9954:20220_CONS_SUB_SUB	0.981132075	AC239738	80	4070	Solanaceae	NA	NA	subfamily	Solanoideae	NA	['Solanum tuberosum', 'Capsicum annuum', 'Solanum carolinense', 'Solanum lyratum', 'Solanum lycopersicum', 'Scopolia parviflora', 'Solanum tripartitum']	NA	424551	ggtggattcaaagctggtgttaaagagtacaaattgacttattatactcctgagtaccaaaccaaggatactgatatattggcagcattccgagtaactcctcaac	54	0	0	0	1	0	0	0	1	0	0	3	5	14	17	1	0	0	0	0	0	0	0	1	9	3	0	0	0	10	0	0	0	0	0
HWI-M03023:30:000000000-AB188:1:1103:26850:12294_CONS_SUB_SUB	0.981132075	AF215512	80	39998	Melastomataceae	NA	NA	family	Melastomataceae	NA	['Nepsera aquatica', 'Gravesia viscosa', 'Salpinga maranonensis', 'Driessenia glanduligera', 'Allomaieta villosa', 'Henriettea barkeri']	NA	39998	gttggattcaaagctggtgttaaagattatagactgacttattatactccttactatcaagtcaaacctactgataccttggcagcattccgtgtaactcctcaac	9	0	0	0	0	0	0	0	8	0	0	0	2	0	0	0	0	0	0	0	0	0	0	0	0	0	0	0	0	0	0	0	0	0	0
HWI-M03023:30:000000000-AB188:1:1111:13030:12836_CONS_SUB_SUB	0.981308411	JQ255456	80	4070	Solanaceae	4107	Solanum	species	Solanum lyratum	230192	['Solanum lyratum']	Solanum lyratum	230192	gttcgattcaaagctggtgttaaagagtacaaattgacttattatactcctgagtaccaaaccaaggatactgatatattggcagcattccgagtaactcctcaac	1	0	0	0	0	0	0	0	1	0	0	4	0	12	8	0	0	0	0	0	0	0	0	0	2	3	0	0	0	5	0	0	0	0	0
HWI-M03023:30:000000000-AB188:1:2111:25941:8689_CONS_SUB_SUB	0.981132075	AC239738	80	4070	Solanaceae	NA	NA	subfamily	Solanoideae	NA	['Solanum tuberosum', 'Capsicum lycianthoides', 'Capsicum annuum', 'Solanum carolinense', 'Solanum lyratum', 'Solanum lycopersicum', 'Scopolia parviflora', 'Solanum tripartitum']	NA	424551	gttggattcaaagctggtgttaaagagtacaaattgacttattatactcctgagtaccaaaccaaggatactgatatattggcagcattccgactaactcctcaac	55	0	0	0	0	0	0	0	1	0	0	1	1	9	8	2	0	0	0	0	0	0	0	0	4	11	0	0	0	6	0	0	0	0	0
HWI-M03023:41:000000000-ABUB0:1:1101:7002:4134_CONS_SUB_SUB	0.990566038	EU002278	79	3487	Moraceae	NA	NA	family	Moraceae	NA	[]	NA	3487	gttggattcaaagctggtgttaaagattgtaaattgacttattacactcctgaatatgaagtcaaagatagtgatatcttggcagcatttcgagtaactcctcaac	2	0	0	0	7	0	0	0	0	0	13	0	0	0	0	0	0	0	2	0	0	0	0	0	0	0	0	0	0	0	8	0	0	0	0
HWI-M03023:30:000000000-AB188:1:1101:22080:13314_CONS_SUB_SUB	0.981132075	AF215512	79	39998	Melastomataceae	NA	NA	family	Melastomataceae	NA	['Nepsera aquatica', 'Gravesia viscosa', 'Salpinga maranonensis', 'Driessenia glanduligera', 'Allomaieta villosa', 'Henriettea barkeri']	NA	39998	gttggattcaaagctggtgttaaagattatagtctgacttattatactccttactatcaagtcaaacctactgataccttggcagcattccgagtaactcctcaac	9	0	0	0	0	0	0	0	13	0	0	0	2	0	0	0	0	0	0	0	0	0	0	0	0	0	0	0	0	0	0	0	0	0	0
HWI-M03023:30:000000000-AB188:1:1102:22550:5597_CONS_SUB_SUB	0.981132075	EU042178	79	NA	NA	NA	NA	no rank	eudicotyledons	NA	[]	NA	71240	gttggattcaaagctggtgttaaagattataaattgaattattatactcctgactatgaaaccaaagatagtgatatcttggcatcattccgagtaactcctcaac	36	0	0	0	0	0	0	0	15	0	0	0	0	0	0	0	0	0	0	0	0	0	0	0	0	0	0	0	0	0	0	0	0	0	0
HWI-M03023:30:000000000-AB188:1:1105:9401:22196_CONS_SUB_SUB	0.981132075	EU042178	79	NA	NA	NA	NA	no rank	eudicotyledons	NA	[]	NA	71240	gttggattcaaagctggtgttaaagattataaattgaataattatactcctgactatgaaaccaaagatagtgatatcttggcagcattccgagtaactcctcaac	36	0	0	0	0	0	0	0	20	0	0	0	0	0	0	0	0	0	0	0	0	0	0	0	0	0	0	0	0	0	0	0	0	0	0
HWI-M03023:30:000000000-AB188:1:1114:11442:14702_CONS_SUB_SUB	0.971698113	AC239738	79	NA	NA	NA	NA	no rank	Mesangiospermae	NA	[]	NA	1437183	gttggattcaaagctggtgttaaggagtacaaattgacttattatactcctgagtaccaaaccaaggatactgatatattggcagcattccgagtaactccccaac	94	0	0	0	0	0	0	0	1	0	0	0	0	43	23	0	0	0	0	0	3	0	0	0	0	1	0	0	0	2	0	0	0	0	0
HWI-M03023:30:000000000-AB188:1:2114:4740:8722_CONS_SUB_SUB	0.981132075	EU002278	79	3487	Moraceae	NA	NA	family	Moraceae	NA	[]	NA	3487	gttggattcaaagctggtgttaaagattataaattgacttattacactcttgaatatgaagccaaagatagtgatatcttggcagcatttcgagtaactcctcaac	2	0	0	0	0	0	0	0	0	0	0	0	1	0	0	0	0	0	0	0	0	0	0	0	0	0	0	0	0	0	0	0	0	0	0
HWI-M03023:30:000000000-AB188:1:1101:16009:3536_CONS_SUB_SUB	0.981308411	AJ403005	79	NA	NA	NA	NA	no rank	campanulids	NA	['Sphenostemon lobosporus']	NA	91882	gttggattcaaagagggtgttaaagattacaaattgacttattatactcctgactatgaaaccaaagatactgatatcttggcagcattccgagtaactcctcaac	2	0	0	0	0	0	0	0	0	0	0	0	0	0	0	0	0	0	0	0	0	0	0	0	0	0	0	0	0	0	0	0	0	0	0
HWI-M03023:30:000000000-AB188:1:1101:22116:9962_CONS_SUB_SUB	0.981132075	HQ182449	79	4642	Zingiberaceae	105703	Renealmia	species	Renealmia alpinia	199658	['Renealmia alpinia']	Renealmia alpinia	199658	ttggatttaaagctggtgttaaagattacaaattgaattgttatactcctgactacgaagtaaaagatactgatatcttagcagcattccgagtaactcctcaac	1	0	0	0	0	0	0	0	0	0	0	0	0	0	0	0	0	0	0	0	0	0	0	0	0	0	0	0	0	0	0	0	0	0	0
HWI-M03023:41:000000000-ABUB0:1:1119:25441:7424_CONS_SUB_SUB	0.990566038	EU002278	78	3487	Moraceae	NA	NA	family	Moraceae	NA	[]	NA	3487	gttggattcaaagctggtgttaaagattataaattgacttattatactcctgaatatgaagtcaaagatagtgatatcttggcagcatttcgagtaactcctcaac	2	0	0	0	5	0	0	0	0	0	8	0	0	0	0	0	0	0	2	0	0	1	0	0	0	0	0	0	0	1	7	0	0	0	0
HWI-M03023:30:000000000-AB188:1:2111:23888:3171_CONS_SUB_SUB	0.990566038	AY100982	78	NA	NA	NA	NA	no rank	Mesangiospermae	NA	['Carludovica palmata', 'Maripa paniculata', 'Dicranostyles villosus', 'Luzuriaga parviflora', 'Xerophyta retinervis', 'Morelia senegalensis']	NA	1437183	gttggattcaaagctggtgttaaagattacaaattgacttattatactcctgagtacgaaaccaaagatactgatatcttggcagcattccgagtaactcctcaac	12	0	0	0	0	0	0	0	1	0	0	0	0	0	0	0	0	0	0	0	0	0	0	0	0	0	0	0	0	0	0	0	0	0	0
HWI-M03023:30:000000000-AB188:1:1106:22940:24822_CONS_SUB_SUB	0.990566038	KX364403	78	NA	NA	NA	NA	subclass	rosids	NA	['Psidium guajava', 'Dactylocladus stenostachys']	NA	71275	gttggattcaaagctggtgttaaagattataaactgacttattatactcctgagtatgaaaccaaagacactgatatcttggcagcattccgagtaactcctcaac	5	0	0	0	0	0	0	0	0	0	0	0	4	0	0	0	0	0	0	0	0	0	0	0	0	0	0	0	0	0	0	0	1	0	0
HWI-M03023:30:000000000-AB188:1:1102:26647:8178_CONS_SUB_SUB	0.971698113	JX088668	78	NA	NA	NA	NA	order	Zingiberales	NA	['Ravenala madagascariensis', 'Alpinia zerumbet']	NA	4618	gttggatttaaagctggtgttaaagattacaaaatgacttattatactcctgactacgaagtcgaagatactgatatcttggcagcattccgagtaactcctcaac	6	0	0	0	0	0	0	0	0	0	0	0	0	0	0	0	0	0	0	0	0	0	0	0	0	0	0	0	0	0	0	0	0	0	0
HWI-M03023:30:000000000-AB188:1:1102:17590:24339_CONS_SUB_SUB	1	KT428296	77	3803	Fabaceae	162809	Inga	species	Inga leiocalycina	486065	['Inga leiocalycina']	Inga leiocalycina	486065	gttggattcaaagcgggtgttaaagattataaattgaattattatactcctgactatgaaaccaaagatagtgatatcttggcagcattccgagtaactcctcaac	1	0	0	0	0	0	0	0	22	0	0	0	0	0	0	0	0	0	0	0	0	0	0	0	0	0	0	0	0	0	0	0	0	0	0
HWI-M03023:41:000000000-ABUB0:1:1116:26453:11070_CONS_SUB_SUB	0.990566038	EU002278	76	3487	Moraceae	NA	NA	family	Moraceae	NA	[]	NA	3487	gttggattcaaagctggtgttaaagattataaattgacttattacactcctgaatatgaagtcaaagacagtgatatcttggcagcatttcgagtaactcctcaac	2	0	0	0	3	0	0	0	0	0	20	0	0	0	0	0	0	0	6	0	0	0	0	0	0	0	0	0	0	0	3	0	0	0	0
HWI-M03023:30:000000000-AB188:1:2101:7767:24360_CONS_SUB_SUB	0.990566038	KF138193	76	NA	NA	NA	NA	order	Rosales	NA	['Urtica sp. Lixinhui-1102', 'Urera glabra', 'Sarcopilea domingensis', 'Urtica hyperborea']	NA	3744	gttggattcaaagctggtgttaaagattataaattgacttattacgctcctgaatatgaaaccaaagatactgatatcttagcagcatttcgagtaactcctcaac	10	0	0	0	0	0	0	0	0	0	0	0	0	0	0	0	0	0	0	0	1	0	0	14	0	0	0	6	0	0	0	0	0	0	0
HWI-M03023:30:000000000-AB188:1:1104:17218:10155_CONS_SUB_SUB	0.990566038	KF138193	75	NA	NA	NA	NA	order	Rosales	NA	['Urtica sp. Lixinhui-1102', 'Urera glabra', 'Sarcopilea domingensis', 'Urtica hyperborea']	NA	3744	gttggattcaaagctggcgttaaagattataaattgacttattacactcctgaatatgaaaccaaagatactgatatcttagcagcatttcgagtaactcctcaac	10	0	0	0	0	0	0	0	0	0	0	0	0	0	0	0	0	0	0	0	0	0	0	3	0	0	0	5	0	0	0	0	0	0	0
HWI-M03023:30:000000000-AB188:1:1101:22800:13481_CONS_SUB_SUB	0.971698113	AC239738	75	NA	NA	NA	NA	no rank	Mesangiospermae	NA	[]	NA	1437183	gttggattcaaagctggtgttaaagagtacaaattaacttattatactcctgagtaccaaaccaaggatactgatatattggcagcattccgagtaattcctcaac	94	0	0	0	0	0	0	0	0	0	0	0	0	0	0	0	0	0	0	0	0	0	0	0	0	0	0	0	0	75	0	0	0	0	0
HWI-M03023:41:000000000-ABUB0:1:1101:10895:3186_CONS_SUB_SUB	0.971698113	EU384939	75	NA	NA	NA	NA	no rank	Mesangiospermae	NA	[]	NA	1437183	tggattcaaagctggtgttaaagagtataaattgacttattatactcctgaatatgaaaccaaggatactgatatcttggcagccttccgagtaactcctcaac	29	0	0	0	0	0	0	0	0	0	0	0	0	0	0	0	0	0	0	0	0	0	0	0	0	0	0	0	0	0	0	0	0	0	0
HWI-M03023:41:000000000-ABUB0:1:1106:10432:12476_CONS_SUB_SUB	0.990566038	EU002278	74	3487	Moraceae	NA	NA	family	Moraceae	NA	[]	NA	3487	gttggattcaaagctggtgttaaagattataaattgacttattacactcctgaatatgaagtcaaagatagtgacatcttggcagcatttcgagtaactcctcaac	2	0	0	0	5	0	0	0	0	0	12	0	0	0	0	0	0	0	7	0	0	1	0	0	0	0	0	0	0	1	6	0	0	0	0
HWI-M03023:30:000000000-AB188:1:1102:27533:10619_CONS_SUB_SUB	0.981132075	EU042178	74	NA	NA	NA	NA	no rank	eudicotyledons	NA	[]	NA	71240	gttggattcaaagctggtgttaaagattataatttgaattattatactcctgactatgaaaccaaagatagtgatatcttggcagcattccgagtaactcctcaac	36	0	0	0	0	0	0	0	29	0	0	0	0	0	0	0	0	0	0	0	0	0	0	0	0	0	0	0	0	0	0	0	0	0	0
HWI-M03023:30:000000000-AB188:1:1103:10828:8000_CONS_SUB_SUB	0.981132075	EU042178	74	NA	NA	NA	NA	no rank	eudicotyledons	NA	[]	NA	71240	gttggattcaaagctggtgttaaatattataaattgaattattatactcctgactatgaaaccaaagatagtgatatcttggcagcattccgagtaactcctcaac	36	0	0	0	0	0	0	0	22	0	0	0	0	0	0	0	0	0	0	0	0	0	0	0	0	0	0	0	0	0	0	0	0	0	0
HWI-M03023:30:000000000-AB188:1:1109:19499:2595_CONS_SUB_SUB	0.981132075	AF215512	74	39998	Melastomataceae	NA	NA	family	Melastomataceae	NA	['Nepsera aquatica', 'Gravesia viscosa', 'Salpinga maranonensis', 'Driessenia glanduligera', 'Allomaieta villosa', 'Henriettea barkeri']	NA	39998	gttggattcaaagctggtgttaaaaattatagactgacttattatactccttactatcaagtcaaacctactgataccttggcagcattccgagtaactcctcaac	9	0	0	0	0	0	0	0	6	0	0	0	3	0	0	0	0	0	0	0	0	0	0	0	0	0	0	0	0	0	0	0	0	0	0
HWI-M03023:30:000000000-AB188:1:2110:28883:9554_CONS_SUB_SUB	0.981132075	AC239738	74	4070	Solanaceae	NA	NA	subfamily	Solanoideae	NA	['Solanum tuberosum', 'Capsicum annuum', 'Solanum carolinense', 'Solanum lyratum', 'Solanum lycopersicum', 'Scopolia parviflora', 'Solanum tripartitum']	NA	424551	gttggcttcaaagctggtgttaaagagtacaaattgacttattatactcctgagtaccaaaccaaggatactgatatattggcagcattccgagtaactcctcaac	54	0	0	0	0	0	0	0	0	0	0	1	1	23	10	1	0	0	0	0	0	0	0	0	2	1	0	0	0	7	0	0	0	0	0
HWI-M03023:30:000000000-AB188:1:1117:9445:5656_CONS_SUB_SUB	0.981132075	AJ403005	74	NA	NA	NA	NA	no rank	Mesangiospermae	NA	[]	NA	1437183	gttggattcaaagcgggtgttaaagattacaaattgacttattatactcctgactatgaaaccaaagatactgatatcttggcagcgttccgagtaactcctcaac	30	0	0	0	0	0	0	0	0	0	0	0	0	0	0	0	0	0	0	0	0	0	0	1	0	0	0	0	0	0	0	0	0	0	0
HWI-M03023:30:000000000-AB188:1:1104:26048:15884_CONS_SUB_SUB	0.990566038	JN637765	74	NA	NA	NA	NA	no rank	eudicotyledons	NA	[]	NA	71240	gttggattcaaagcgggtgttaaagattacagattgacttattatactcctgactatgaaaccaaagatactgatatcttggcagcattccgagtaactcctcaac	4	0	0	0	0	0	0	0	0	0	0	0	0	0	0	0	0	0	0	0	0	0	0	0	0	0	0	0	0	0	0	1	0	0	0
HWI-M03023:41:000000000-ABUB0:1:1101:9900:12666_CONS_SUB	0.84	KF138193	74	NA	NA	NA	NA	subphylum	Streptophytina	NA	[]	NA	131221	gttggattcaaagctggtgttaaagattataaattgacttattacactcctgaatatgaaaccaaagatactgatatcttagcagcatttcgagtaactcctcaacctggagttccccctgaaga	3743	0	0	0	0	0	0	0	0	0	0	0	0	0	0	0	0	0	0	0	0	0	0	0	0	0	0	0	0	0	0	0	0	0	0
HWI-M03023:41:000000000-ABUB0:1:1101:29089:14470_CONS_SUB_SUB	0.990566038	JX088668	74	4642	Zingiberaceae	94326	Alpinia	species	Alpinia zerumbet	97723	['Alpinia zerumbet']	Alpinia zerumbet	97723	gttggatttaaagctggtgttaaagattacaaattgactcattatactcctgactacgaagtcaaagatactgatatcttagcagcattccgagtaactcctcaac	1	0	0	0	0	0	0	0	0	0	0	0	0	0	0	0	0	0	0	0	0	0	0	0	0	0	0	0	0	0	0	0	0	0	0
HWI-M03023:41:000000000-ABUB0:1:1101:10458:23526_CONS_SUB_SUB	0.990566038	EU002278	73	3487	Moraceae	NA	NA	family	Moraceae	NA	[]	NA	3487	gttggattcaaagctggtgttaaagattataaattgacttattacactcctgaatatgaagtcaaagatggtgatatcttggcagcatttcgagtaactcctcaac	2	0	0	0	9	0	0	0	0	0	17	0	0	0	0	0	0	0	2	0	0	0	0	0	0	0	0	0	0	0	3	0	0	0	0
HWI-M03023:41:000000000-ABUB0:1:2109:12199:14508_CONS_SUB_SUB	0.981132075	AF215512	73	39998	Melastomataceae	NA	NA	family	Melastomataceae	NA	['Nepsera aquatica', 'Gravesia viscosa', 'Salpinga maranonensis', 'Driessenia glanduligera', 'Allomaieta villosa', 'Henriettea barkeri']	NA	39998	gttggattcaaagctggtgttaaagattatagacttacttattatactccttactatcaagtcaaacctactgataccttggcagcattccgagtaactcctcaac	9	0	0	0	0	0	1	0	29	0	0	0	2	0	0	0	0	0	0	0	0	0	0	0	0	0	0	0	0	0	0	0	0	0	0
HWI-M03023:30:000000000-AB188:1:1101:14413:17337_CONS_SUB_SUB	0.981132075	AF215512	73	39998	Melastomataceae	NA	NA	family	Melastomataceae	NA	['Nepsera aquatica', 'Gravesia viscosa', 'Salpinga maranonensis', 'Driessenia glanduligera', 'Allomaieta villosa', 'Henriettea barkeri']	NA	39998	gttggattcaaagctggtgttaaagattatagactgatttattatactccttactatcaagtcaaacctactgataccttggcagcattccgagtaactcctcaac	9	0	0	0	0	0	0	0	12	0	0	0	8	0	0	0	0	0	0	0	0	0	0	0	0	0	0	0	0	0	0	0	0	0	0
HWI-M03023:41:000000000-ABUB0:1:1118:27671:18557_CONS_SUB_SUB	0.990566038	KF138193	73	NA	NA	NA	NA	order	Rosales	NA	['Urtica sp. Lixinhui-1102', 'Urera glabra', 'Sarcopilea domingensis', 'Urtica hyperborea']	NA	3744	gttggattcaaagctggtgttaaagattataaattgacttattacattcctgaatatgaaaccaaagatactgatatcttagcagcatttcgagtaactcctcaac	10	0	0	0	0	0	0	0	0	0	0	0	0	0	0	0	0	0	0	0	0	0	0	0	0	0	0	0	0	0	0	0	0	0	0
HWI-M03023:30:000000000-AB188:1:2105:23471:14373_CONS_SUB_SUB	0.990566038	AF497064	72	4454	Araceae	NA	NA	subfamily	Aroideae	NA	[]	NA	284555	gttggattcaaagctggtgttaaagattacaaattgacttattatactcctgactatgagacaaagatactgatatcttggcagcattccgagtaactcctcaac	1	0	1	0	0	0	0	0	0	0	0	0	0	0	0	0	0	1	0	0	0	0	0	0	0	0	0	0	0	0	0	0	0	0	10
HWI-M03023:30:000000000-AB188:1:1103:6639:3464_CONS_SUB_SUB	0.990566038	AB537496	72	NA	NA	NA	NA	no rank	Mesangiospermae	NA	[]	NA	1437183	gttggattcaaagctggtgttaaagattataaattgacttattatactcctgactatgaaaccaaagatactgatatcttggcagcattccgagtaactcctcaac	56	0	0	0	0	0	0	0	6	0	0	0	0	0	1	0	0	0	0	0	1	0	0	0	0	1	0	0	0	0	1	0	0	0	0
HWI-M03023:30:000000000-AB188:1:1101:3390:11292_CONS_SUB_SUB	0.990566038	KF138193	72	NA	NA	NA	NA	order	Rosales	NA	['Urtica sp. Lixinhui-1102', 'Urera glabra', 'Sarcopilea domingensis', 'Urtica hyperborea']	NA	3744	gttggattcaaagctggtgttaaagattataaattgacttattacactcctgaatatgaaaccaaagatactgatatcttagcagcatttcgagtagctcctcaac	10	0	0	0	0	0	0	0	0	0	0	0	0	0	0	0	0	0	0	0	0	0	0	5	0	0	0	9	0	0	0	0	0	1	0
HWI-M03023:30:000000000-AB188:1:1113:21597:19251_CONS_SUB_SUB	0.990566038	AF497064	71	4454	Araceae	NA	NA	subfamily	Aroideae	NA	[]	NA	284555	gttggattcaaagctggtgttaaagattacaaattgacttattatactcctgactatgagacaaaagatactgatatcttggcagcattccgagtaactcatcaac	1	0	1	1	0	0	0	0	0	0	1	0	0	0	0	0	0	3	0	0	0	0	0	0	0	0	0	0	0	0	0	0	0	0	12
HWI-M03023:30:000000000-AB188:1:1108:24191:12924_CONS_SUB_SUB	0.981132075	EU042178	71	NA	NA	NA	NA	no rank	eudicotyledons	NA	[]	NA	71240	gttggattcaaagctggtgttaaagattataaattgaattattatactcctgactatgaaaccaaagaaagtgatatcttggcagcattccgagtaactcctcaac	36	0	0	0	0	0	0	0	12	0	0	0	0	0	0	0	0	0	0	0	0	0	0	0	0	0	0	0	0	0	0	0	0	0	0
HWI-M03023:30:000000000-AB188:1:2107:11438:18338_CONS_SUB_SUB	0.990566038	KF138193	70	NA	NA	NA	NA	order	Rosales	NA	['Urtica sp. Lixinhui-1102', 'Urera glabra', 'Sarcopilea domingensis', 'Urtica hyperborea']	NA	3744	gttggattcaaagctggtgttaaagattataaattgacttattacactcctgaatatgaaaccaaagatactgatatcttagcagcattccgagtaactcctcaac	10	0	1	0	0	0	0	0	0	0	0	0	0	0	1	0	0	0	0	0	0	0	0	10	0	0	0	4	0	0	0	0	0	0	0
HWI-M03023:41:000000000-ABUB0:1:1106:9555:8760_CONS_SUB_SUB	0.971698113	HQ182449	70	NA	NA	NA	NA	order	Zingiberales	NA	['Ravenala madagascariensis', 'Renealmia alpinia', 'Alpinia zerumbet']	NA	4618	gttggatttaaagctggtgttaaagattacaaattgaattattatactcctgactacgaagtcaaagatactgatatcttggcagcattccgagtgactcctcaac	7	0	0	0	0	0	0	0	0	0	0	0	0	0	0	0	0	0	0	0	0	0	0	0	0	0	0	0	0	0	0	0	0	0	0
HWI-M03023:30:000000000-AB188:1:1107:23680:23860_CONS_SUB_SUB	0.981132075	AF215512	70	39998	Melastomataceae	NA	NA	family	Melastomataceae	NA	['Nepsera aquatica', 'Gravesia viscosa', 'Salpinga maranonensis', 'Driessenia glanduligera', 'Allomaieta villosa', 'Henriettea barkeri']	NA	39998	gttggattcaaagctggtgttaaagattatagactgacgtattatactccttactatcaagtcaaacctactgataccttggcagcattccgagtaactcctcaac	9	0	0	0	0	0	0	0	6	0	0	1	1	0	0	0	0	0	0	0	0	0	0	0	0	0	0	0	0	0	0	0	0	0	0
HWI-M03023:30:000000000-AB188:1:1104:17017:16642_CONS_SUB_SUB	0.962264151	AC239738	70	NA	NA	NA	NA	no rank	Mesangiospermae	NA	[]	NA	1437183	gttgggttcaaagctggtgttaaagagtacaaattgacttattatactcctgagtaccaaaccaaggatactgatagattggcagcattacgagtaactcctcaac	119	0	0	0	0	0	0	0	0	0	0	1	0	1	0	0	0	0	0	0	0	0	0	0	0	0	0	0	0	0	0	0	0	0	0
HWI-M03023:41:000000000-ABUB0:1:1106:28183:15190_CONS_SUB_SUB	0.981132075	AF076769	70	3642	Lecythidaceae	NA	NA	family	Lecythidaceae	NA	['Corythophora alta', 'Barringtonia racemosa']	NA	3642	gttggatttaaagctggtgttaaagattacaaattgaattattatactcctgaatataaaaccttagatactgatatcttggcagcattccgagtaactcctcaac	2	0	0	0	0	0	0	0	0	0	0	0	0	0	0	0	0	0	0	0	0	0	0	0	0	0	0	0	0	0	0	0	0	0	0
HWI-M03023:30:000000000-AB188:1:1116:12650:19112_CONS_SUB_SUB	0.981132075	KX364403	69	3931	Myrtaceae	120289	Psidium	species	Psidium guajava	120290	['Psidium guajava']	Psidium guajava	120290	gttggattcaaagctggtgttaaagattataaactgacttattatactcctgagtatgaaaccaaagatactgatatcttggcagcattccgagtaactcctcaa	1	0	2	0	0	0	0	0	0	0	0	0	0	0	0	0	0	0	0	0	0	0	0	0	0	0	0	0	0	0	0	0	0	0	0
HWI-M03023:30:000000000-AB188:1:2117:7862:20814_CONS_SUB_SUB	0.990566038	KF138193	69	NA	NA	NA	NA	order	Rosales	NA	['Urera glabra', 'Urtica hyperborea', 'Urtica sp. Lixinhui-1102', 'Sarcopilea domingensis', 'Procris wightiana']	NA	3744	gttggattcaaggctggtgttaaagattataaattgacttattacactcctgaatatgaaaccaaagatactgatatcttagcagcatttcgagtaactcctcaac	12	0	0	0	0	0	0	0	0	0	0	0	0	0	1	0	0	1	0	0	0	0	0	17	0	0	0	4	0	0	0	0	0	0	0
HWI-M03023:30:000000000-AB188:1:1103:20176:3455_CONS_SUB_SUB	0.990566038	KX364403	68	3931	Myrtaceae	120289	Psidium	species	Psidium guajava	120290	['Psidium guajava']	Psidium guajava	120290	gttggattcaaagctggtgttaaagattataaactgacttattatactcctgagtatgaaaccaaagatactgacatcttggcagcattccgagtaactcctcaac	1	0	3	0	0	0	0	0	0	0	0	0	0	0	0	0	0	0	0	0	0	0	0	0	0	0	0	0	0	0	0	0	1	0	0
HWI-M03023:30:000000000-AB188:1:1119:28258:12919_CONS_SUB_SUB	0.981132075	AF215512	68	39998	Melastomataceae	NA	NA	family	Melastomataceae	NA	['Nepsera aquatica', 'Gravesia viscosa', 'Salpinga maranonensis', 'Driessenia glanduligera', 'Allomaieta villosa', 'Henriettea barkeri']	NA	39998	gtaggattcaaagctggtgttaaagattatagactgacttattatactccttactatcaagtcaaacctactgataccttggcagcattccgagtaactcctcaac	9	0	0	0	0	1	0	0	12	0	0	0	0	0	0	0	0	0	0	0	0	0	0	0	0	0	0	0	0	0	0	0	0	0	0
HWI-M03023:30:000000000-AB188:1:1102:10610:9088_CONS_SUB_SUB	0.971698113	AF215512	68	39998	Melastomataceae	NA	NA	family	Melastomataceae	NA	['Nepsera aquatica', 'Gravesia viscosa', 'Salpinga maranonensis', 'Driessenia glanduligera', 'Allomaieta villosa', 'Henriettea barkeri']	NA	39998	gttggattcaaagctggtgttaaagattataaattgaattattatactcctgactatcaagtcaaacctactgataccttggcagcattccgagtaactcctcaac	9	0	0	0	0	0	0	0	41	0	0	0	0	0	0	0	0	0	0	0	0	0	0	0	0	0	0	0	0	0	0	0	0	0	0
HWI-M03023:30:000000000-AB188:1:1105:23290:3117_CONS_SUB_SUB	0.981132075	AF215512	68	39998	Melastomataceae	NA	NA	family	Melastomataceae	NA	['Nepsera aquatica', 'Gravesia viscosa', 'Salpinga maranonensis', 'Driessenia glanduligera', 'Allomaieta villosa', 'Henriettea barkeri']	NA	39998	gttggattcaaagctggtgttaaagattatagactgacttattatactccttactatcaagtcaaacctactgataccttggcagcattccgagtatctcctcaac	9	0	0	0	0	0	0	0	10	0	0	0	2	0	0	0	0	0	0	0	0	0	0	0	0	0	0	0	0	0	0	0	0	0	0
HWI-M03023:30:000000000-AB188:1:1107:9219:5071_CONS_SUB_SUB	0.990566038	AF124581	68	NA	NA	NA	NA	no rank	Mesangiospermae	NA	[]	NA	1437183	gttggattcaaagctggtgttaaagattacaaattgacttattatactcctgactatgaaaccaaagatactgatatcttggcagcattccgagtaactcctcaac	71	0	0	0	0	0	0	0	1	0	0	0	0	0	1	0	0	0	0	0	0	0	0	0	0	0	0	0	0	0	0	0	0	0	3
HWI-M03023:30:000000000-AB188:1:1101:22235:18505_CONS_SUB_SUB	0.990566038	AY794875	68	NA	NA	NA	NA	order	Malpighiales	NA	['Manihot grahamii']	NA	3646	gttggattcaaggctggtgttaaagattataaattgacttattatactcctgactatcaaaccaaagatactgatatcttggcagcattccgagtaactcctcaac	4	0	0	0	0	0	0	0	0	0	0	0	0	0	0	0	0	0	0	0	0	0	0	0	0	0	0	0	0	0	0	0	0	0	0
HWI-M03023:30:000000000-AB188:1:1101:25769:9307_CONS_SUB_SUB	0.971698113	JX088668	68	NA	NA	NA	NA	order	Zingiberales	NA	['Ravenala madagascariensis', 'Alpinia zerumbet']	NA	4618	gttggatttaaagctggtgttaaagattacaaattgacttattatactcctgactacgaagtcgaagatactgatatcttggcagcattccgagtgactcctcaac	6	0	0	0	0	0	0	0	0	0	0	0	0	0	0	0	0	0	0	0	0	0	0	0	0	0	0	0	0	0	0	0	0	0	0
HWI-M03023:30:000000000-AB188:1:1101:26228:5462_CONS_SUB_SUB	0.990566038	AF497064	67	4454	Araceae	NA	NA	subfamily	Aroideae	NA	[]	NA	284555	gttggattcaaagctggtgttaaagattacaaattaacttattatactcctgactatgagacaaaagatactgatatcttggcagcattccgagtaactcctcaac	1	0	11	0	0	0	0	0	0	0	0	0	0	0	0	0	0	2	0	0	0	0	0	0	0	0	0	0	0	0	0	0	0	0	8
HWI-M03023:30:000000000-AB188:1:1102:10089:15895_CONS_SUB_SUB	0.981132075	EU042178	67	NA	NA	NA	NA	no rank	eudicotyledons	NA	[]	NA	71240	gttggattcaaagctggtgttaaagattataaaatgaattattatactcctgactatgaaaccaaagatagtgatatcttggcagcattccgagtaactcctcaac	36	0	0	0	0	0	0	0	29	0	0	0	0	0	0	0	0	0	0	0	0	0	0	0	0	0	0	0	0	0	0	0	0	1	0
HWI-M03023:30:000000000-AB188:1:1103:14673:18061_CONS_SUB_SUB	0.981132075	EU042178	67	NA	NA	NA	NA	no rank	eudicotyledons	NA	[]	NA	71240	gtttgattcaaagctggtgttaaagattataaattgaattattatactcctgactatgaaaccaaagatagtgatatcttggcagcattccgagtaactcctcaac	36	0	0	0	0	0	0	0	20	0	0	0	0	0	0	0	0	0	0	0	0	0	0	0	0	0	0	0	0	0	0	0	0	0	0
HWI-M03023:30:000000000-AB188:1:1118:22065:21911_CONS_SUB_SUB	0.971698113	EU042178	67	NA	NA	NA	NA	no rank	Mesangiospermae	NA	[]	NA	1437183	ttggattcaaagctggtgttaaagattataaattgaattattatactcctgactatgaaaccaaagatagtgatatcttggcagcattccgagtagctcctcaac	182	0	0	0	0	0	0	0	2	0	0	0	0	0	0	0	0	0	0	0	0	0	0	0	0	0	0	0	0	0	0	0	0	0	0
HWI-M03023:30:000000000-AB188:1:1106:3656:12238_CONS_SUB_SUB	0.981132075	AC239738	67	4070	Solanaceae	NA	NA	subfamily	Solanoideae	NA	['Solanum tuberosum', 'Capsicum annuum', 'Solanum carolinense', 'Solanum lyratum', 'Solanum lycopersicum', 'Scopolia parviflora', 'Solanum tripartitum']	NA	424551	gttggattcaaagctggtgttaaagagtacaaattgacttatgatactcctgagtaccaaaccaaggatactgatatattggcagcattccgagtaactcctcaac	54	0	0	0	0	0	0	0	0	0	0	1	5	19	9	0	0	0	0	0	1	0	0	0	5	1	0	0	0	7	0	0	0	0	0
HWI-M03023:30:000000000-AB188:1:1104:6034:7223_CONS_SUB_SUB	0.981132075	JX088668	67	NA	NA	NA	NA	order	Zingiberales	NA	['Ravenala madagascariensis', 'Alpinia zerumbet']	NA	4618	gttggatttaaagcttgtgttaaagattacaaattgacttattatactcctgactacgaagtcaaagatactgatatcttggcagcattccgagtaactcctcaac	4	0	0	0	0	0	0	0	0	0	0	0	0	1	0	0	0	0	0	0	0	0	0	0	0	0	0	0	0	0	0	0	0	0	0
HWI-M03023:30:000000000-AB188:1:1101:21697:3272_CONS_SUB_SUB	0.971698113	EU042178	66	NA	NA	NA	NA	no rank	Mesangiospermae	NA	[]	NA	1437183	gttggattcaaagctggtgctaaagattataaattgaattattatactcctgactatgaaaccaaagatagtgatatcttggcagcactccgagtaactcctcaac	182	0	0	0	0	0	0	0	64	0	0	0	0	0	0	0	0	0	0	0	0	0	0	0	0	0	0	0	0	0	0	0	0	0	0
HWI-M03023:30:000000000-AB188:1:1101:29162:13989_CONS_SUB_SUB	0.981132075	EU042178	66	NA	NA	NA	NA	no rank	eudicotyledons	NA	[]	NA	71240	gttggattcaaagctggtgttaaagattataaattgaattagtatactcctgactatgaaaccaaagatagtgatatcttggcagcattccgagtaactcctcaac	36	0	0	0	0	0	0	0	29	0	0	0	0	0	0	0	0	0	0	0	0	0	0	0	0	0	0	0	0	0	0	0	0	0	0
HWI-M03023:30:000000000-AB188:1:1102:13167:22939_CONS_SUB_SUB	0.981132075	AF215512	66	39998	Melastomataceae	NA	NA	family	Melastomataceae	NA	['Nepsera aquatica', 'Gravesia viscosa', 'Salpinga maranonensis', 'Driessenia glanduligera', 'Allomaieta villosa', 'Henriettea barkeri']	NA	39998	gttggattcaaagctggtgttaaagattatagactgacttattatactccttactaacaagtcaaacctactgataccttggcagcattccgagtaactcctcaac	9	0	0	0	0	0	0	0	8	0	0	0	1	0	0	1	0	0	0	0	0	0	0	0	0	0	0	0	0	0	0	0	0	0	0
HWI-M03023:30:000000000-AB188:1:1104:24328:4816_CONS_SUB_SUB	0.981132075	AF215512	66	39998	Melastomataceae	NA	NA	family	Melastomataceae	NA	['Nepsera aquatica', 'Gravesia viscosa', 'Salpinga maranonensis', 'Driessenia glanduligera', 'Allomaieta villosa', 'Henriettea barkeri']	NA	39998	gttggattcaaagctggtgttaaagattatagactgacttaatatactccttactatcaagtcaaacctactgataccttggcagcattccgagtaactcctcaac	9	0	0	0	0	0	0	0	13	0	0	0	3	0	0	0	0	0	0	0	0	0	0	0	0	0	0	0	0	0	0	0	0	0	0
HWI-M03023:30:000000000-AB188:1:1106:20950:15761_CONS_SUB_SUB	0.981132075	EU042178	66	NA	NA	NA	NA	no rank	eudicotyledons	NA	[]	NA	71240	gttggattcaaagcttgtgttaaagattataaattgaattattatactcctgactatgaaaccaaagatagtgatatcttggcagcattccgagtaactcctcaac	36	0	0	0	0	0	0	0	17	0	0	0	0	0	0	0	0	0	0	0	0	0	0	0	0	0	0	0	0	0	0	0	0	0	0
HWI-M03023:30:000000000-AB188:1:2115:26732:9965_CONS_SUB_SUB	0.990566038	EU002278	66	3487	Moraceae	NA	NA	family	Moraceae	NA	[]	NA	3487	gttggattcaaagctggtgttaaagattataaattgacttattacactcctgaatatgaagtcaaagatagtgatatcttggcagcatttcgagtaactccgcaac	2	0	0	0	0	0	0	0	0	0	0	1	0	0	0	0	0	0	0	0	0	0	0	0	0	0	0	0	0	0	0	0	0	0	0
HWI-M03023:30:000000000-AB188:1:1102:22504:3507_CONS_SUB_SUB	0.971698113	AC239738	66	NA	NA	NA	NA	no rank	Mesangiospermae	NA	[]	NA	1437183	ttggattcaaagctggtgttaaagagtacaaattgacttattatactcctgagtaccaaaccaaggatactgatatattggcagcattccgagtaactcctcgac	94	0	0	0	0	0	0	0	0	0	0	0	20	21	3	0	0	0	0	0	2	0	0	0	1	0	0	0	0	10	0	0	0	0	0
HWI-M03023:30:000000000-AB188:1:1101:4156:8377_CONS_SUB_SUB	0.990566038	KF138193	66	NA	NA	NA	NA	order	Rosales	NA	['Urtica sp. Lixinhui-1102', 'Urera glabra', 'Sarcopilea domingensis', 'Urtica hyperborea']	NA	3744	gttggattcaaagctggtgttaaagattataaattgacttattacactcctgtatatgaaaccaaagatactgatatcttagcagcatttcgagtaactcctcaac	10	0	0	0	0	0	0	0	0	0	0	0	0	0	0	0	0	0	0	0	0	0	0	58	0	0	0	1	0	0	0	0	0	0	0
HWI-M03023:41:000000000-ABUB0:1:1102:22156:24916_CONS_SUB_SUB	0.981132075	JX088668	66	NA	NA	NA	NA	no rank	Mesangiospermae	NA	[]	NA	1437183	gttggattcaaagctggtgttaaagattacaaattgacttattatactcctgactacgaagtcaaagatactgatatcttggcagcattccgagtaactcctcaac	49	0	0	0	0	0	0	0	0	0	0	0	0	0	0	0	0	0	0	0	0	0	0	0	0	0	0	0	0	0	0	0	0	0	0
HWI-M03023:30:000000000-AB188:1:1109:13892:10306_CONS_SUB_SUB	0.990566038	AF497064	64	4454	Araceae	NA	NA	subfamily	Aroideae	NA	[]	NA	284555	gttggattcaaagctggtgttaaagattacaaattgacttattatactcctgactatgagacaaaagatactgatatctaggcagcattccgagtaactcctcaac	1	0	2	0	0	0	0	0	0	0	0	0	0	0	0	0	0	1	0	0	0	0	0	0	0	0	0	0	0	0	0	0	0	0	9
HWI-M03023:41:000000000-ABUB0:1:1102:25939:4628_CONS_SUB_SUB	0.990566038	HQ182449	64	4642	Zingiberaceae	NA	NA	family	Zingiberaceae	NA	['Renealmia alpinia', 'Alpinia zerumbet']	NA	4642	gttggatttaaagctggtgttaaagattacaaattgaattattatactcctgactacgaagtcaaagatactgatatcttagcagcattccgagtaactcctcaac	2	0	0	0	0	0	0	0	0	0	0	0	0	0	0	0	0	0	0	0	0	0	0	0	0	0	0	0	0	0	0	0	0	0	0
HWI-M03023:30:000000000-AB188:1:1105:25884:3664_CONS_SUB_SUB	0.981132075	EU042178	64	NA	NA	NA	NA	no rank	eudicotyledons	NA	[]	NA	71240	gttggatgcaaagctggtgttaaagattataaattgaattattatactcctgactatgaaaccaaagatagtgatatcttggcagcattccgagtaactcctcaac	36	0	0	0	0	0	0	0	25	0	0	0	0	0	0	0	0	0	0	0	0	0	0	0	0	0	0	0	0	0	0	0	0	0	0
HWI-M03023:30:000000000-AB188:1:1112:8210:23828_CONS_SUB_SUB	0.981132075	AF215512	64	39998	Melastomataceae	NA	NA	family	Melastomataceae	NA	['Nepsera aquatica', 'Gravesia viscosa', 'Salpinga maranonensis', 'Driessenia glanduligera', 'Allomaieta villosa', 'Henriettea barkeri']	NA	39998	gttggattcaaagctggtgttaaagattatagactgacttattatactccttactatcaagtcaaacctactgataccttggcagcattccgcgtaactcctcaac	9	0	0	0	0	0	0	0	6	0	0	0	0	0	0	0	0	0	0	0	0	0	0	0	0	0	0	0	0	0	0	0	0	0	0
HWI-M03023:30:000000000-AB188:1:2113:13093:13524_CONS_SUB_SUB	0.981132075	AJ403005	64	NA	NA	NA	NA	no rank	Mesangiospermae	NA	[]	NA	1437183	gttggattcaaagcgggtgttaaagattacaaattgacttattacactcctgactatgaaaccaaagatactgatatcttggcagcattccgagtaactcctcaac	30	0	0	0	0	0	0	0	1	0	0	0	0	0	0	0	0	0	0	0	0	0	0	0	0	0	0	0	0	0	0	0	0	0	0
HWI-M03023:30:000000000-AB188:1:2103:24604:19888_CONS_SUB_SUB	0.981132075	AC239738	64	4070	Solanaceae	NA	NA	subfamily	Solanoideae	NA	['Solanum tuberosum', 'Capsicum annuum', 'Solanum carolinense', 'Solanum lyratum', 'Solanum lycopersicum', 'Scopolia parviflora', 'Solanum tripartitum']	NA	424551	gttggattcaaagctggtgttaaagagtacaaattgacttattatactcctgagtaccaaaccaaggatactgatatattggcagcattccgagtaactcctgaac	54	0	0	0	0	0	0	0	0	0	0	1	2	20	7	1	0	0	0	0	1	0	0	0	4	3	0	0	0	6	0	0	0	0	0
HWI-M03023:30:000000000-AB188:1:1104:12967:14062_CONS_SUB_SUB	1	KF138194	64	3499	Urticaceae	1399703	Nanocnide	genus	Nanocnide	NA	[]	NA	1399703	gttgggttcaaagctggtgttaaagattataaattgacttattacactcctgaatatgaaaccaaagatactgatatcttagcagcatttcgagtaactcctcaac	1	0	0	0	0	0	0	0	0	0	0	0	0	0	0	0	0	0	0	0	0	0	0	10	0	0	0	4	0	0	0	0	0	0	0
HWI-M03023:30:000000000-AB188:1:1114:24155:7070_CONS_SUB_SUB	0.981132075	AJ403005	64	NA	NA	NA	NA	no rank	Mesangiospermae	NA	[]	NA	1437183	gttggattcaaagcgggtgttaaagattacaaattgacttattatactcctgactatgaaaccaaagatactgatatcttggcagcattccgagtagctcctcaac	51	0	0	0	0	0	0	0	0	0	0	0	0	0	0	0	0	0	0	0	0	0	0	0	0	0	1	0	0	0	0	0	0	0	0
HWI-M03023:30:000000000-AB188:1:2109:7288:19414_CONS_SUB_SUB	0.962264151	EU717273	64	NA	NA	NA	NA	no rank	eudicotyledons	NA	[]	NA	71240	gtcgggtttaaagctggtgttaaagattataaattgacttattatactcctcagtatcaaaccaaagatactgatatcttggcagcattccgagtaactcctcagc	136	0	0	0	0	0	0	0	0	0	0	0	0	0	0	0	0	0	0	0	0	0	0	0	0	0	0	0	0	0	0	0	0	0	0
HWI-M03023:41:000000000-ABUB0:1:1101:17098:18518_CONS_SUB_SUB	0.952830189	AF215512	64	39998	Melastomataceae	NA	NA	family	Melastomataceae	NA	['Nepsera aquatica', 'Gravesia viscosa', 'Salpinga maranonensis', 'Driessenia glanduligera', 'Allomaieta villosa', 'Henriettea barkeri']	NA	39998	gttggattcaaagctggtgttaaagagtacaaattgacttattatactccttactatcaagtcaaacctactgataccttggcagcattccgagtaactcctcaac	9	0	0	0	0	0	0	0	0	0	0	0	0	0	0	0	0	0	0	0	0	0	0	0	0	0	0	0	0	0	0	0	0	0	0
HWI-M03023:30:000000000-AB188:1:1104:18930:6748_CONS_SUB_SUB	0.990566038	KX364403	63	3931	Myrtaceae	120289	Psidium	species	Psidium guajava	120290	['Psidium guajava']	Psidium guajava	120290	gttggattcaaagctggtgttaaagattataaactgacttattatactcctgagtatgaaaccaaagatactgatatcttggcagcgttccgagtaactcctcaac	1	0	3	0	0	0	0	0	0	0	0	0	4	0	0	0	0	0	0	0	0	0	0	0	0	0	0	0	0	0	0	0	4	0	0
HWI-M03023:30:000000000-AB188:1:1113:5932:8177_CONS_SUB_SUB	0.990566038	KX364403	63	3931	Myrtaceae	120289	Psidium	species	Psidium guajava	120290	['Psidium guajava']	Psidium guajava	120290	gttggattcaaagctggtgttaaagattataaactgacttattgtactcctgagtatgaaaccaaagatactgatatcttggcagcattccgagtaactcctcaac	1	0	1	0	0	0	0	0	0	0	0	0	5	0	0	0	0	0	0	0	0	0	0	0	0	0	0	0	0	0	0	0	2	0	0
HWI-M03023:30:000000000-AB188:1:1115:25376:8312_CONS_SUB	0	AB000302	63	NA	NA	NA	NA	subphylum	Streptophytina	NA	[]	NA	131221	gttgg	2340619	0	0	3	0	0	0	0	1	0	2	0	3	0	2	0	0	1	0	0	1	1	0	0	2	0	0	0	0	2	0	0	0	0	0
HWI-M03023:41:000000000-ABUB0:1:1114:17494:23783_CONS_SUB_SUB	0.981132075	AC239738	63	NA	NA	NA	NA	no rank	Mesangiospermae	NA	[]	NA	1437183	gttggattcaaagctggtgttaaagagtacaaattgacttattatactcctgagtacgaaaccaaggatactgatatattggcagcattccgagtaactcctcaac	79	0	0	0	1	0	0	0	1	0	0	3	2	10	13	0	0	0	1	0	0	0	0	2	0	3	0	0	0	2	0	0	0	0	0
HWI-M03023:30:000000000-AB188:1:1102:24238:21010_CONS_SUB_SUB	0.981132075	AF215512	63	39998	Melastomataceae	NA	NA	family	Melastomataceae	NA	['Nepsera aquatica', 'Gravesia viscosa', 'Salpinga maranonensis', 'Driessenia glanduligera', 'Allomaieta villosa', 'Henriettea barkeri']	NA	39998	gttggattcaaagctggtgttaaagattatagactgacttattatactcattactatcaagtcaaacctactgataccttggcagcattccgagtaactcctcaac	9	0	0	0	0	0	0	0	13	0	0	0	1	0	0	0	0	0	0	0	0	0	0	0	0	0	0	0	0	0	0	0	0	0	0
HWI-M03023:30:000000000-AB188:1:1103:10659:10849_CONS_SUB_SUB	0.990566038	EU042178	63	3803	Fabaceae	NA	NA	subfamily	Mimosoideae	NA	['Acacia murrayana', 'Acacia resinimarginea']	NA	3807	gttggattcaaagctggtgttaaagattacaaattgacttattatactcctgactatgaaaccaaagatagtgatatcttggcagcattccgagtaactcctcaac	4	0	0	0	0	0	0	0	5	0	0	0	0	0	0	0	0	0	1	0	0	0	0	0	0	0	0	0	0	0	0	0	0	0	0
HWI-M03023:30:000000000-AB188:1:1112:21247:9336_CONS_SUB_SUB	0.981132075	JX088668	63	NA	NA	NA	NA	order	Zingiberales	NA	['Ravenala madagascariensis', 'Alpinia zerumbet']	NA	4618	gttggatttaaagctggtgttaaagattacagattgacttattatactcctgactacgaagtcaaagatactgatatcttggcagcattccgagtaactcctcaac	4	0	0	0	0	0	0	0	0	0	0	0	1	0	0	0	0	0	0	0	0	0	0	0	0	0	0	0	0	0	0	0	0	0	0
HWI-M03023:30:000000000-AB188:1:2118:8893:22085_CONS_SUB_SUB	0.981132075	AF215512	62	39998	Melastomataceae	NA	NA	family	Melastomataceae	NA	['Nepsera aquatica', 'Gravesia viscosa', 'Salpinga maranonensis', 'Driessenia glanduligera', 'Allomaieta villosa', 'Henriettea barkeri']	NA	39998	gttgtattcaaagctggtgttaaagattatagactgacttattatactccttactatcaagtcaaacctactgataccttggcagcattccgagtaactcctcaac	9	0	0	1	0	0	0	0	12	0	0	0	2	0	0	0	0	0	0	0	0	0	0	0	0	0	0	0	0	0	0	0	0	0	0
HWI-M03023:30:000000000-AB188:1:1101:8898:2818_CONS_SUB_SUB	0.981132075	EU042178	62	NA	NA	NA	NA	no rank	eudicotyledons	NA	[]	NA	71240	gttggattcaaagctggtgttaaagattataaattgaattattatactactgactatgaaaccaaagatagtgatatcttggcagcattccgagtaactcctcaac	36	0	0	0	0	0	0	0	16	0	0	0	0	0	0	0	0	0	0	0	0	0	0	0	0	0	0	0	0	0	0	0	0	0	0
HWI-M03023:30:000000000-AB188:1:1102:12286:5885_CONS_SUB_SUB	0.981132075	AF215512	62	39998	Melastomataceae	NA	NA	family	Melastomataceae	NA	['Nepsera aquatica', 'Gravesia viscosa', 'Salpinga maranonensis', 'Driessenia glanduligera', 'Allomaieta villosa', 'Henriettea barkeri']	NA	39998	gttggattcaaagctggtgttaaagattatagactgacttattatactccttactatcaagtcaaacctactgataccttggcagcattccgagtaactactcaac	9	0	0	0	0	0	0	0	17	0	0	0	1	0	0	0	0	0	0	0	0	0	0	0	0	0	0	0	0	0	0	0	0	0	0
HWI-M03023:30:000000000-AB188:1:1117:5584:9886_CONS_SUB_SUB	0.981132075	AF215512	61	39998	Melastomataceae	NA	NA	family	Melastomataceae	NA	['Driessenia glanduligera', 'Allomaieta villosa', 'Salpinga maranonensis', 'Henriettea barkeri']	NA	39998	gttggattcaaagatggtgttaaagattatagactgacttattatactccttactatcaagtcaaacctactgataccttggcagcattccgagtaactcctcaac	7	0	1	0	0	0	0	0	7	0	0	0	1	0	0	0	0	0	0	0	0	0	0	0	0	0	0	0	0	0	0	0	0	0	0
HWI-M03023:41:000000000-ABUB0:1:1101:21194:20329_CONS_SUB_SUB	0.990566038	EU002278	60	3487	Moraceae	NA	NA	family	Moraceae	NA	[]	NA	3487	gttggattcaaagctggtgttgaagattataaattgacttattacactcctgaatatgaagtcaaagatagtgatatcttggcagcatttcgagtaactcctcaac	2	0	0	0	6	0	0	0	0	0	9	0	0	0	0	0	0	0	6	0	0	0	0	0	0	0	0	0	0	0	5	0	0	0	0
HWI-M03023:41:000000000-ABUB0:1:2101:14797:2300_CONS_SUB_SUB	0.990566038	EU002278	60	3487	Moraceae	NA	NA	family	Moraceae	NA	[]	NA	3487	gttggattcaaagctggtgttaaagattataaattgacttattacactcctaaatatgaagtcaaagatagtgatatcttggcagcatttcgagtaactcctcaac	2	0	0	0	1	1	0	0	0	0	38	0	0	0	0	0	0	0	2	0	0	0	0	0	0	0	0	0	0	0	1	0	0	0	0
HWI-M03023:41:000000000-ABUB0:1:1115:25499:13949_CONS_SUB_SUB	0.981132075	AY101062	60	NA	NA	NA	NA	no rank	Mesangiospermae	NA	[]	NA	1437183	gttggattcaaagctggtgttaaagattacaaattgacttattatactcctgagtaccaaaccaaagatactgatatattggcagcattccgagtaactcctcaac	25	0	0	0	0	0	0	0	5	0	0	0	3	5	9	0	0	0	0	0	1	0	0	0	2	1	0	0	0	5	0	0	0	0	0
HWI-M03023:30:000000000-AB188:1:1101:11389:7144_CONS_SUB_SUB	0.981132075	EU042178	60	NA	NA	NA	NA	no rank	eudicotyledons	NA	[]	NA	71240	gttggattcaaagctggtgttaaagattataaattgaattattatactcctgactatgaaaccaaagatagtgatatcttggcagcattccgagtaactcctaaac	36	0	0	0	0	0	0	0	26	0	0	0	0	1	0	0	0	0	0	0	0	0	0	0	0	0	0	0	0	0	0	0	0	0	0
HWI-M03023:30:000000000-AB188:1:1101:18405:7638_CONS_SUB_SUB	0.981132075	KP295964	60	4070	Solanaceae	NA	NA	subfamily	Solanoideae	NA	['Capsicum annuum', 'Solanum tripartitum', 'Solanum tuberosum', 'Scopolia parviflora', 'Solanum carolinense']	NA	424551	gttggattcaaggctggtgttaaagattataaattgacttattatactcctgagtaccaaaccaaggatactgatatattggcagcattccgagtaactcctcaac	7	0	0	0	0	0	0	0	0	0	0	0	0	59	0	0	0	0	0	0	0	0	0	0	0	0	1	0	0	0	0	0	0	0	0
HWI-M03023:30:000000000-AB188:1:1116:12200:14086_CONS_SUB_SUB	0.990566038	HQ182449	60	4642	Zingiberaceae	105703	Renealmia	species	Renealmia alpinia	199658	['Renealmia alpinia']	Renealmia alpinia	199658	gttggatttaaagctggtgttaaagattacaaactgaattattatactcctgactacgaagtaaaagatactgatatcttagcagcattccgagtaactcctcaac	1	0	0	0	0	0	0	0	0	0	0	0	0	0	0	0	0	0	0	0	0	0	0	0	1	0	0	0	0	0	0	0	0	1	0
HWI-M03023:30:000000000-AB188:1:2114:6467:21825_CONS_SUB_SUB	0.981132075	AC239738	59	4070	Solanaceae	NA	NA	subfamily	Solanoideae	NA	['Solanum tuberosum', 'Capsicum annuum', 'Solanum carolinense', 'Solanum lyratum', 'Solanum lycopersicum', 'Scopolia parviflora', 'Solanum tripartitum']	NA	424551	gttggattcaaagctggtgttaaagagtacaaattgacttattatactcctgagtaccaaaccaaggatactgatatattggcagcattccgagtaagtcctcaac	54	0	0	0	0	0	0	0	0	0	0	1	1	15	11	3	0	0	0	0	1	0	0	0	7	0	0	0	0	9	0	0	0	0	0
HWI-M03023:30:000000000-AB188:1:1116:19599:2365_CONS_SUB_SUB	0.971698113	AC239738	59	NA	NA	NA	NA	no rank	Mesangiospermae	NA	[]	NA	1437183	ttggattcaaagctggtgttaaagagtacaaattgacttactatactcctgagtaccaaaccaaggatactgatatattggcagcattccgagtaactcctcaac	94	0	0	0	0	0	0	0	0	0	0	0	4	14	7	1	0	0	0	0	0	0	0	0	2	0	0	0	0	20	0	0	0	0	0
HWI-M03023:30:000000000-AB188:1:2112:14468:3381_CONS_SUB_SUB	0.981132075	AJ403005	59	NA	NA	NA	NA	no rank	Mesangiospermae	NA	[]	NA	1437183	gttggattcaaagcgggtgttaaagattacaaattgacttattatactcctgactatgaaaccaaagatactgatatcctggcagcattccgagtaactcctcaac	30	0	0	0	0	0	0	0	0	0	0	0	0	0	1	0	0	0	0	0	0	0	0	0	0	0	0	0	0	0	0	0	0	0	0
HWI-M03023:30:000000000-AB188:1:1110:15349:21110_CONS_SUB_SUB	0.990566038	AF497064	58	4454	Araceae	NA	NA	subfamily	Aroideae	NA	[]	NA	284555	gttggattcaaagctggtgttaaagagtacaaattgacttattatactcctgactatgagacaaaagatactgatatcttggcagcattccgagtaactcctcaac	1	0	2	0	0	0	0	0	0	0	0	0	0	0	0	0	0	1	0	0	0	0	0	0	0	0	0	0	0	0	0	0	0	0	4
HWI-M03023:30:000000000-AB188:1:1119:12092:14930_CONS_SUB_SUB	0.990566038	KX364403	58	3931	Myrtaceae	120289	Psidium	species	Psidium guajava	120290	['Psidium guajava']	Psidium guajava	120290	gttggattcaaagctggtgtcaaagattataaactgacttattatactcctgagtatgaaaccaaagatactgatatcttggcagcattccgagtaactcctcaac	1	0	1	0	0	0	0	0	0	0	0	0	0	0	0	0	0	0	0	0	0	0	0	0	0	0	0	0	0	0	0	0	2	0	0
HWI-M03023:41:000000000-ABUB0:1:1104:17523:13257_CONS_SUB_SUB	0.990566038	EU002278	58	3487	Moraceae	NA	NA	family	Moraceae	NA	[]	NA	3487	gttggattcaaagctggtgttaaagatcataaattgacttattacactcctgaatatgaagtcaaagatagtgatatcttggcagcatttcgagtaactcctcaac	2	0	0	0	6	0	0	0	0	0	10	0	0	0	0	0	0	0	6	0	0	0	0	0	0	0	0	0	0	0	2	0	0	0	0
HWI-M03023:41:000000000-ABUB0:1:1108:19673:5554_CONS_SUB_SUB	0.990566038	EU002278	58	3487	Moraceae	NA	NA	family	Moraceae	NA	[]	NA	3487	gttggattcaaagctggtgttaaagattataaattgacttattacactcctgaatatgaagtcaaagatagtgatatcttggcagcatttcgagtaactcttcaac	2	0	0	0	3	0	0	0	0	0	4	0	0	0	0	0	0	0	2	0	0	0	0	0	0	0	0	0	0	0	2	0	0	0	0
HWI-M03023:30:000000000-AB188:1:1101:15811:8801_CONS_SUB_SUB	0.981308411	AF215512	58	39998	Melastomataceae	NA	NA	family	Melastomataceae	NA	['Driessenia glanduligera', 'Allomaieta villosa', 'Salpinga maranonensis', 'Henriettea barkeri']	NA	39998	gttggattcaaagctggtgttaaagattatagactgacttattatactccgtactatcaagtcaaacctactgataccttggcagcattccgagtaactcctcaac	7	0	0	0	0	0	0	0	21	0	0	0	1	0	0	0	0	0	0	0	0	0	0	0	0	0	0	0	0	0	0	0	0	0	0
HWI-M03023:30:000000000-AB188:1:1109:23265:12904_CONS_SUB_SUB	0.981132075	JX088668	58	NA	NA	NA	NA	order	Zingiberales	NA	['Ravenala madagascariensis', 'Alpinia zerumbet']	NA	4618	gttggatttaaagctggtgttaaagattacaaattgacttattatactcctgactacgaggtcaaagatactgatatcttggcagcattccgagtaactcctcaac	4	0	0	0	0	0	0	0	0	0	0	1	0	0	0	0	0	0	0	0	0	0	0	0	0	0	0	0	0	0	0	0	0	0	0
HWI-M03023:30:000000000-AB188:1:1101:21525:22646_CONS_SUB_SUB	0.990566038	KF138193	58	NA	NA	NA	NA	order	Rosales	NA	['Urtica sp. Lixinhui-1102', 'Urera glabra', 'Sarcopilea domingensis', 'Urtica hyperborea']	NA	3744	gttggattcgaagctggtgttaaagattataaattgacttattacactcctgaatatgaaaccaaagatactgatatcttagcagcatttcgagtaactcctcaac	10	0	0	0	0	0	0	0	0	0	0	0	0	0	0	0	0	0	0	0	0	0	0	11	0	0	0	6	0	0	0	0	0	0	0
HWI-M03023:30:000000000-AB188:1:1110:23047:18830_CONS_SUB_SUB	0.981132075	AJ403005	58	NA	NA	NA	NA	no rank	Mesangiospermae	NA	[]	NA	1437183	gttggattcaaagcgggtgttaaagattacaaattgacttattatactcctgactatgaaaccgaagatactgatatcttggcagcattccgagtaactcctcaac	30	0	0	0	0	0	0	0	0	0	0	0	0	0	0	0	0	0	0	0	0	0	0	0	0	0	0	0	0	1	0	0	0	0	0
HWI-M03023:41:000000000-ABUB0:1:1103:8209:6129_CONS_SUB_SUB	0.962616822	EU042178	58	NA	NA	NA	NA	no rank	Mesangiospermae	NA	[]	NA	1437183	ttggatctaaagctggtgttaaagattataaattgaattattatactcctgactatgaaaccaaagatagtgatatcttggcagcattccgagtaactcctcaac	201	0	0	0	0	0	0	0	0	0	0	0	0	0	0	0	0	0	0	0	0	0	0	0	0	0	0	0	0	0	0	0	0	0	0
HWI-M03023:30:000000000-AB188:1:1112:28380:15929_CONS_SUB_SUB	0.990566038	AF215526	57	39998	Melastomataceae	NA	NA	family	Melastomataceae	NA	['Nepsera aquatica']	NA	39998	gttggattcaaggctggtgttaaagattatagactgacttattatactcctgagtatcaagtcaaacctactgataccttggcagcattccgagtaactcctcaac	4	0	0	0	0	0	0	0	0	0	0	0	3	0	0	0	0	0	0	0	0	0	0	0	0	0	0	0	0	0	0	0	0	0	0
HWI-M03023:30:000000000-AB188:1:2118:11296:8126_CONS_SUB_SUB	0.981132075	AJ403005	57	NA	NA	NA	NA	no rank	Mesangiospermae	NA	[]	NA	1437183	gttggattcaaagcgggtgttaaagattacaaattgacttattatactcctgactatgaaaccaaagatactgatatcttggcagcattccgagtaactcctcacc	49	0	0	0	0	0	0	0	0	0	0	0	0	0	0	0	0	0	0	0	0	0	0	0	0	0	0	0	0	0	0	1	0	0	0
HWI-M03023:30:000000000-AB188:1:1101:16830:3038_CONS_SUB_SUB	0.981132075	AJ403005	57	NA	NA	NA	NA	no rank	Mesangiospermae	NA	[]	NA	1437183	gttggattcgaagcgggtgttaaagattacaaattgacttattatactcctgactatgaaaccaaagatactgatatcttggcagcattccgagtaactcctcaac	30	0	0	0	0	0	0	0	0	0	0	0	0	0	0	0	0	0	0	0	0	0	0	0	0	0	0	0	0	0	0	0	0	0	0
HWI-M03023:30:000000000-AB188:1:1101:21289:12402_CONS_SUB_SUB	0.990566038	AY100982	56	NA	NA	NA	NA	no rank	lamiids	NA	['Humbertia madagascariensis', 'Maripa paniculata', 'Dicranostyles villosus', 'Morelia senegalensis']	NA	91888	gttggattcaaagctggtgttaaagagtacaaattgacttattatactcctgagtacgaaaccaaagatactgatatcttggcagcattccgagtaactcctcaac	9	0	16	0	0	0	0	0	1	0	0	0	1	0	0	0	0	0	0	0	0	0	0	0	0	0	0	0	0	0	0	0	0	2	0
HWI-M03023:30:000000000-AB188:1:1103:9119:24355_CONS_SUB_SUB	0.990566038	AF497064	56	4454	Araceae	NA	NA	subfamily	Aroideae	NA	[]	NA	284555	gttgaattcaaagctggtgttaaagattacaaattgacttattatactcctgactatgagacaaaagatactgatatcttggcagcattccgagtaactcctcaac	1	0	3	1	0	0	0	0	0	0	0	0	0	0	0	0	0	2	0	0	0	0	0	0	0	0	0	0	0	0	0	0	0	0	9
HWI-M03023:30:000000000-AB188:1:1101:14260:18667_CONS_SUB_SUB	0.962264151	EU042178	56	NA	NA	NA	NA	no rank	Mesangiospermae	NA	[]	NA	1437183	tggattcaaggctggtgttaaagattataaattgaattattatactcctgactatgaaaccaaagatagtgatatcttggcagcattccgagtaactcctcaac	587	0	0	0	0	0	0	0	51	0	0	0	0	0	0	0	0	0	0	0	0	0	0	0	0	0	0	0	0	0	0	0	0	0	0
HWI-M03023:30:000000000-AB188:1:1110:13267:16957_CONS_SUB_SUB	0.981132075	EU042178	56	NA	NA	NA	NA	no rank	eudicotyledons	NA	[]	NA	71240	gttggattcaaagctggtgttaaagattataaattgaaatattatactcctgactatgaaaccaaagatagtgatatcttggcagcattccgagtaactcctcaac	36	0	0	0	0	0	0	0	14	0	0	0	0	0	0	0	0	0	0	0	0	0	0	0	0	0	0	0	0	0	0	0	0	0	0
HWI-M03023:30:000000000-AB188:1:1117:2471:16265_CONS_SUB_SUB	0.990566038	KF138193	56	NA	NA	NA	NA	order	Rosales	NA	['Urera glabra', 'Urtica hyperborea', 'Urtica sp. Lixinhui-1102', 'Celtis biondii', 'Celtis kunmingensis', 'Ziziphus jujuba', 'Sarcopilea domingensis']	NA	3744	gttggattcaaagccggtgttaaagattataaattgacttattacactcctgaatatgaaaccaaagatactgatatcttagcagcatttcgagtaactcctcaac	14	0	0	0	0	0	0	0	1	0	0	0	0	0	0	0	0	0	0	0	0	0	0	10	0	0	0	3	0	0	0	0	0	0	0
HWI-M03023:30:000000000-AB188:1:1103:3067:8319_CONS_SUB_SUB	0.971698113	AC239738	56	NA	NA	NA	NA	no rank	Mesangiospermae	NA	[]	NA	1437183	ttggattcaaagctggtgttaaagagtacaaattgacttattatactcctgagtaccaaaccaaggatactgatatattggcagcattccgagtaactcctcaat	94	2	0	0	0	0	0	0	0	0	0	0	0	48	1	0	0	0	0	0	0	0	0	0	0	0	0	0	0	2	0	0	0	0	0
HWI-M03023:41:000000000-ABUB0:1:1103:20818:14444_CONS_SUB_SUB	0.981132075	AF215512	55	39998	Melastomataceae	NA	NA	family	Melastomataceae	NA	['Nepsera aquatica', 'Gravesia viscosa', 'Salpinga maranonensis', 'Driessenia glanduligera', 'Allomaieta villosa', 'Henriettea barkeri']	NA	39998	gttggattcaaagcttgtgttaaagattatagactgacttattatactccttactatcaagtcaaacctactgataccttggcagcattccgagtaactcctcaac	9	0	0	0	0	0	0	0	7	0	0	0	1	0	0	0	0	0	0	0	0	0	0	0	0	0	0	0	0	0	0	0	0	0	0
HWI-M03023:30:000000000-AB188:1:1101:16147:6081_CONS_SUB_SUB	0.962264151	AC239738	55	NA	NA	NA	NA	no rank	Mesangiospermae	NA	[]	NA	1437183	gttggattcaaagctggtgttaaagattataaattgaattattatactcctgagtaccaaaccaaggatactgatatattggcagcattccgagtaactcctcaac	652	0	0	0	0	0	0	0	43	0	0	0	0	0	0	0	0	0	0	0	0	0	0	0	0	0	0	0	0	0	0	0	0	0	0
HWI-M03023:30:000000000-AB188:1:1102:11782:4212_CONS_SUB_SUB	0.981132075	AF215512	55	39998	Melastomataceae	NA	NA	family	Melastomataceae	NA	['Nepsera aquatica', 'Gravesia viscosa', 'Salpinga maranonensis', 'Driessenia glanduligera', 'Allomaieta villosa', 'Henriettea barkeri']	NA	39998	gttggattcaaagctggtgttaaagattatagactgacttattatactccttactatcaattcaaacctactgataccttggcagcattccgagtaactcctcaac	9	0	0	0	0	0	0	0	14	0	0	0	3	0	0	0	0	0	0	0	0	0	0	0	0	0	0	0	0	0	0	0	0	0	0
HWI-M03023:30:000000000-AB188:1:1105:25187:21132_CONS_SUB_SUB	0.981132075	EU042178	55	NA	NA	NA	NA	no rank	eudicotyledons	NA	[]	NA	71240	gttggattcaaagctggtgttaaagattataaattgaattattatactcctgactatgaaaccaaagatagtgatatcttggcagcattccgattaactcctcaac	36	0	0	0	0	0	0	0	10	0	0	0	1	0	0	0	0	0	0	0	0	0	0	0	0	0	0	0	0	0	0	0	0	0	0
HWI-M03023:30:000000000-AB188:1:1107:13108:5249_CONS_SUB_SUB	0.981132075	AF215512	55	39998	Melastomataceae	NA	NA	family	Melastomataceae	NA	['Nepsera aquatica', 'Gravesia viscosa', 'Salpinga maranonensis', 'Driessenia glanduligera', 'Allomaieta villosa', 'Henriettea barkeri']	NA	39998	gttggattcaaagctggtgttaaagattatagactgacttattatactccttactatcaagtcaaaccttctgataccttggcagcattccgagtaactcctcaac	9	0	0	0	0	0	0	0	5	0	0	0	3	0	0	0	0	0	0	0	0	0	0	0	0	0	0	0	0	0	0	0	0	0	0
HWI-M03023:30:000000000-AB188:1:1110:8209:19857_CONS_SUB_SUB	0.981132075	EU042178	55	NA	NA	NA	NA	no rank	eudicotyledons	NA	[]	NA	71240	gttggattcaaagctggtgttaaagattataaattgaattattatactcctgactatgaaaccaaagatagtgatatcttggcagcatgccgagtaactcctcaac	36	0	0	0	0	0	0	0	14	0	0	0	0	0	0	0	0	0	0	0	0	0	0	0	0	0	0	0	0	0	0	0	0	0	0
HWI-M03023:30:000000000-AB188:1:1105:22471:14202_CONS_SUB_SUB	0.971698113	AY794917	55	NA	NA	NA	NA	no rank	Mesangiospermae	NA	[]	NA	1437183	gttggattcaaggctggtgttaaagattataaattgacttattatactcctgaatatgaaaccaaagatactgatatcttagcagcattctgagtaactcctcaac	674	0	0	0	0	0	0	0	0	0	0	0	0	3	0	0	0	0	0	0	0	0	0	0	0	0	0	0	0	0	0	0	0	0	0
HWI-M03023:41:000000000-ABUB0:1:1101:27212:7666_CONS_SUB_SUB	0.962264151	AY794917	55	NA	NA	NA	NA	no rank	Mesangiospermae	NA	[]	NA	1437183	gttggattcaaggctcgtgttaaagattataaattgacttataatactcctgaatatgaaaccaaagatactgatatcttagcagcattccgagtaactcctcaac	1653	0	0	0	0	0	0	0	0	0	0	0	0	0	0	0	0	0	0	0	0	0	0	0	0	0	0	0	0	0	0	0	0	0	0
HWI-M03023:41:000000000-ABUB0:1:2102:16918:5116_CONS_SUB_SUB	0.962264151	KR534325	55	24079	Bignoniaceae	354057	Tanaecium	species	Tanaecium tetragonolobum	353963	['Tanaecium tetragonolobum']	Tanaecium tetragonolobum	353963	ttggattcaaggcgggtgttaaagaatacaaattgacttattatactcctgaatacgaaaccatggatactgatatcttggcagcatttcgagtaactcctcaac	1	0	0	0	0	0	0	0	0	0	0	0	0	0	0	0	0	0	0	0	0	0	0	0	0	0	0	0	0	0	0	0	0	0	0
HWI-M03023:30:000000000-AB188:1:1110:9128:19500_CONS_SUB_SUB	0.990566038	AF497064	54	4454	Araceae	NA	NA	subfamily	Aroideae	NA	[]	NA	284555	gttggattcaaagctggtgttaaagattacaaattgacttattatactcctgactatgatacaaaagatactgatatcttggcagcattccgagtaactcctcaac	1	0	2	0	0	0	0	0	0	0	0	0	0	0	0	0	0	1	0	0	0	0	0	0	0	0	0	0	0	0	0	0	0	0	17
HWI-M03023:41:000000000-ABUB0:1:1106:26926:6536_CONS_SUB_SUB	0.981132075	AC239738	54	4070	Solanaceae	NA	NA	subfamily	Solanoideae	NA	['Solanum tuberosum', 'Capsicum annuum', 'Solanum carolinense', 'Solanum lyratum', 'Solanum lycopersicum', 'Scopolia parviflora', 'Solanum tripartitum']	NA	424551	gttggattcaaagctggtgttaaagagtacaaattgacttattatactcgtgagtaccaaaccaaggatactgatatattggcagcattccgagtaactcctcaac	54	1	0	0	1	0	0	0	0	0	0	2	1	12	10	0	0	0	0	0	0	0	0	0	2	0	0	0	0	5	0	0	0	0	0
HWI-M03023:41:000000000-ABUB0:1:1103:17979:2036_CONS_SUB_SUB	0.990566038	HQ182449	54	4642	Zingiberaceae	105703	Renealmia	species	Renealmia alpinia	199658	['Renealmia alpinia']	Renealmia alpinia	199658	gttggatttaaagctggtgttaaagattacaaattgaattattatactcctgactacgaagtaaaagatactgatatcttggcagcattccgagtaactcctcaac	1	0	0	0	0	0	0	0	0	0	0	0	0	0	0	0	0	0	0	0	0	0	0	0	0	0	0	0	0	0	0	0	0	0	0
HWI-M03023:30:000000000-AB188:1:1101:8648:1896_CONS_SUB_SUB	0.981132075	AF215512	54	39998	Melastomataceae	NA	NA	family	Melastomataceae	NA	['Nepsera aquatica', 'Gravesia viscosa', 'Salpinga maranonensis', 'Driessenia glanduligera', 'Allomaieta villosa', 'Henriettea barkeri']	NA	39998	gttggattcaaagctggtgttaaagattatagactgacttattatactccttactatcaagtcaaacctactgataccttggcagaattccgagtaactcctcaac	9	0	0	0	0	0	0	0	6	0	0	0	0	0	0	0	0	0	0	0	0	0	0	0	0	0	0	0	0	0	0	0	0	0	0
HWI-M03023:30:000000000-AB188:1:1111:19901:2089_CONS_SUB_SUB	0.981132075	AF215512	54	39998	Melastomataceae	NA	NA	family	Melastomataceae	NA	['Nepsera aquatica', 'Gravesia viscosa', 'Salpinga maranonensis', 'Driessenia glanduligera', 'Allomaieta villosa', 'Henriettea barkeri']	NA	39998	gttggattcaaagctggtgttaaagattatagactgacttattatactccttactatcaagtcaaacctactgataccttgccagcattccgagtaactcctcaac	9	0	0	0	0	0	0	0	8	0	0	0	0	0	0	0	0	0	0	0	0	0	0	0	0	0	0	0	0	0	0	0	0	0	0
HWI-M03023:30:000000000-AB188:1:1104:23879:2440_CONS_SUB_SUB	0.981132075	EU042178	53	NA	NA	NA	NA	no rank	eudicotyledons	NA	[]	NA	71240	gttggattcaaagctggtgttaaagattataaattgaattattatactcctgactatgaaaccaaagatagtgatatcttcgcagcattccgagtaactcctcaac	36	0	0	0	0	0	0	0	15	0	0	0	0	0	0	0	0	0	0	0	0	0	0	1	0	0	0	0	0	0	0	0	0	0	0
HWI-M03023:30:000000000-AB188:1:1104:9471:22636_CONS_SUB_SUB	0.981132075	EU042178	53	NA	NA	NA	NA	no rank	eudicotyledons	NA	[]	NA	71240	gttggattcaaagctggtgttaaagattataaattgaattattatactcctgactatgaaaccaaagctagtgatatcttggcagcattccgagtaactcctcaac	36	0	0	0	0	0	0	0	14	0	0	0	0	0	0	0	0	0	0	0	0	0	0	0	0	0	0	0	0	0	0	0	0	0	0
HWI-M03023:30:000000000-AB188:1:1110:18291:10233_CONS_SUB_SUB	0.990566038	KX826824	53	39998	Melastomataceae	NA	NA	family	Melastomataceae	NA	['Henriettea barkeri']	NA	39998	gttggattcaaagctggtgttaaagattatagactgacttattatactccttactatccagtcaaacctactgataccttggcagcattccgagtaactcctcaac	2	0	0	0	0	0	0	0	7	0	0	0	0	2	0	0	0	0	0	0	0	0	0	0	0	0	0	0	0	0	0	0	0	0	0
HWI-M03023:30:000000000-AB188:1:1101:13127:7925_CONS_SUB_SUB	0.990566038	DQ131785	53	24966	Rubiaceae	NA	NA	tribe	Naucleeae	NA	['Sarcocephalus latifolius', 'Mitragyna inermis']	NA	169623	gttggattcaaagctggtgttaaagagtacaaattgacttattatactcctgaatatgaaaccaaagatactgatatcttagcagcattccgagtaactcctcaac	3	0	0	0	0	0	0	0	0	0	0	0	0	53	0	0	0	0	0	0	0	0	0	0	0	0	0	0	0	0	0	0	0	0	0
HWI-M03023:30:000000000-AB188:1:1104:27177:10640_CONS_SUB_SUB	0.971698113	AC239738	53	NA	NA	NA	NA	no rank	Mesangiospermae	NA	[]	NA	1437183	ttggattcaaagctggtgttaaagagtacaaattgacttattatactcctgagtaccaaaccaaggatactgatatattggcggcattccgagtaactcctcaac	94	0	0	0	0	0	0	0	0	0	0	0	0	10	1	0	0	0	0	0	0	0	0	0	0	2	0	0	0	29	0	0	0	0	0
HWI-M03023:30:000000000-AB188:1:1108:23751:16329_CONS_SUB_SUB	0.990566038	KF138193	53	NA	NA	NA	NA	order	Rosales	NA	['Urtica sp. Lixinhui-1102', 'Urera glabra', 'Sarcopilea domingensis', 'Urtica hyperborea']	NA	3744	gttggattcaaagctggtgttaaagattataaattgacttattacactcctgaatatgaaaccaaagatactgatatcttagcagcatttcgagcaactcctcaac	10	0	0	0	0	0	0	0	0	0	0	0	0	0	0	0	0	0	0	0	0	0	0	10	0	0	0	1	0	0	0	0	0	0	0
HWI-M03023:41:000000000-ABUB0:1:1102:10844:8211_CONS_SUB_SUB	0.981132075	AF076769	53	3642	Lecythidaceae	NA	NA	family	Lecythidaceae	NA	['Corythophora alta', 'Barringtonia racemosa']	NA	3642	gttggattcaaagctggcgttaaagattacaaattgacttattatactcctgaatacaaaaccttagatactgatatcttggcagcattccgagtaactcctcaac	2	0	0	0	0	0	0	0	0	0	0	0	0	0	0	0	0	0	0	0	0	0	0	0	0	0	0	0	0	0	0	0	0	0	0
HWI-M03023:30:000000000-AB188:1:1106:24541:22894_CONS_SUB_SUB	0.990566038	AF497064	52	4454	Araceae	NA	NA	family	Araceae	NA	['Pinellia ternata']	NA	4454	gttggattcaaagctggtgttaaagattacaaattgaattattatactcctgactatgagacaaaagatactgatatcttggcagcattccgagtaactcctcaac	3	0	2	0	0	0	0	0	0	0	0	0	0	0	0	0	0	3	0	0	0	0	0	0	0	0	0	0	0	0	0	0	0	0	6
HWI-M03023:30:000000000-AB188:1:1107:3953:12281_CONS_SUB_SUB	0.990566038	AF497064	52	4454	Araceae	NA	NA	subfamily	Aroideae	NA	[]	NA	284555	gttggattcaaagctggtgttaaagattacaaattgacttattatactcctgactatgagacaaaagatactgatatcttgtcagcattccgagtaactcctcaac	1	0	2	0	0	0	0	0	0	0	0	0	0	0	0	0	0	0	0	0	0	1	0	0	0	0	0	0	0	0	0	0	0	0	7
HWI-M03023:41:000000000-ABUB0:1:1106:15669:3621_CONS_SUB_SUB	0.990566038	EU002278	52	3487	Moraceae	NA	NA	family	Moraceae	NA	[]	NA	3487	gttggattcaaagctggtgttaaagattataaattgacttattacactcctgaatatgtagtcaaagatagtgatatcttggcagcatttcgagtaactcctcaac	2	0	0	0	8	0	0	0	0	0	5	0	0	0	0	0	0	0	3	0	0	0	0	0	0	0	0	0	0	0	5	0	0	0	0
HWI-M03023:41:000000000-ABUB0:1:2117:19784:19970_CONS_SUB_SUB	0.981132075	AB586458	52	NA	NA	NA	NA	no rank	lamiids	NA	[]	NA	91888	gttggattcaaagcgggtgttaaagagtacaaattgacttattatactcctgaatacaaaaccaaagatactgatatctcggcagcattccgagtaactcctcaac	44	0	0	0	0	0	0	0	0	0	0	0	0	0	0	0	0	0	0	0	0	0	0	0	0	0	0	0	0	0	0	0	0	0	0
HWI-M03023:30:000000000-AB188:1:1101:14628:5621_CONS_SUB_SUB	0.981132075	EU042178	52	NA	NA	NA	NA	no rank	eudicotyledons	NA	[]	NA	71240	gttggattaaaagctggtgttaaagattataaattgaattattatactcctgactatgaaaccaaagatagtgatatcttggcagcattccgagtaactcctcaac	36	1	0	0	0	0	0	0	18	0	0	0	0	0	0	0	0	0	0	0	0	0	0	0	0	0	0	0	0	0	0	0	0	0	0
HWI-M03023:41:000000000-ABUB0:1:2111:9183:20291_CONS_SUB_SUB	0.990566038	AF497064	52	4454	Araceae	NA	NA	family	Araceae	NA	[]	NA	4454	gttggattcaaagctggtgttaaagattacaaattgacttattatactcctgactatgagacaaaagatactgatatcttggcagcattccgagtaactccttaac	2	0	0	0	0	0	0	0	0	0	0	0	0	0	0	0	0	2	0	0	0	0	0	0	0	0	0	0	0	0	0	0	0	0	11
HWI-M03023:41:000000000-ABUB0:1:1101:17800:2580_CONS_SUB_SUB	0.962264151	KX827312	52	NA	NA	NA	NA	no rank	Mesangiospermae	NA	[]	NA	1437183	gttggattcaaagctggtgttaaagattatagactgacttattatactcctgagtaccaaaccaaggatactgatatattggcagcattccgagtaactcctcaac	61	0	0	0	0	0	0	0	0	0	0	0	0	0	0	0	0	0	0	0	0	0	0	0	0	0	0	0	0	0	0	0	0	0	0
HWI-M03023:30:000000000-AB188:1:1101:23742:13909_CONS_SUB_SUB	0.981132075	EU042178	51	NA	NA	NA	NA	no rank	eudicotyledons	NA	[]	NA	71240	gttggaatcaaagctggtgttaaagattataaattgaattattatactcctgactatgaaaccaaagatagtgatatcttggcagcattccgagtaactcctcaac	36	0	0	0	0	0	0	0	4	0	0	0	0	0	0	0	0	0	0	0	0	0	0	0	1	0	0	0	0	0	0	0	0	0	0
HWI-M03023:30:000000000-AB188:1:1110:29334:13484_CONS_SUB_SUB	0.981132075	AF215512	51	39998	Melastomataceae	NA	NA	family	Melastomataceae	NA	['Nepsera aquatica', 'Gravesia viscosa', 'Salpinga maranonensis', 'Driessenia glanduligera', 'Allomaieta villosa', 'Henriettea barkeri']	NA	39998	gttggattcaaagctggtgttaaagattatagactgacttattatactccttactatcaagtcaaacctactgataccttggcagcattccgattaactcctcaac	9	0	0	0	0	0	0	0	11	0	0	0	4	0	0	0	0	0	0	0	0	0	0	0	0	0	0	0	0	0	0	0	0	0	0
HWI-M03023:30:000000000-AB188:1:1114:5350:12693_CONS_SUB_SUB	0.990566038	AF215526	51	39998	Melastomataceae	NA	NA	family	Melastomataceae	NA	['Nepsera aquatica']	NA	39998	ttggattcaaagctggtgttaaagattatagactgacttattatactcctgagtatcaagtcaaacctactgataccttggcagcattccgagtaactcctcaac	4	0	0	0	0	0	0	0	3	0	0	0	2	0	0	0	0	0	0	0	0	0	0	0	0	0	0	0	0	0	0	0	0	0	0
HWI-M03023:30:000000000-AB188:1:2106:6885:16132_CONS_SUB_SUB	0.990566038	KF138193	51	NA	NA	NA	NA	order	Rosales	NA	['Urtica sp. Lixinhui-1102', 'Urera glabra', 'Sarcopilea domingensis', 'Urtica hyperborea']	NA	3744	gttggattcaaagctggtgttaaagattatagattgacttattacactcctgaatatgaaaccaaagatactgatatcttagcagcatttcgagtaactcctcaac	10	0	0	0	0	0	0	0	0	0	0	0	1	0	0	0	0	0	0	0	0	0	0	8	0	0	0	4	0	0	0	0	0	0	0
HWI-M03023:30:000000000-AB188:1:1106:3842:9507_CONS_SUB_SUB	0.990566038	KC737397	51	NA	NA	NA	NA	no rank	eudicotyledons	NA	['Itea virginica', 'Itea chinensis']	NA	71240	gttggattcaaagcgggtgttaaagattacaaattgacttattatactcctgactatcaaaccaaagatactgatatcttggcagcattccgagtaactcctcaac	4	0	0	0	0	0	0	0	0	0	0	0	0	2	0	0	0	0	0	0	0	0	0	0	0	0	0	0	0	0	0	0	0	0	0
HWI-M03023:30:000000000-AB188:1:1114:15548:19482_CONS_SUB_SUB	0.990566038	KF138193	51	NA	NA	NA	NA	order	Rosales	NA	['Urtica sp. Lixinhui-1102', 'Urera glabra', 'Sarcopilea domingensis', 'Urtica hyperborea']	NA	3744	gttggattcaaagctggtgttaaagattataaatcgacttattacactcctgaatatgaaaccaaagatactgatatcttagcagcatttcgagtaactcctcaac	10	0	0	0	0	0	0	0	0	0	0	0	0	0	0	0	0	0	0	0	0	0	0	7	0	0	0	0	0	0	0	0	0	0	0
HWI-M03023:30:000000000-AB188:1:1101:21202:7892_CONS_SUB_SUB	0.981132075	EU002278	51	3487	Moraceae	NA	NA	family	Moraceae	NA	[]	NA	3487	gttggactcaaagctggtgttaaagatcataaattgacttattacactcctgaatatgaagtcaaagatagtgatatcttggcagcatttcgagtaactcctcaac	2	0	0	0	0	0	0	0	0	0	0	0	0	0	0	0	0	0	0	0	0	0	0	0	0	0	0	0	0	0	0	0	0	0	0
HWI-M03023:30:000000000-AB188:1:1105:20246:24268_CONS_SUB_SUB	0.990566038	AF497064	50	4454	Araceae	NA	NA	subfamily	Aroideae	NA	[]	NA	284555	gttggattcaaagctggtgttaaagattacaaattgacttattatactcctgactatgagacaaaagatactgatatattggcagcattccgagtaactcctcaac	1	0	4	0	0	0	1	0	0	0	0	0	0	0	0	0	0	2	0	0	0	0	0	0	0	0	0	0	0	0	0	0	0	0	9
HWI-M03023:41:000000000-ABUB0:1:1105:5916:22826_CONS_SUB_SUB	0.990566038	EU002278	50	3487	Moraceae	NA	NA	family	Moraceae	NA	[]	NA	3487	gttggattcaaagctggtgttaaagattataaattgacttattacactcctgaatatgaagtcaaagatagtgatatcttggcagcatttcgagtactcctcaac	2	0	0	0	3	0	0	0	0	0	3	0	0	0	0	0	0	0	1	0	1	0	0	0	0	0	0	0	0	0	1	0	0	0	0
HWI-M03023:30:000000000-AB188:1:1101:21788:12071_CONS_SUB_SUB	0.981132075	EU042178	50	NA	NA	NA	NA	no rank	eudicotyledons	NA	[]	NA	71240	gttggattcaaatctggtgttaaagattataaattgaattattatactcctgactatgaaaccaaagatagtgatatcttggcagcattccgagtaactcctcaac	36	0	0	0	0	0	0	0	17	0	0	0	0	0	0	0	1	0	0	0	0	0	0	0	0	0	0	0	0	0	0	0	0	0	0
HWI-M03023:30:000000000-AB188:1:1101:23152:20603_CONS_SUB_SUB	0.981132075	AF008958	50	NA	NA	NA	NA	no rank	eudicotyledons	NA	[]	NA	71240	gttggattcaaagctggtgttaaagattataaattgaattattatactcctgagtatgaaaccaaagatagtgatatcttggcagcattccgagtaactcctcaac	89	0	0	0	0	0	0	0	21	0	1	0	0	0	0	0	0	0	0	0	1	0	0	0	0	0	0	0	0	0	0	0	0	0	0
HWI-M03023:30:000000000-AB188:1:2107:10566:14762_CONS_SUB_SUB	0.990566038	AF215526	50	39998	Melastomataceae	NA	NA	family	Melastomataceae	NA	['Nepsera aquatica']	NA	39998	gttggattcaaagctggtgttaaagattatagactgacttattatactcctgagtatcaagtcaaacctactgataccttggcggcattccgagtaactcctcaac	4	0	0	0	0	0	0	0	2	0	0	0	1	0	0	0	0	0	0	0	0	0	0	0	0	0	0	0	0	0	0	0	0	0	0
HWI-M03023:30:000000000-AB188:1:2117:23666:24396_CONS_SUB_SUB	0.971962617	KF546075	50	4070	Solanaceae	NA	NA	subfamily	Solanoideae	NA	['Capsicum annuum', 'Solanum carolinense', 'Solanum tuberosum', 'Scopolia parviflora', 'Solanum tripartitum']	NA	424551	ttggattcgaagctggtgttaaagagtacaaattgacttattatactcctgagtaccaaaccaaggatactgatatattggcagcattccgagtaactcctcaac	14	0	0	0	0	0	0	0	0	0	0	0	1	22	4	0	0	0	0	0	0	0	0	0	1	2	0	0	0	9	0	0	0	0	0
HWI-M03023:30:000000000-AB188:1:1119:10678:14521_CONS_SUB_SUB	0.990566038	KF138193	50	NA	NA	NA	NA	order	Rosales	NA	['Urtica sp. Lixinhui-1102', 'Urera glabra', 'Sarcopilea domingensis', 'Urtica hyperborea']	NA	3744	gttggattcaaagctggtgtcaaagattataaattgacttattacactcctgaatatgaaaccaaagatactgatatcttagcagcatttcgagtaactcctcaac	10	0	0	0	0	0	0	0	0	0	0	0	0	0	0	1	0	0	0	0	0	0	0	3	0	0	0	0	0	0	0	0	0	0	0
HWI-M03023:30:000000000-AB188:1:1114:22781:5293_CONS_SUB_SUB	0.990566038	KF138193	50	NA	NA	NA	NA	order	Rosales	NA	['Urtica sp. Lixinhui-1102', 'Urera glabra', 'Sarcopilea domingensis', 'Urtica hyperborea']	NA	3744	gttggattcaaagctggtgctaaagattataaattgacttattacactcctgaatatgaaaccaaagatactgatatcttagcagcatttcgagtaactcctcaac	10	0	0	0	0	0	0	0	0	0	0	0	0	0	0	0	0	0	0	0	0	0	0	5	0	0	0	4	0	0	0	0	0	0	0
HWI-M03023:41:000000000-ABUB0:1:1101:16903:11180_CONS_SUB_SUB	0.990566038	KJ136822	50	3700	Brassicaceae	50460	Cardamine	species	Cardamine resedifolia	352370	['Cardamine resedifolia']	Cardamine resedifolia	352370	gttggattcaaagctggcgttaaagagtataaattgacttattatactcctgaatatgaaaccaaggatactgatatcttggcagccttccgagtaactcctcaac	1	0	0	0	0	0	0	0	0	0	0	0	0	0	0	0	0	0	0	0	0	0	0	0	0	0	0	0	0	0	0	0	0	0	0
HWI-M03023:30:000000000-AB188:1:1118:10495:8867_CONS_SUB_SUB	0.990566038	KX364403	49	3931	Myrtaceae	120289	Psidium	species	Psidium guajava	120290	['Psidium guajava']	Psidium guajava	120290	gttggattcaaagctggtgttaaagattacaaactgacttattatactcctgagtatgaaaccaaagatactgatatcttggcagcattccgagtaactcctcaac	1	0	1	0	0	0	0	0	0	0	0	0	7	0	0	0	0	0	0	0	0	0	0	0	0	0	0	0	0	0	0	0	0	0	0
HWI-M03023:30:000000000-AB188:1:2102:24013:21643_CONS_SUB_SUB	0.990566038	AF497064	49	4454	Araceae	NA	NA	subfamily	Aroideae	NA	[]	NA	284555	gttggattcaaagctggtgttaaagattacaaattgacttattatactcctgactatgagacaaaaaatactgatatcttggcagcattccgagtaactcctcaac	1	0	2	0	0	0	0	0	0	0	0	0	0	1	0	0	0	1	0	0	0	0	0	0	0	0	0	0	0	0	0	0	0	0	11
HWI-M03023:41:000000000-ABUB0:1:1103:12229:19286_CONS_SUB_SUB	0.952830189	HQ182423	49	NA	NA	NA	NA	no rank	Mesangiospermae	NA	[]	NA	1437183	tggatttaaagctggtgttaaagattgcaaattgaattattatactcctgactacgaagtcaaagatactgatatcttggcagcattccgagtaactcctcaac	354	0	0	0	0	0	0	0	0	0	0	0	0	0	0	0	0	0	0	0	0	0	0	0	0	0	0	0	0	0	0	0	0	0	0
HWI-M03023:30:000000000-AB188:1:2111:12681:24932_CONS_SUB_SUB	0.990566038	AF215526	49	39998	Melastomataceae	NA	NA	family	Melastomataceae	NA	['Nepsera aquatica']	NA	39998	gttggattcaaagctggtgttaaaggttatagactgacttattatactcctgagtatcaagtcaaacctactgataccttggcagcattccgagtaactcctcaac	4	0	0	0	0	0	0	0	1	0	0	0	27	0	0	0	0	0	0	0	0	0	0	0	0	0	0	0	0	0	0	0	0	0	0
HWI-M03023:30:000000000-AB188:1:1102:18239:3640_CONS_SUB_SUB	0.128205128	HG975449	49	NA	NA	NA	NA	subphylum	Streptophytina	NA	[]	NA	131221	ctgctaccgta	1562	0	0	0	0	0	0	0	0	0	0	14	0	0	0	0	0	0	0	0	0	0	0	0	0	0	0	0	0	1	0	0	0	0	0
HWI-M03023:30:000000000-AB188:1:1116:7238:10123_CONS_SUB_SUB	1	KC473336	49	4136	Lamiaceae	21880	Salvia	genus	Salvia	NA	[]	NA	21880	gttggattcaaagcgggtgttaaagagtacaaattgacttattatactcctgagtacgaaaccaaagatactgatatcttggcagcattccgagtaactcctcaac	1	0	0	0	0	0	0	0	0	0	0	0	0	1	0	0	0	0	0	0	0	0	0	0	0	0	0	0	0	0	0	0	0	47	0
HWI-M03023:30:000000000-AB188:1:1102:21664:9555_CONS_SUB_SUB	0.990566038	AF497064	48	4454	Araceae	NA	NA	subfamily	Aroideae	NA	[]	NA	284555	gttggattcaaagctggtgttaatgattacaaattgacttattatactcctgactatgagacaaaagatactgatatcttggcagcattccgagtaactcctcaac	1	0	2	0	0	0	0	0	0	0	0	0	0	0	0	0	0	3	0	0	0	0	0	0	0	0	0	0	0	0	0	0	0	0	3
HWI-M03023:30:000000000-AB188:1:1103:6097:3657_CONS_SUB_SUB	0.981132075	EU042178	48	NA	NA	NA	NA	no rank	eudicotyledons	NA	[]	NA	71240	gttggattcaaagctggtgttaaagattatacattgaattattatactcctgactatgaaaccaaagatagtgatatcttggcagcattccgagtaactcctcaac	36	0	0	0	0	0	0	0	13	0	0	0	0	0	0	0	0	0	0	0	0	0	0	0	0	0	0	0	0	0	0	0	0	0	0
HWI-M03023:30:000000000-AB188:1:1107:9151:14808_CONS_SUB_SUB	0.971698113	AC239738	48	NA	NA	NA	NA	no rank	Mesangiospermae	NA	[]	NA	1437183	ttggattcaaagctggtgttaaagagtacaaattgacttattatactcctgagtaccaaaccaaggatactgatatattggcagcattccgagtaactccccaac	94	0	0	0	0	0	0	0	1	0	0	0	0	14	4	1	0	0	0	0	1	0	0	0	3	2	0	0	0	5	0	0	0	0	0
HWI-M03023:30:000000000-AB188:1:1112:28915:9019_CONS_SUB_SUB	0.981132075	EU042178	48	NA	NA	NA	NA	no rank	eudicotyledons	NA	[]	NA	71240	gttggattcaaagctggtgttaaagattataaattgaatttttatactcctgactatgaaaccaaagatagtgatatcttggcagcattccgagtaactcctcaac	36	0	0	0	0	0	0	0	6	0	0	0	0	0	0	0	0	0	0	0	0	0	0	0	0	0	0	0	0	0	0	0	0	0	0
HWI-M03023:30:000000000-AB188:1:1118:28049:14332_CONS_SUB_SUB	0.990566038	AF008958	48	NA	NA	NA	NA	no rank	eudicotyledons	NA	['Psidium guajava', 'Tephrosia purpurea', 'Hylomecon vernalis', 'Vigna unguiculata']	NA	71240	gttggattcaaagctggtgttaaagattataaattgaattattatactcctgagtatgaaaccaaagatactgatatcttggcagcattccgagtaactcctcaac	12	0	0	0	0	0	0	0	1	0	0	1	0	0	0	0	0	0	0	0	0	0	0	0	0	0	0	0	0	0	0	0	0	0	0
HWI-M03023:41:000000000-ABUB0:1:1102:23403:5281_CONS_SUB_SUB	0.971698113	EU042178	48	NA	NA	NA	NA	no rank	Mesangiospermae	NA	[]	NA	1437183	gttagattcaaagctggtgttaaagattataaattgaattattatactcctgactatgaaaccaaggatagtgatatcttggcagcattccgagtaactcctcaac	182	0	0	0	0	0	0	0	0	0	0	0	0	0	0	0	0	0	0	0	0	0	0	0	0	0	0	0	0	0	0	0	0	0	0
HWI-M03023:41:000000000-ABUB0:1:1103:19546:22756_CONS_SUB_SUB	0.990566038	KX826821	48	39998	Melastomataceae	NA	NA	family	Melastomataceae	NA	[]	NA	39998	gttggattcagagctggtgttaaagattatagactgacttattatactcctgaatatcaagtcaaacctactgataccttggcagcattccgagtaactcctcaac	3	0	0	0	0	0	0	0	0	0	0	0	0	0	0	0	0	0	0	0	0	0	0	0	0	0	0	0	0	0	0	0	0	0	0
HWI-M03023:30:000000000-AB188:1:1114:20801:6113_CONS_SUB_SUB	0.981132075	LN885303	47	NA	NA	NA	NA	no rank	Pentapetalae	NA	['Begonia scapigera', 'Acacia murrayana', 'Acacia resinimarginea']	NA	1437201	gttggattcaaagctggtgttaaagagtataaattgaattattatactcctgactatcaaaccaaagatagtgatatcttggcagcattccgagtaactcctcaac	10	0	1	0	0	0	0	0	19	0	0	0	0	0	0	0	0	0	0	0	0	0	0	0	0	0	0	0	0	1	0	0	0	0	0
HWI-M03023:41:000000000-ABUB0:1:1101:16790:7348_CONS_SUB_SUB	0.971698113	AC239738	47	NA	NA	NA	NA	no rank	Mesangiospermae	NA	[]	NA	1437183	gttggattcaaagctggcgttaaagagtacaaattgacttattatactcctgagtaccaaaccaaggatactgatatattggcagcattccgagtaacttctcaac	94	0	0	0	47	0	0	0	0	0	0	0	0	0	0	0	0	0	0	0	0	0	0	0	0	0	0	0	0	0	0	0	0	0	0
HWI-M03023:41:000000000-ABUB0:1:2111:7743:4065_CONS_SUB_SUB	0.981132075	AY101062	47	NA	NA	NA	NA	no rank	lamiids	NA	['Rutidea membranacea', 'Dicranostyles villosus', 'Fagraea ceilanica', 'Ehretia acuminata', 'Ehretia rigida', 'Humbertia madagascariensis', 'Mostuea brunonis']	NA	91888	gttggattcaaagctggtgttaaagagtacaaattgaattattatactcctgagtaccaaaccaaagatactgatatattggcagcattccgagtaactcctcaac	10	0	0	0	2	0	0	0	6	0	0	0	0	5	3	0	0	0	0	0	0	0	0	0	0	0	0	0	0	6	0	0	0	0	0
HWI-M03023:30:000000000-AB188:1:1101:11025:7801_CONS_SUB_SUB	0.981132075	EU042178	47	NA	NA	NA	NA	no rank	eudicotyledons	NA	[]	NA	71240	gttggattcaaagctggtgttaaagattataaattgaattattatactcctgactatgaaaccaaagatagtgatatcttggcagcattccgagttactcctcaac	36	0	0	0	0	0	0	0	16	0	0	0	0	0	0	0	0	0	0	0	0	0	0	0	0	0	0	0	0	0	0	0	0	0	0
HWI-M03023:30:000000000-AB188:1:1104:6093:22619_CONS_SUB_SUB	0.981132075	AF215512	47	39998	Melastomataceae	NA	NA	family	Melastomataceae	NA	['Nepsera aquatica', 'Gravesia viscosa', 'Salpinga maranonensis', 'Driessenia glanduligera', 'Allomaieta villosa', 'Henriettea barkeri']	NA	39998	gttggatgcaaagctggtgttaaagattatagactgacttattatactccttactatcaagtcaaacctactgataccttggcagcattccgagtaactcctcaac	9	0	0	0	0	0	0	0	8	0	0	0	2	0	0	0	0	0	0	0	0	0	0	0	0	0	0	0	0	0	0	0	0	0	0
HWI-M03023:30:000000000-AB188:1:1108:26133:20120_CONS_SUB	0.852459016	AC239738	47	NA	NA	NA	NA	no rank	Embryophyta	NA	[]	NA	3193	gttggattcaaagctggtgttaaagagtacaaattgacttattatactcctgagtaccaaaccaaggatactgatatattggcagcattccgagtaactcctcaacctggagttccacctga	6139	0	0	0	0	0	0	0	0	0	0	0	0	3	8	0	0	0	0	0	0	0	0	0	0	0	0	0	0	0	0	0	0	0	0
HWI-M03023:30:000000000-AB188:1:1106:18249:16829_CONS_SUB_SUB	0.962264151	EU717273	47	NA	NA	NA	NA	no rank	eudicotyledons	NA	[]	NA	71240	gttgggtttaaagctggtgttaaagattataaattgacttattatactcctcagtatcaaaccaaagatactgatatcttggcagcactccgagtaactcctcagc	136	0	0	0	0	0	0	0	0	0	0	0	0	0	0	0	0	0	0	0	0	0	0	0	0	0	0	0	0	0	0	0	0	0	0
HWI-M03023:30:000000000-AB188:1:1102:22665:11760_CONS_SUB_SUB	0.981132075	LN885303	46	NA	NA	NA	NA	no rank	Pentapetalae	NA	['Begonia scapigera', 'Acacia murrayana', 'Itea chinensis', 'Acacia resinimarginea']	NA	1437201	gttggattcaaagctggtgttaaagattataaattgaattattatactcctgactatcaaaccaaagatagtgatatattggcagcattccgagtaactcctcaac	11	0	0	0	0	0	0	0	27	0	0	1	0	0	0	0	0	0	0	0	0	0	0	0	0	0	0	0	0	0	0	0	0	0	0
HWI-M03023:30:000000000-AB188:1:1102:24042:21328_CONS_SUB_SUB	0.981132075	AF215512	46	39998	Melastomataceae	NA	NA	family	Melastomataceae	NA	['Nepsera aquatica', 'Gravesia viscosa', 'Salpinga maranonensis', 'Driessenia glanduligera', 'Allomaieta villosa', 'Henriettea barkeri']	NA	39998	gttggattcaaagctggtgttaaagtttatagactgacttattatactccttactatcaagtcaaacctactgataccttggcagcattccgagtaactcctcaac	9	0	0	0	0	0	0	0	12	0	0	0	1	0	0	0	0	0	0	0	0	0	0	0	0	0	0	0	0	0	0	0	0	0	0
HWI-M03023:30:000000000-AB188:1:2115:5588:7181_CONS_SUB_SUB	0.981132075	AJ403005	45	NA	NA	NA	NA	no rank	Mesangiospermae	NA	[]	NA	1437183	gttggattcaaagcgggtgttaaagattacaaattgacttattatactcctgactatgaaaccaaagatactgatatcttggcagcattccgagtaacacctcaac	39	0	1	0	0	0	0	0	0	0	0	0	0	0	0	0	0	0	0	0	0	0	0	0	0	0	0	0	0	0	0	0	0	0	0
HWI-M03023:30:000000000-AB188:1:2118:24158:23549_CONS_SUB_SUB	0.990566038	KX364403	45	3931	Myrtaceae	120289	Psidium	species	Psidium guajava	120290	['Psidium guajava']	Psidium guajava	120290	gttggattcaaagctggtgttaaagattataaactgacttattatactcctgagtatcaaaccaaagatactgatatcttggcagcattccgagtaactcctcaac	1	0	1	0	0	0	0	0	1	0	0	0	2	2	0	0	0	0	0	0	0	0	0	0	0	1	0	0	0	0	0	0	0	0	0
HWI-M03023:30:000000000-AB188:1:1106:3158:17064_CONS_SUB_SUB	0.990566038	LT576862	45	NA	NA	NA	NA	no rank	eudicotyledons	NA	['Tephrosia purpurea', 'Hylomecon vernalis']	NA	71240	gttggattcaaagctggtgttaaagattataaattgaattattatactcctgactatgaaaccaaagatattgatatcttggcagcattccgagtaactcctcaac	3	0	0	0	0	0	0	0	17	0	0	0	0	0	0	0	0	0	0	0	0	0	0	0	0	1	0	0	0	0	0	0	0	0	0
HWI-M03023:30:000000000-AB188:1:2103:15596:24311_CONS_SUB_SUB	0.990566038	KF138193	45	NA	NA	NA	NA	no rank	Pentapetalae	NA	['Urera glabra', 'Gazania splendens', 'Holodiscus discolor', 'Urtica hyperborea', 'Urtica sp. Lixinhui-1102', 'Sarcopilea domingensis']	NA	1437201	gttggattcaaagctggtgttaaagattataaattgacttattatactcctgaatatgaaaccaaagatactgatatcttagcagcatttcgagtaactcctcaac	12	0	0	0	0	0	0	0	0	0	0	0	1	0	0	0	0	1	0	0	0	0	0	6	0	0	0	2	0	0	0	0	0	0	0
HWI-M03023:30:000000000-AB188:1:1104:26620:13467_CONS_SUB_SUB	0.971698113	AC239738	45	NA	NA	NA	NA	no rank	Mesangiospermae	NA	[]	NA	1437183	ttggattcaaagctggtgttaaagagtacaaattgacttattatactcctgagtaccaaaccaaggatactgatatattggcagcatcccgagtaactcctcaac	94	0	0	0	0	0	0	0	0	0	0	0	0	7	8	0	0	0	0	0	1	0	0	0	0	4	0	0	0	6	0	0	0	0	0
HWI-M03023:30:000000000-AB188:1:2102:8168:3666_CONS_SUB_SUB	0.981132075	KF138193	45	NA	NA	NA	NA	order	Rosales	NA	[]	NA	3744	gttggattcaaagctggtgttaaagattataaattgacttattacactcctgaatatgaaaccaaagatactgatatcttagcagcatttcgagtaactcctcaa	32	0	0	0	0	0	0	0	0	0	0	0	0	0	0	0	0	0	0	0	0	0	0	3	0	0	0	4	0	0	0	0	0	0	0
HWI-M03023:30:000000000-AB188:1:1101:17660:12196_CONS_SUB_SUB	0.990566038	L10222	44	3934	Onagraceae	13118	Ludwigia	genus	Ludwigia	NA	['Ludwigia peploides']	NA	13118	gttggattcaaagctggtgttaaagattatagactgacttattatactcctgactatgaaaccaaagatagtgatatcttggcagcattccgagtaactcctcaac	2	0	0	0	0	0	0	0	28	0	0	0	0	0	0	0	0	0	0	0	0	0	0	0	0	0	0	0	0	0	0	0	0	0	0
HWI-M03023:30:000000000-AB188:1:1102:13950:6433_CONS_SUB_SUB	0.981132075	AF215512	44	39998	Melastomataceae	NA	NA	family	Melastomataceae	NA	['Nepsera aquatica', 'Gravesia viscosa', 'Salpinga maranonensis', 'Driessenia glanduligera', 'Allomaieta villosa', 'Henriettea barkeri']	NA	39998	gttggattcaaagctggtgttaaagattatagactgacttattatactccttactatcaagtcaaacctacggataccttggcagcattccgagtaactcctcaac	9	0	0	0	0	0	0	0	9	0	0	0	0	0	0	0	0	0	0	0	0	0	0	0	0	0	0	0	0	0	0	0	0	0	0
HWI-M03023:30:000000000-AB188:1:1104:2894:10698_CONS_SUB_SUB	0.981132075	AF215512	44	39998	Melastomataceae	NA	NA	family	Melastomataceae	NA	['Nepsera aquatica', 'Gravesia viscosa', 'Salpinga maranonensis', 'Driessenia glanduligera', 'Allomaieta villosa', 'Henriettea barkeri']	NA	39998	gttggattcaaagctggtgttaaatattatagactgacttattatactccttactatcaagtcaaacctactgataccttggcagcattccgagtaactcctcaac	9	0	0	0	0	0	0	0	5	0	0	0	2	0	0	0	0	0	0	0	1	0	0	0	0	0	0	0	0	0	0	0	0	0	0
HWI-M03023:30:000000000-AB188:1:1101:22563:13807_CONS_SUB_SUB	0.990566038	KU900232	44	4070	Solanaceae	221161	Scopolia	species	Scopolia parviflora	258455	['Scopolia parviflora']	Scopolia parviflora	258455	gttggattcaaagccggtgttaaagggtacaaattgacttattatactcctgagtaccaaaccaaggatactgatatattggcagcattccgagtaactcctcaac	1	0	0	0	0	0	0	0	0	0	0	0	29	8	1	0	0	0	0	0	0	0	0	1	0	0	0	0	0	0	0	0	0	0	0
HWI-M03023:30:000000000-AB188:1:1101:12507:17797_CONS_SUB	0.852459016	HQ182441	44	NA	NA	NA	NA	no rank	Embryophyta	NA	[]	NA	3193	gttggatttaaagctggtgttaaagattacaaattgacttattatactcctgagtacgaaaccaaagatactgatatcttggcagcattccgagtaactcctcaacctggagttccacctga	885	0	0	0	0	0	0	0	0	0	0	0	0	0	0	0	0	0	0	0	0	0	0	0	0	0	0	0	0	0	0	0	0	0	0
HWI-M03023:41:000000000-ABUB0:1:1115:7978:16346_CONS_SUB_SUB	0.990566038	KX364403	44	NA	NA	NA	NA	subclass	rosids	NA	['Psidium guajava', 'Ludwigia peploides', 'Dactylocladus stenostachys']	NA	71275	gttggattcaaagctggtgttaaagattataaactgacttattatactcctgagtatgaaaccaaagatagtgatatcttggcagcattccgagtaactcctcaac	7	0	0	0	0	0	0	0	0	0	0	0	0	0	0	0	0	0	0	0	0	0	0	0	0	0	0	0	0	0	0	0	0	0	0
HWI-M03023:41:000000000-ABUB0:1:1106:26051:18734_CONS_SUB_SUB	0.971698113	HQ182449	43	NA	NA	NA	NA	subclass	Petrosaviidae	NA	['Ravenala madagascariensis', 'Renealmia alpinia', 'Alpinia zerumbet', 'Corallorhiza odontorhiza']	NA	1437197	gttggatttaaagctggtgttaaagattacaaattgaattattatactcctgactacgaagtcaaagatactgatatcttggcagcattacgagtaactcctcaac	11	0	0	0	0	0	0	0	0	0	0	0	0	0	0	0	0	0	0	0	0	0	0	0	0	0	0	0	0	0	0	0	0	0	0
HWI-M03023:30:000000000-AB188:1:1101:20602:5115_CONS_SUB_SUB	1	KC470707	43	4070	Solanaceae	4107	Solanum	species	Solanum carolinense	50511	['Solanum carolinense']	Solanum carolinense	50511	gttggattcaaagctggtgttaaagagtacaaattgacttattatactcctcagtaccaaaccaaggatactgatatattggcagcattccgagtaactcctcaac	1	0	0	0	0	0	0	0	1	0	0	0	1	9	5	0	0	0	0	0	2	0	0	1	2	1	0	0	0	3	0	0	0	0	0
HWI-M03023:30:000000000-AB188:1:1103:6617:7260_CONS_SUB_SUB	1	LN885303	43	3803	Fabaceae	3808	Acacia	species	Acacia resinimarginea	1378404	['Acacia resinimarginea']	Acacia resinimarginea	1378404	gttggattcaaagctggtgttaaagattataaattgacttattatactcctgactatcaaaccaaagatagtgatatcttggcagcattccgagtaactcctcaac	1	0	0	0	0	0	0	0	14	0	0	0	0	0	0	0	0	0	0	0	0	0	0	0	0	0	0	0	0	1	0	0	0	0	0
HWI-M03023:30:000000000-AB188:1:1111:29448:14599_CONS_SUB_SUB	0.981132075	EU042178	43	NA	NA	NA	NA	no rank	eudicotyledons	NA	[]	NA	71240	gttggattcaaagctggtgttaaagattataaattgaagtattatactcctgactatgaaaccaaagatagtgatatcttggcagcattccgagtaactcctcaac	36	0	0	0	0	0	0	0	14	0	0	0	0	0	0	0	0	0	0	0	0	0	0	0	0	0	0	0	0	0	0	0	0	0	0
HWI-M03023:30:000000000-AB188:1:1115:18490:22426_CONS_SUB_SUB	0.981132075	AF215512	43	39998	Melastomataceae	NA	NA	family	Melastomataceae	NA	['Nepsera aquatica', 'Gravesia viscosa', 'Salpinga maranonensis', 'Driessenia glanduligera', 'Allomaieta villosa', 'Henriettea barkeri']	NA	39998	gttggattcaaagctggtgttaaagattatagactgacttattatactccttactatcaagtcaaacctactgataccttggcagcattccgagtaactcctctac	9	0	0	0	0	0	0	0	2	0	0	0	1	0	0	0	0	0	0	0	0	0	0	0	0	0	0	0	0	0	0	0	0	0	0
HWI-M03023:30:000000000-AB188:1:1101:15078:13047_CONS_SUB_SUB	0.971698113	AC239738	43	NA	NA	NA	NA	no rank	Mesangiospermae	NA	[]	NA	1437183	gttggattcaaagctggtgttaaagagcacaaattgacttattatactcctgagtaccaaaccaaggatactgatatattggcagcattccgggtaactcctcaac	94	0	0	0	0	0	0	0	0	0	0	0	0	39	0	0	0	0	0	0	0	0	0	0	1	0	0	0	0	0	0	0	0	0	0
HWI-M03023:41:000000000-ABUB0:1:1105:11559:3266_CONS_SUB_SUB	0.990566038	AF076769	43	3642	Lecythidaceae	NA	NA	family	Lecythidaceae	NA	['Corythophora alta', 'Barringtonia racemosa']	NA	3642	gttggattcaaagctggtgttaaagattacaaattggcttattatactcctgaatataaaaccttagatactgatatcttggcagcattccgagtaactcctcaac	2	0	0	0	0	0	0	0	0	0	0	0	0	0	0	0	0	0	0	0	0	0	0	0	0	0	0	0	0	0	0	0	0	0	0
HWI-M03023:41:000000000-ABUB0:1:1101:12498:14950_CONS_SUB_SUB	0.981132075	EU384939	43	NA	NA	NA	NA	no rank	Pentapetalae	NA	['Sedum oryzifolium', 'Glycyrrhiza glabra', 'Scyphostegia borneensis', 'Acicarpha spathulata']	NA	1437201	gttggattcaaagctggtgttaaagagtataaattgacttattatactcctgaatatgaaaccaaggatactgatatctcggcagccttccgagtaactcctcaac	6	0	0	0	0	0	0	0	0	0	0	0	0	0	0	0	0	0	0	0	0	0	0	0	0	0	0	0	0	0	0	0	0	0	0
HWI-M03023:41:000000000-ABUB0:1:1101:6925:10411_CONS_SUB_SUB	0.990566038	EU002278	42	3487	Moraceae	NA	NA	family	Moraceae	NA	[]	NA	3487	gttggattcaaagctagtgttaaagattataaattgacttattacactcctgaatatgaagtcaaagatagtgatatcttggcagcatttcgagtaactcctcaac	2	0	0	0	7	0	0	0	0	0	4	0	0	0	0	0	0	0	5	0	0	0	0	0	0	0	0	0	0	0	3	0	0	0	0
HWI-M03023:41:000000000-ABUB0:1:2119:19226:17951_CONS_SUB_SUB	0.981132075	AC239738	42	4070	Solanaceae	NA	NA	subfamily	Solanoideae	NA	['Solanum tuberosum', 'Capsicum annuum', 'Solanum carolinense', 'Solanum lyratum', 'Solanum lycopersicum', 'Scopolia parviflora', 'Solanum tripartitum']	NA	424551	gttggattcaaagctggtgttaaagagtacaaattgacttattatactcctgagtaccaaaccaaggatactgatatattggcagccttccgagtaactcctcaac	54	0	0	0	1	0	0	0	0	0	0	0	0	11	5	1	0	0	0	0	1	0	0	0	1	2	0	0	0	4	0	0	0	0	0
HWI-M03023:41:000000000-ABUB0:1:1101:3822:16980_CONS_SUB_SUB	0.971698113	HQ182449	42	NA	NA	NA	NA	order	Zingiberales	NA	['Ravenala madagascariensis', 'Renealmia alpinia', 'Alpinia zerumbet']	NA	4618	gttggatttaaagctggtgataaagattacaaattgaattattatactcctgactacgaagtcaaagatactgatatcttggcagcattccgagtaactcctcaac	7	0	0	0	0	0	0	0	0	0	0	0	0	0	0	0	0	0	0	0	0	0	0	0	0	0	0	0	0	0	0	0	0	0	0
HWI-M03023:30:000000000-AB188:1:1104:3362:19243_CONS_SUB_SUB	0.981132075	EU042178	42	NA	NA	NA	NA	no rank	eudicotyledons	NA	[]	NA	71240	ggtggattcaaagctggtgttaaagattataaattgaattattatactcctgactatgaaaccaaagatagtgatatcttggcagcattccgagtaactcctcaac	36	0	0	0	0	0	0	0	11	0	0	0	0	0	0	0	0	0	0	0	0	0	0	0	0	0	0	0	0	0	0	0	0	0	0
HWI-M03023:30:000000000-AB188:1:1106:14487:13257_CONS_SUB_SUB	0.981132075	JN377974	42	NA	NA	NA	NA	no rank	eudicotyledons	NA	[]	NA	71240	gttgggttcaaagctggtgttaaagattataaattggattattatactcctgactatgaaaccaaagatagtgatatcttggcagcattccgagtaactcctcaac	22	0	0	0	0	0	0	0	1	0	0	0	0	0	0	0	0	0	0	0	0	0	0	0	0	0	0	0	0	0	0	0	0	0	0
HWI-M03023:30:000000000-AB188:1:1111:4015:7036_CONS_SUB_SUB	0.981132075	EU042178	42	NA	NA	NA	NA	no rank	eudicotyledons	NA	[]	NA	71240	gttggattcaaagctggtgttaaagattataaatagaattattatactcctgactatgaaaccaaagatagtgatatcttggcagcattccgagtaactcctcaac	36	0	0	0	0	0	0	0	10	0	0	0	0	0	0	0	0	0	0	0	0	0	0	0	0	0	0	0	0	0	0	0	0	0	0
HWI-M03023:41:000000000-ABUB0:1:1109:13147:24822_CONS_SUB_SUB	0.990566038	AF076769	42	3642	Lecythidaceae	NA	NA	family	Lecythidaceae	NA	['Corythophora alta', 'Barringtonia racemosa']	NA	3642	gttggattcaaagctggtgttaaagattacaaattgacttattatactcctgaatataaaaccttagatactgatatcttggcagcactccgagtaactcctcaac	2	0	0	0	0	0	0	0	0	0	0	0	0	0	0	0	0	0	0	0	0	0	0	0	0	0	0	0	0	0	0	0	0	0	1
HWI-M03023:30:000000000-AB188:1:1101:25818:15859_CONS_SUB_SUB	0.971698113	JX088668	42	NA	NA	NA	NA	order	Zingiberales	NA	['Ravenala madagascariensis', 'Alpinia zerumbet']	NA	4618	tggatttaaagctggtgttaaagattacaaattgacttattatactcctgactacgaagtcaaagatactgatatcttggcagcattccgagtaactcctcaac	6	0	0	0	0	0	0	0	0	0	0	0	0	0	0	0	0	0	0	0	0	0	0	0	0	0	0	0	0	0	0	0	0	0	0
HWI-M03023:30:000000000-AB188:1:1103:4075:10737_CONS_SUB_SUB	0.990566038	KX364403	41	3931	Myrtaceae	120289	Psidium	species	Psidium guajava	120290	['Psidium guajava']	Psidium guajava	120290	gttggattcaaagctggtgttaaagattataaactgacttattatactcctgagtatgaaaccaaagatactgatgtcttggcagcattccgagtaactcctcaac	1	0	1	0	0	0	0	0	0	0	0	0	0	0	0	0	0	0	0	0	0	0	0	0	0	0	0	0	0	0	0	0	1	0	0
HWI-M03023:30:000000000-AB188:1:1103:24331:20939_CONS_SUB_SUB	0.990566038	AF497064	41	4454	Araceae	NA	NA	subfamily	Aroideae	NA	[]	NA	284555	gttggattcaaagctggtgttaaagattacatattgacttattatactcctgactatgagacaaaagatactgatatcttggcagcattccgagtaactcctcaac	1	0	4	0	0	0	0	0	0	0	0	0	0	0	0	0	0	0	0	0	0	0	0	0	0	0	0	0	0	0	0	0	0	0	9
HWI-M03023:41:000000000-ABUB0:1:1106:26663:20297_CONS_SUB	0.846774194	EU002278	41	NA	NA	NA	NA	no rank	Embryophyta	NA	[]	NA	3193	gttggattcaaagctggtgttaaagattataaattgacttattacactcctgaatatgaagtcaaagatagtgatatcttggcagcatttcgagtaactcctcaacctggagttccacctgaag	164	0	0	0	2	0	0	0	0	0	2	0	0	0	0	0	0	0	0	0	0	0	0	0	0	0	0	0	0	0	1	0	0	0	0
HWI-M03023:30:000000000-AB188:1:2109:24045:11199_CONS_SUB_SUB	0.981132075	AF215512	41	39998	Melastomataceae	NA	NA	family	Melastomataceae	NA	['Nepsera aquatica', 'Gravesia viscosa', 'Salpinga maranonensis', 'Driessenia glanduligera', 'Allomaieta villosa', 'Henriettea barkeri']	NA	39998	gttggattcaaagctggtgttaaagattatagactgacttattatactccttactatcaagtcaaacctactgataacttggcagcattccgagtaactcctcaac	9	0	0	0	0	1	0	0	7	0	0	0	2	0	0	0	0	0	0	0	0	0	0	0	0	0	0	0	0	0	0	0	0	0	0
HWI-M03023:30:000000000-AB188:1:2101:3203:7525_CONS_SUB_SUB	0.981132075	AF215512	41	39998	Melastomataceae	NA	NA	family	Melastomataceae	NA	['Nepsera aquatica', 'Gravesia viscosa', 'Salpinga maranonensis', 'Driessenia glanduligera', 'Allomaieta villosa', 'Henriettea barkeri']	NA	39998	tggattcaaagctggtgttaaagattatagactgacttattatactcctgactatcaagtcaaacctactgataccttggcagcattccgagtaactcctcaac	9	0	0	0	0	0	0	0	1	0	0	0	0	0	0	0	0	10	0	0	0	0	0	0	0	0	0	0	0	0	0	0	0	0	0
HWI-M03023:30:000000000-AB188:1:1102:10649:9114_CONS_SUB_SUB	0.971698113	AC239738	41	NA	NA	NA	NA	no rank	Mesangiospermae	NA	[]	NA	1437183	ttggattcaaagctggtgttaaagagtacaaattgacttattatactcctgagtaccagaccaaggatactgatatattggcagcattccgagtaactcctcaac	94	0	0	0	0	0	0	0	0	0	0	0	0	4	4	0	0	0	0	0	0	0	0	0	0	16	0	0	0	10	0	0	0	0	0
HWI-M03023:41:000000000-ABUB0:1:1101:11349:7168_CONS_SUB_SUB	0.981132075	EU384939	41	NA	NA	NA	NA	no rank	Pentapetalae	NA	['Sedum oryzifolium', 'Glycyrrhiza glabra', 'Scyphostegia borneensis', 'Acicarpha spathulata']	NA	1437201	gttggattcaaagctggtgttaaagagtataaattgacttattatactcctgaatatgaaaccaaggatactgatatcttggcagccctccgagtaactcctcaac	6	0	0	0	0	0	0	0	0	0	0	0	0	0	0	0	0	0	0	0	0	0	0	0	0	0	0	0	0	0	0	0	0	0	0
HWI-M03023:41:000000000-ABUB0:1:1104:10851:20491_CONS_SUB_SUB	0.971698113	HQ182449	40	NA	NA	NA	NA	order	Zingiberales	NA	['Ravenala madagascariensis', 'Renealmia alpinia', 'Alpinia zerumbet']	NA	4618	gttggatttaaagctggtgttaaagattacaaattgaattattatactcctgactacgtagtcaaagatactgatatcttggcagcattccgagtaactcctcaac	7	0	0	0	0	0	0	0	0	0	0	0	0	0	0	0	0	0	0	0	0	0	0	0	0	0	0	0	0	0	0	0	0	0	0
HWI-M03023:30:000000000-AB188:1:1101:17679:15594_CONS_SUB_SUB	0.981132075	EU042178	40	NA	NA	NA	NA	no rank	eudicotyledons	NA	[]	NA	71240	gttggattcaaagctggtgttaaagattataaattgaattattatactcctgactatgaaaccaaacatagtgatatcttggcagcattccgagtaactcctcaac	36	0	0	0	0	0	0	0	10	0	0	0	0	0	0	0	0	0	0	0	0	0	0	0	0	0	0	0	0	0	0	0	0	0	0
HWI-M03023:30:000000000-AB188:1:1102:22640:7287_CONS_SUB_SUB	0.981132075	EU042178	40	NA	NA	NA	NA	no rank	eudicotyledons	NA	[]	NA	71240	gttggagtcaaagctggtgttaaagattataaattgaattattatactcctgactatgaaaccaaagatagtgatatcttggcagcattccgagtaactcctcaac	36	0	0	0	0	0	0	0	10	0	0	0	0	0	0	0	0	0	0	0	0	0	0	0	0	0	0	0	0	0	0	0	0	0	0
HWI-M03023:30:000000000-AB188:1:1110:18630:17145_CONS_SUB_SUB	0.971698113	AF215512	40	39998	Melastomataceae	NA	NA	family	Melastomataceae	NA	['Nepsera aquatica', 'Gravesia viscosa', 'Salpinga maranonensis', 'Driessenia glanduligera', 'Allomaieta villosa', 'Henriettea barkeri']	NA	39998	ttggattcaaagctggtgttaaagattataggctgacttattatactccttactatcaagtcaaacctactgataccttggcagcattccgagtaactcctcaac	9	0	0	0	0	0	0	0	1	0	0	0	2	0	0	0	0	0	0	0	0	0	0	0	0	0	0	0	0	0	0	0	0	0	0
HWI-M03023:30:000000000-AB188:1:1119:19067:2917_CONS_SUB_SUB	1	AF008958	40	3650	Cucurbitaceae	NA	NA	family	Cucurbitaceae	NA	[]	NA	3650	gttggattcaaagctggtgttaaagattataaattgacttattatactcctgagtatgaaaccaaagatactgatatcttggcagcattccgagtaactcctcaac	1	0	0	0	0	0	0	0	2	0	0	0	0	0	1	0	0	0	0	0	0	0	0	0	0	0	0	0	0	0	0	0	0	0	0
HWI-M03023:41:000000000-ABUB0:1:2105:6606:20385_CONS_SUB_SUB	0.981132075	AP009123	40	NA	NA	NA	NA	no rank	Mesangiospermae	NA	[]	NA	1437183	gttggattcaaagctggtgttaaagagtataaattgacttattatactcctgaatatgaaaccaaagatactgatatcttggcagccttccgagtaactcctcaac	55	0	0	0	0	0	0	0	0	0	1	0	0	0	0	0	0	0	0	0	0	0	0	0	0	0	0	0	0	0	0	0	0	0	0
HWI-M03023:30:000000000-AB188:1:2102:4352:8271_CONS_SUB_SUB	0.971698113	AC239738	40	NA	NA	NA	NA	no rank	Mesangiospermae	NA	[]	NA	1437183	tcggattcaaagctggtgttaaagagtacaaattgacttattatactcctgagtaccaaaccaaggatactgatatattggcagcattccgagtaactcctcaac	94	0	0	0	0	0	0	0	0	0	0	0	2	10	5	1	0	0	0	0	0	0	0	0	1	3	0	0	0	8	0	0	0	0	0
HWI-M03023:41:000000000-ABUB0:1:1101:24280:12645_CONS_SUB	0.838709677	AF497064	40	NA	NA	NA	NA	no rank	Embryophyta	NA	[]	NA	3193	gttggattcgaagctggtgttaaagattacaaattgacttattatactcctgactatgagacaaaagatactgatatcttggcagcattccgagtaactcctcaacctggaccacctgaagaag	551	0	0	0	0	0	0	0	0	0	0	0	0	0	0	0	0	0	0	0	0	0	0	0	0	0	0	0	0	0	0	0	0	0	0
HWI-M03023:30:000000000-AB188:1:1101:26798:14788_CONS_SUB_SUB	0.990566038	KX364403	39	3931	Myrtaceae	120289	Psidium	species	Psidium guajava	120290	['Psidium guajava']	Psidium guajava	120290	gttggattcaaagctggtgttaaagagtataaactgacttattatactcctgagtatgaaaccaaagatactgatatcttggcagcattccgagtaactcctcaac	1	0	3	0	0	0	0	0	0	0	0	0	6	0	0	0	0	0	0	0	0	0	0	0	0	0	0	0	0	0	0	0	0	0	0
HWI-M03023:30:000000000-AB188:1:1106:6932:3868_CONS_SUB_SUB	0.981132075	AY538500	39	NA	NA	NA	NA	no rank	Mesangiospermae	NA	[]	NA	1437183	gttggattcaaagctggtgttaaagagtacaaattgacttattatactcctgaatacgaaaccaaagatactgatatcttggcagcattccgagtaacacctcaac	194	0	9	0	0	0	0	0	0	0	0	0	0	0	0	0	0	0	0	0	0	0	0	0	0	0	0	0	0	0	0	0	0	0	0
HWI-M03023:30:000000000-AB188:1:1117:25672:9825_CONS_SUB_SUB	0.990566038	AF497064	39	4454	Araceae	NA	NA	subfamily	Aroideae	NA	[]	NA	284555	gttggattcaaagctggtgttaaagattacaaattgacttattatactccttactatgagacaaaagatactgatatcttggcagcattccgagtaactcctcaac	1	0	6	0	0	0	0	0	0	0	0	0	0	0	0	0	0	2	0	0	0	0	0	0	0	0	0	0	0	0	0	0	0	0	5
HWI-M03023:30:000000000-AB188:1:2107:15758:13212_CONS_SUB_SUB	0.981132075	AF215512	39	39998	Melastomataceae	NA	NA	family	Melastomataceae	NA	['Driessenia glanduligera', 'Allomaieta villosa', 'Salpinga maranonensis', 'Henriettea barkeri']	NA	39998	gtttgattcaaagctggtgttaaagattatagactgacttattatactccttactatcaagtcaaacctactgataccttggcagcattccgagtaactcctcaac	7	0	1	0	0	0	0	0	4	0	0	0	1	1	0	0	0	0	0	0	0	0	0	0	0	0	0	0	0	1	0	0	0	0	0
HWI-M03023:30:000000000-AB188:1:1101:22788:2640_CONS_SUB_SUB	0.990566038	LT576862	39	NA	NA	NA	NA	no rank	eudicotyledons	NA	['Tephrosia purpurea', 'Hylomecon vernalis']	NA	71240	gttggattcaaagctggtgttaaagattataaattgaattattatactcctgactatcaaaccaaagatactgatatcttggcagcattccgagtaactcctcaac	3	0	0	0	0	0	0	0	20	0	0	0	0	0	2	0	0	0	0	0	0	0	0	0	0	0	0	0	0	0	0	0	0	0	0
HWI-M03023:30:000000000-AB188:1:1101:26392:10921_CONS_SUB_SUB	0.971698113	AC239738	39	NA	NA	NA	NA	no rank	Mesangiospermae	NA	[]	NA	1437183	gttggattcaaagctggtgttaaagattataaattgacttattatactcctgagtaccaaaccaaggatactgatatattggcagcattccgagtaactcctcaac	240	0	0	0	0	0	0	0	12	0	0	0	0	3	1	0	0	0	0	0	0	0	0	8	0	1	0	0	0	0	3	0	0	0	0
HWI-M03023:30:000000000-AB188:1:2107:7410:4683_CONS_SUB_SUB	0.981132075	AC239738	39	4070	Solanaceae	NA	NA	subfamily	Solanoideae	NA	['Solanum tuberosum', 'Capsicum annuum', 'Solanum carolinense', 'Solanum lyratum', 'Solanum lycopersicum', 'Scopolia parviflora', 'Solanum tripartitum']	NA	424551	gttggagtcaaagctggtgttaaagagtacaaattgacttattatactcctgagtaccaaaccaaggatactgatatattggcagcattccgagtaactcctcaac	54	0	0	0	0	0	0	0	1	0	0	0	2	13	8	2	0	0	0	0	0	0	0	0	2	2	0	0	0	1	0	0	0	0	0
HWI-M03023:30:000000000-AB188:1:1103:20963:23233_CONS_SUB_SUB	0.971962617	M76402	39	4070	Solanaceae	NA	NA	subfamily	Solanoideae	NA	['Capsicum annuum', 'Solanum carolinense', 'Solanum tuberosum', 'Scopolia parviflora', 'Solanum tripartitum']	NA	424551	gttggactcaaagctggtgttaaagagtacaaattgacttattatacccctgagtaccaaaccaaggatactgatatattggcagcattccgagtaactcctcaac	7	0	0	0	0	0	0	0	0	0	0	0	0	2	29	0	0	0	0	0	0	0	0	0	0	2	0	0	0	1	0	0	0	0	0
HWI-M03023:30:000000000-AB188:1:1108:14830:15338_CONS_SUB_SUB	0.962264151	AC239738	39	NA	NA	NA	NA	no rank	Mesangiospermae	NA	[]	NA	1437183	gttggattcaaagctggtgttaaagagtacaaattgacttattatactcctgagtaccaaaccaaggatactgatagattggcagcattacgagtaactcctcgac	119	0	0	0	0	0	0	0	0	0	0	0	0	1	0	0	0	0	0	0	0	0	0	1	0	0	0	0	0	0	0	0	0	0	0
HWI-M03023:41:000000000-ABUB0:1:1102:2811:8715_CONS_SUB_SUB	0.952830189	KR534325	39	NA	NA	NA	NA	no rank	Pentapetalae	NA	['Premna microphylla', 'Tanaecium tetragonolobum', 'Erythranthe lutea', 'Borago officinalis', 'Searsia lucida', 'Crescentia cujete']	NA	1437201	tggattcaaggcgggtgttaaagaatacaaattgacttattatactcctgaatacgaaaccatggatactgatatcttggcagcatttcgagtaactcctcaac	7	0	0	0	0	0	0	0	0	0	0	0	0	0	0	0	0	0	0	0	0	0	0	0	0	0	0	0	0	0	0	0	0	0	0
HWI-M03023:41:000000000-ABUB0:1:2118:11425:8788_CONS_SUB_SUB	0.990566038	EU002278	38	3487	Moraceae	NA	NA	family	Moraceae	NA	[]	NA	3487	gttggattcaaagctggtgttaaagattataaattgacttattacactcctgaatatgaagtcaaagatagtgatatcttggcagcatttcgagtaactcctcatc	2	0	0	0	1	0	0	0	0	0	10	0	0	0	0	0	0	0	4	0	0	0	0	0	0	0	0	0	0	0	5	0	0	0	0
HWI-M03023:30:000000000-AB188:1:1101:23231:10343_CONS_SUB_SUB	0.971698113	AC239738	38	NA	NA	NA	NA	no rank	Mesangiospermae	NA	[]	NA	1437183	ttgggttcaaagctggtgttaaagagtacaaattgacttattatactcctgagtaccaaaccaaggatactgatatattggcagcattccgagtaactcctcaac	94	0	0	0	0	1	0	0	0	0	0	1	0	10	3	3	0	0	0	0	3	0	0	0	0	4	0	0	0	7	0	0	0	0	0
HWI-M03023:30:000000000-AB188:1:1106:8761:24034_CONS_SUB_SUB	0.981132075	EU042178	38	NA	NA	NA	NA	no rank	eudicotyledons	NA	[]	NA	71240	gttggattcaaagctggtgttaaagattataaattgaattattatactcctgactatgaaaccaaagatagtgatatcttggcagcattccgagtaaatcctcaac	36	0	0	0	0	0	0	0	8	0	0	0	0	0	1	0	0	0	0	0	0	0	0	0	0	0	0	0	0	0	0	0	0	0	0
HWI-M03023:41:000000000-ABUB0:1:1103:26993:20920_CONS_SUB_SUB	0.990566038	KX364403	38	NA	NA	NA	NA	subclass	rosids	NA	['Psidium guajava', 'Dactylocladus stenostachys']	NA	71275	gttggattcaaagctggtgttaaagattataaactgacttattatactcctgagtatgaaaccaaagatactgatatcttggcagcattccaagtaactcctcaac	5	0	0	0	0	0	0	0	0	0	0	0	0	0	0	0	0	0	0	0	0	0	0	0	0	0	0	0	0	0	0	0	0	0	0
HWI-M03023:30:000000000-AB188:1:1103:19862:6679_CONS_SUB_SUB	0.990566038	KX827312	38	NA	NA	NA	NA	order	Myrtales	NA	['Psidium guajava', 'Ludwigia peploides']	NA	41944	gttggattcaaagctggtgttaaagattatagactgacttattatactcctgagtacgaaaccaaagatactgatatcttggcagcattccgagtaactcctcaac	3	0	0	0	0	0	0	0	0	0	0	0	0	0	0	0	0	0	0	0	0	0	0	0	0	0	0	0	0	0	0	0	0	0	0
HWI-M03023:30:000000000-AB188:1:1102:22821:2575_CONS_SUB_SUB	0.981132075	JX088668	38	NA	NA	NA	NA	order	Zingiberales	NA	['Ravenala madagascariensis', 'Alpinia zerumbet']	NA	4618	gttggatttaaagctggtgttaaagattacaaattgacttattatactcctgactacgaagtcaaaggtactgatatcttggcagcattccgagtaactcctcaac	4	0	0	0	0	0	0	0	0	0	0	0	0	0	0	0	0	0	0	0	0	0	0	0	0	0	0	0	0	0	0	0	0	0	0
HWI-M03023:30:000000000-AB188:1:2115:17802:20324_CONS_SUB_SUB	0.990566038	AF497064	37	4454	Araceae	NA	NA	subfamily	Aroideae	NA	[]	NA	284555	gttggtttcaaagctggtgttaaagattacaaattgacttattatactcctgactatgagacaaaagatactgatatcttggcagcattccgagtaactcctcaac	1	0	4	0	0	0	0	0	0	0	0	0	0	0	0	0	0	1	0	0	0	0	0	0	0	0	0	0	0	0	0	0	0	0	2
HWI-M03023:30:000000000-AB188:1:1109:7063:16435_CONS_SUB_SUB	0.981132075	AF215512	37	39998	Melastomataceae	NA	NA	family	Melastomataceae	NA	['Nepsera aquatica', 'Gravesia viscosa', 'Salpinga maranonensis', 'Driessenia glanduligera', 'Allomaieta villosa', 'Henriettea barkeri']	NA	39998	gttggattcaaagctgttgttaaagattatagactgacttattatactccttactatcaagtcaaacctactgataccttggcagcattccgagtaactcctcaac	9	0	0	0	0	0	0	0	4	0	0	0	1	0	0	0	0	0	0	0	0	0	0	0	0	0	0	0	0	0	0	0	0	0	0
HWI-M03023:30:000000000-AB188:1:1109:14116:24652_CONS_SUB_SUB	0.990566038	AF215512	37	39998	Melastomataceae	NA	NA	family	Melastomataceae	NA	['Driessenia glanduligera', 'Allomaieta villosa', 'Salpinga maranonensis', 'Henriettea barkeri']	NA	39998	gttggattcaaagctggtgttaaagattatagactgacttattatactcctgactatcaagccaaacctactgataccttggcagcattccgagtaactcctcaac	7	0	0	0	0	0	0	0	1	0	0	1	0	0	0	0	0	11	0	0	0	0	0	0	0	0	0	0	0	0	0	0	0	0	0
HWI-M03023:41:000000000-ABUB0:1:1103:5185:7048_CONS_SUB_SUB	0.981132075	EU002278	37	3487	Moraceae	NA	NA	family	Moraceae	NA	[]	NA	3487	gttggattcaaagctggtgttaaagattataaattgacttattacactcctaaatatgaagtcagagatagtgatatcttggcagcatttcgagtaactcctcaac	2	0	0	0	0	0	0	0	0	0	37	0	0	0	0	0	0	0	0	0	0	0	0	0	0	0	0	0	0	0	0	0	0	0	0
HWI-M03023:30:000000000-AB188:1:1102:19710:6487_CONS_SUB_SUB	0.971698113	AC239738	37	NA	NA	NA	NA	no rank	Mesangiospermae	NA	[]	NA	1437183	ttggattcaaagctggtgttaaagagtacaaattgacttattatactcctgagtaccgaaccaaggatactgatatattggcagcattccgagtaactcctcaac	94	0	0	0	0	0	0	0	0	0	0	0	0	9	3	0	0	0	0	0	0	0	0	1	0	2	0	0	0	11	0	0	0	0	0
HWI-M03023:41:000000000-ABUB0:1:1113:19190:7096_CONS_SUB_SUB	0.990566038	GU067565	37	4454	Araceae	NA	NA	family	Araceae	NA	['Arisaema erubescens', 'Alocasia macrorrhizos', 'Colocasia esculenta', 'Arum korolkowii', 'Pinellia ternata', 'Spathiphyllum kochii']	NA	4454	ctggattcaaagctggtgttaaagattacaaattgacttattatactcctgactatgagacaaaagatactgatatcttggcagcattccgagtaactcctcaac	11	0	0	0	0	0	0	0	0	0	0	0	0	0	0	0	0	1	0	0	28	0	0	0	0	0	0	0	0	0	0	0	0	0	4
HWI-M03023:41:000000000-ABUB0:1:1102:7730:3717_CONS_SUB_SUB	0.990566038	JX664041	37	55961	Clusiaceae	72403	Clusia	species	Clusia rosea	156476	['Clusia rosea']	Clusia rosea	156476	gttggattcaaggctggtgttaaagagtataaattggcttattatactccagagtatgaaaccaaagatactgatatcttggcagcattccgagtaactcctcaac	1	0	0	0	0	0	0	0	0	0	0	0	0	0	0	0	0	0	0	0	0	0	0	0	0	0	0	0	0	0	0	0	0	0	0
HWI-M03023:30:000000000-AB188:1:1105:22491:14115_CONS_SUB_SUB	0.981132075	AY101062	36	NA	NA	NA	NA	no rank	lamiids	NA	['Rutidea membranacea', 'Dicranostyles villosus', 'Fagraea ceilanica', 'Ehretia acuminata', 'Ehretia rigida', 'Humbertia madagascariensis', 'Mostuea brunonis']	NA	91888	gttggattcaaagctggtgttaaagagtacaaattgacttattatactcctgactaccaaaccaaagatactgatatattggcagcattccgagtaactcctcaac	10	0	0	0	0	0	0	0	2	0	0	1	0	3	5	1	0	0	0	0	0	0	0	0	3	0	0	0	0	3	0	0	0	0	0
HWI-M03023:30:000000000-AB188:1:2102:3797:10406_CONS_SUB_SUB	0.971698113	AC239738	36	NA	NA	NA	NA	no rank	Mesangiospermae	NA	[]	NA	1437183	gttggattcaaagctggtgttaaagagtacaaattgacttattatactcctgagtaccaaaccaagggtactgatatattggcagcattccgagtaactcctcgac	94	0	0	0	0	0	0	0	1	0	0	0	4	10	4	1	0	0	0	0	1	0	0	0	1	1	0	0	0	5	0	0	0	0	0
HWI-M03023:41:000000000-ABUB0:1:1102:28485:14695_CONS_SUB_SUB	0.990566038	AF076769	36	3642	Lecythidaceae	NA	NA	family	Lecythidaceae	NA	['Corythophora alta', 'Barringtonia racemosa']	NA	3642	gttggattcaaagctggtgttaaagattacagattgacttattatactcctgaatataaaaccttagatactgatatcttggcagcattccgagtaactcctcaac	2	0	0	0	0	0	0	0	0	0	0	0	0	0	0	0	0	0	0	0	0	0	0	0	0	0	0	0	0	0	0	0	0	0	0
HWI-M03023:41:000000000-ABUB0:1:2109:24818:18387_CONS_SUB_SUB	0.990566038	KX364403	36	NA	NA	NA	NA	subclass	rosids	NA	['Psidium guajava', 'Dactylocladus stenostachys']	NA	71275	gttggattcaaagctggtgttaaagattataaactgacttattatacttctgagtatgaaaccaaagatactgatatcttggcagcattccgagtaactcctcaac	5	0	0	0	0	0	0	0	0	0	0	0	0	0	0	0	0	0	0	0	0	0	0	0	0	0	0	0	0	0	0	0	0	0	0
HWI-M03023:30:000000000-AB188:1:1102:9573:9613_CONS_SUB_SUB	0.981132075	AY538500	35	NA	NA	NA	NA	no rank	Mesangiospermae	NA	[]	NA	1437183	gttggattcaaagctggtgttaaagagtacaaattgacttatcatactcctgaatacgaaaccaaagatactgatatcttggcagcattccgagtaactcctcaac	180	0	29	0	0	0	0	0	0	0	0	0	0	0	0	0	0	0	0	0	0	0	0	0	0	0	0	0	0	0	0	0	0	0	0
HWI-M03023:30:000000000-AB188:1:2109:28051:13126_CONS_SUB_SUB	0.990566038	AF497064	35	4454	Araceae	NA	NA	subfamily	Aroideae	NA	[]	NA	284555	gttggattcaaagctggtgttaaagattacaaattgacttattatactcctgacaatgagacaaaagatactgatatcttggcagcattccgagtaactcctcaac	1	0	1	0	0	0	0	0	0	0	0	0	0	0	0	0	1	1	0	0	0	0	0	0	0	0	0	0	0	0	0	0	0	0	12
HWI-M03023:41:000000000-ABUB0:1:1110:10332:11168_CONS_SUB_SUB	0.971698113	AC239738	35	NA	NA	NA	NA	no rank	Mesangiospermae	NA	[]	NA	1437183	ttggattcaaagctggtgttaaagagtacaaattgacttattatactcctgagtaccaaaccaaggatactgatatattggcagcattccgagtaactcctcagc	94	0	0	0	1	0	0	0	0	0	0	0	3	8	4	0	0	0	0	0	0	0	0	0	1	2	0	0	0	6	0	0	0	0	0
HWI-M03023:30:000000000-AB188:1:1102:16955:22394_CONS_SUB_SUB	0.962264151	EU042178	35	NA	NA	NA	NA	no rank	Mesangiospermae	NA	[]	NA	1437183	tggattcaaagctggtgttaaagattataaattgaattattatactcctgactatgaaaccaaagatagtgataccttggcagcattccgagtaactcctcaac	420	0	0	0	0	0	0	0	29	0	0	0	0	0	0	0	0	0	0	0	0	0	0	0	0	0	0	0	0	0	0	0	0	0	0
HWI-M03023:30:000000000-AB188:1:1104:17593:2815_CONS_SUB_SUB	0.981132075	AF215512	35	39998	Melastomataceae	NA	NA	family	Melastomataceae	NA	['Nepsera aquatica', 'Gravesia viscosa', 'Salpinga maranonensis', 'Driessenia glanduligera', 'Allomaieta villosa', 'Henriettea barkeri']	NA	39998	gttggattcaaagctggtgttaaagattatagactgacttattatactccttactatcaagtcaaacctactgataccttggcagcattccgagtaacgcctcaac	9	0	0	0	0	0	0	0	5	0	0	0	0	0	0	0	0	0	0	0	0	0	0	0	0	0	0	0	0	0	0	0	0	0	0
HWI-M03023:30:000000000-AB188:1:1101:16492:23147_CONS_SUB_SUB	0.971698113	AC239738	35	NA	NA	NA	NA	no rank	Mesangiospermae	NA	[]	NA	1437183	gttggattcaaagctagtgttaaggagtacaaattgacttattatactcctgagtaccaaaccaaggatactgatatattggcagcattccgagtaactcctcaac	94	0	0	0	0	0	0	0	0	0	0	0	0	1	0	0	0	0	0	0	0	0	0	0	0	0	0	0	0	0	0	0	0	0	0
HWI-M03023:30:000000000-AB188:1:1118:18184:2450_CONS_SUB_SUB	0.981132075	AJ403005	35	NA	NA	NA	NA	no rank	Mesangiospermae	NA	[]	NA	1437183	gttggattcaaagcgggtgtaaaagattacaaattgacttattatactcctgactatgaaaccaaagatactgatatcttggcagcattccgagtaactcctcaac	30	0	0	0	0	0	0	0	0	0	0	0	0	0	0	1	0	0	0	0	0	0	0	0	0	0	0	0	0	0	0	0	0	0	0
HWI-M03023:41:000000000-ABUB0:1:1101:11351:9004_CONS_SUB_SUB	0.990566038	AF215512	35	39998	Melastomataceae	NA	NA	family	Melastomataceae	NA	['Driessenia glanduligera', 'Allomaieta villosa', 'Salpinga maranonensis', 'Henriettea barkeri']	NA	39998	gttggattcaaagctggtgttaaagattatagactgacttattatactcctgactatcaagtcaaacctactgataccttggcagcattccgagtaactcctcgac	7	0	0	0	0	0	0	0	0	0	0	0	0	0	0	0	0	15	0	0	0	0	0	0	0	0	0	0	0	0	0	0	0	0	0
HWI-M03023:41:000000000-ABUB0:1:1106:7225:12872_CONS_SUB_SUB	0.990566038	AF215512	35	39998	Melastomataceae	NA	NA	family	Melastomataceae	NA	['Driessenia glanduligera', 'Allomaieta villosa', 'Salpinga maranonensis', 'Henriettea barkeri']	NA	39998	gttggattcaaagctggtgttaaggattatagactgacttattatactcctgactatcaagtcaaacctactgataccttggcagcattccgagtaactcctcaac	7	0	0	0	0	0	0	0	0	0	0	0	0	0	0	0	0	15	0	0	0	0	0	0	0	0	0	0	0	0	0	0	0	0	0
HWI-M03023:30:000000000-AB188:1:1102:24504:3589_CONS_SUB_SUB	0.990566038	KF138193	35	NA	NA	NA	NA	order	Rosales	NA	['Urtica sp. Lixinhui-1102', 'Urera glabra', 'Sarcopilea domingensis', 'Urtica hyperborea']	NA	3744	gttggattcaaagctggtgttaaagattataaattgacttattacactcctgaatatgaaaccaaagatactgatatcttagcagcatttcgagtgactcctcaac	10	0	0	0	0	0	0	0	0	0	0	0	0	0	0	0	0	0	0	0	0	0	0	3	0	0	0	3	0	0	0	0	0	0	0
HWI-M03023:30:000000000-AB188:1:1101:15182:9148_CONS_SUB_SUB	0.962616822	JQ618483	35	NA	NA	NA	NA	no rank	Mesangiospermae	NA	[]	NA	1437183	tggattcaaagcgggtgttaaagagtacaaattgacttattatactcctgaatacgaaaccaaagatactgatatcttggcaacattccgagtaactcctcaac	141	0	0	0	0	0	0	0	0	0	0	0	0	0	0	0	0	0	0	0	0	0	0	0	0	0	0	0	0	0	0	0	0	34	0
HWI-M03023:41:000000000-ABUB0:1:2113:11420:19366_CONS_SUB_SUB	0.962264151	AC239738	34	NA	NA	NA	NA	no rank	Mesangiospermae	NA	[]	NA	1437183	tggattcaaagctggcgttaaagagtacaaattgacttattatactcctgagtaccaaaccaaggatactgatatattggcagcattccgagtaactcctcaac	119	0	0	0	1	0	0	0	0	0	0	0	17	2	4	0	0	0	0	0	2	0	0	0	2	4	0	0	0	0	0	0	0	0	0
HWI-M03023:41:000000000-ABUB0:1:1101:21642:20968_CONS_SUB_SUB	0.971698113	HQ182449	34	NA	NA	NA	NA	order	Zingiberales	NA	['Ravenala madagascariensis', 'Renealmia alpinia', 'Alpinia zerumbet']	NA	4618	gttggatttaaagctggtgttaaagattacaaattgaattattatactcctgtctacgaagtcaaagatactgatatcttggcagcattccgagtaactcctcaac	7	0	0	0	0	0	0	0	0	0	0	0	0	0	0	0	0	0	0	0	0	0	0	0	0	0	0	0	0	0	0	0	0	0	0
HWI-M03023:30:000000000-AB188:1:1101:22296:24998_CONS_SUB_SUB	0.981132075	EU042178	34	NA	NA	NA	NA	no rank	eudicotyledons	NA	[]	NA	71240	gttggattcaaagctggtgttaaagattataaattgaattattctactcctgactatgaaaccaaagatagtgatatcttggcagcattccgagtaactcctcaac	36	0	0	0	0	0	0	0	20	0	0	0	0	0	0	1	0	0	0	0	0	0	0	0	0	0	0	0	0	0	0	0	0	0	0
HWI-M03023:30:000000000-AB188:1:1106:12089:7014_CONS_SUB_SUB	0.990566038	AB125011	34	NA	NA	NA	NA	no rank	eudicotyledons	NA	[]	NA	71240	gttggattcaaagctggtgttaaagattataaattgacttattatactcctgactatcaaaccaaagatactgatatcttggcagcattccgagtaactcctcaac	30	0	0	0	0	0	0	0	13	0	0	0	0	1	1	0	0	0	0	0	0	0	0	0	0	1	0	0	0	0	0	0	0	0	0
HWI-M03023:30:000000000-AB188:1:1113:13104:17779_CONS_SUB_SUB	0.981132075	AF215512	34	39998	Melastomataceae	NA	NA	family	Melastomataceae	NA	['Nepsera aquatica', 'Gravesia viscosa', 'Salpinga maranonensis', 'Driessenia glanduligera', 'Allomaieta villosa', 'Henriettea barkeri']	NA	39998	gttggattcaaagctggtgttaaagattatagactgacttattatactccttactatcaagtcaaacctactgatacctggcagcattccgagtaactcctcaac	9	0	0	0	0	0	0	0	3	0	0	0	2	0	0	0	0	0	0	0	0	0	0	0	0	0	0	0	0	0	0	0	0	0	0
HWI-M03023:30:000000000-AB188:1:1118:22723:3800_CONS_SUB_SUB	0.990566038	AB537496	34	NA	NA	NA	NA	subclass	rosids	NA	['Acacia murrayana', 'Psidium guajava', 'Acacia resinimarginea']	NA	71275	gttggattcaaagctggtgttaaagattataaactgacttattatactcctgactatgaaaccaaagatagtgatatcttggcagcattccgagtaactcctcaac	7	0	0	0	0	0	0	0	1	0	0	0	1	0	0	0	0	0	0	0	0	0	0	0	0	0	0	0	0	0	0	0	0	0	0
HWI-M03023:30:000000000-AB188:1:2105:3304:19620_CONS_SUB_SUB	0.971698113	AC239738	34	NA	NA	NA	NA	no rank	Mesangiospermae	NA	[]	NA	1437183	gttggattcaaagctggtgttaaggagtacaaattgacttattatactcctgggtaccaaaccaaggatactgatatattggcagcattccgagtaactcctcaac	94	0	0	0	0	0	0	0	0	0	0	0	1	1	4	0	0	0	0	0	0	0	0	0	0	23	0	0	0	0	0	0	0	0	0
HWI-M03023:30:000000000-AB188:1:1101:15135:6867_CONS_SUB_SUB	0.971698113	AY538500	33	NA	NA	NA	NA	no rank	Mesangiospermae	NA	[]	NA	1437183	tggattcaaagctggtgttaaagagtacaaattgacttattatactcctgaatacgaaaccaaagatactgatatcttggcagcattccgagtaactcctcaac	241	0	11	0	0	0	0	0	0	0	0	0	0	0	0	0	0	0	0	0	0	0	0	0	0	0	0	0	0	0	0	0	0	0	0
HWI-M03023:41:000000000-ABUB0:1:1105:8880:21058_CONS_SUB_SUB	0.971698113	HQ182449	33	NA	NA	NA	NA	order	Zingiberales	NA	['Ravenala madagascariensis', 'Renealmia alpinia', 'Alpinia zerumbet']	NA	4618	gttggatttaaagctggtgttaaagattacaaattgaattattatactcctgactacgaagtcaaagatactgatatcttggcagcattccgagtaactcatcaac	7	0	0	0	0	0	0	0	0	0	0	0	0	0	0	0	0	0	0	0	0	0	0	0	0	0	0	0	0	0	0	0	0	0	0
HWI-M03023:30:000000000-AB188:1:1107:20422:18785_CONS_SUB_SUB	0.971698113	AC239738	33	NA	NA	NA	NA	no rank	Mesangiospermae	NA	[]	NA	1437183	ttggattcaaagctggtgttaaagagtacaaattgacttattatactcctgagtaccaaaccgaggatactgatatattggcagcattccgagtaactcctcaac	94	0	0	0	0	0	0	0	1	0	0	1	0	7	3	1	0	0	0	0	0	0	0	0	2	0	0	0	0	9	0	0	0	0	0
HWI-M03023:30:000000000-AB188:1:2110:27956:17303_CONS_SUB_SUB	0.981132075	AY101062	33	NA	NA	NA	NA	no rank	lamiids	NA	['Rutidea membranacea', 'Dicranostyles villosus', 'Fagraea ceilanica', 'Ehretia acuminata', 'Ehretia rigida', 'Humbertia madagascariensis', 'Mostuea brunonis']	NA	91888	gttggattcaaagctggtgttaaagagtataaattgacttattatactcctgagtaccaaaccaaagatactgatatattggcagcattccgagtaactcctcaac	10	0	0	0	0	0	0	0	1	0	0	1	0	2	3	0	0	0	0	0	0	0	0	0	1	0	0	0	0	2	0	0	0	0	0
HWI-M03023:30:000000000-AB188:1:1103:23461:5924_CONS_SUB_SUB	0.971962617	M76402	33	4070	Solanaceae	NA	NA	subfamily	Solanoideae	NA	['Capsicum annuum', 'Solanum carolinense', 'Solanum tuberosum', 'Scopolia parviflora', 'Solanum tripartitum']	NA	424551	gttggattcaaagctggtgttaaagagtacaaattgacttattgtacccctgagtaccaaaccaaggatactgatatattggcagcattccgagtaactcctcaac	7	0	0	0	0	0	0	0	0	0	0	22	0	1	2	0	0	0	0	0	0	0	0	0	0	1	0	0	0	2	0	0	0	0	0
HWI-M03023:30:000000000-AB188:1:1107:11101:10450_CONS_SUB_SUB	0.981132075	KU051626	33	4070	Solanaceae	NA	NA	family	Solanaceae	NA	['Nicotiana otophora', 'Petunia x hybrida']	NA	4070	ttggattcaaagctggtgttaaagagtacaagttgacttattatactcctgagtaccaaaccaaggatactgatatattggcagcattccgagtaactcctcaac	4	0	0	0	0	0	0	0	0	0	0	0	0	18	2	2	0	0	0	0	0	0	0	0	0	2	0	0	0	5	0	0	0	1	0
HWI-M03023:30:000000000-AB188:1:2102:24886:7577_CONS_SUB_SUB	1	FN689364	33	3474	Ulmaceae	24735	Ulmus	genus	Ulmus	NA	[]	NA	24735	gttggattcaaagctggtgttaaagattataaattgacttattacactcctgaatatgaaaccaaagatactgatatcttggcagcatttcgagtaactcctcaac	1	0	0	0	0	0	0	0	0	0	0	0	0	0	1	0	0	0	0	0	0	0	0	4	0	0	0	2	0	0	0	0	0	0	0
HWI-M03023:41:000000000-ABUB0:1:1101:9284:20355_CONS_SUB_SUB	0.962616822	JX088668	33	NA	NA	NA	NA	subclass	Petrosaviidae	NA	['Ravenala madagascariensis', 'Alpinia zerumbet']	NA	1437197	gttggatttaaagctggtgttaaagattacaaattgaactattatactcctgactacgaggtcaaagatactgatatcttggcagcattccgagtaactcctcaac	8	0	0	0	0	0	0	0	0	0	0	0	0	0	0	0	0	0	0	0	0	0	0	0	0	0	0	0	0	0	0	0	0	0	0
HWI-M03023:30:000000000-AB188:1:1102:10306:22485_CONS_SUB_SUB	0.990566038	AF497064	32	4454	Araceae	NA	NA	subfamily	Aroideae	NA	[]	NA	284555	gttggattcaaagctggtgttaaagattacaaattgacttattattctcctgactatgagacaaaagatactgatatcttggcagcattccgagtaactcctcaac	1	0	16	0	0	0	0	0	0	0	0	0	0	0	0	1	0	3	0	0	0	0	0	0	0	0	0	0	0	0	0	0	0	0	2
HWI-M03023:30:000000000-AB188:1:1105:13677:12538_CONS_SUB_SUB	0.990566038	AF497064	32	4454	Araceae	NA	NA	subfamily	Aroideae	NA	[]	NA	284555	gttggattcaaagctggtgttaaagattacaaattgacttattatactcatgactatgagacaaaagatactgatatcttggcagcattccgagtaactcctcaac	1	0	4	0	0	0	0	0	0	0	0	0	0	0	0	0	0	1	0	0	0	0	0	0	0	0	0	0	0	0	0	0	0	0	5
HWI-M03023:30:000000000-AB188:1:2116:21658:19052_CONS_SUB_SUB	0.990566038	KX364403	32	3931	Myrtaceae	120289	Psidium	species	Psidium guajava	120290	['Psidium guajava']	Psidium guajava	120290	gttggattcaaagctggtgttaaagattataaactgacttattatactcctgagtatgtaaccaaagatactgatatcttggcagcattccgagtaactcctcaac	1	0	1	0	0	0	0	0	0	0	0	0	2	0	0	0	0	0	0	0	0	0	0	0	0	0	0	0	0	0	0	0	0	0	0
HWI-M03023:30:000000000-AB188:1:1117:13605:18945_CONS_SUB_SUB	0.971962617	JQ618483	32	NA	NA	NA	NA	no rank	Mesangiospermae	NA	[]	NA	1437183	gttggactcaaagcgggtgttaaagagtacaaattgacttattatactcctgaatacgaaaccaaagatactgatatcttggcaacattccgagtaactcctcaac	86	0	0	1	0	0	0	0	0	0	0	0	0	0	0	0	0	0	0	0	0	0	0	0	0	0	0	0	0	0	0	0	0	31	0
HWI-M03023:30:000000000-AB188:1:1102:23589:24665_CONS_SUB_SUB	0.990566038	AF215512	32	39998	Melastomataceae	NA	NA	family	Melastomataceae	NA	['Driessenia glanduligera', 'Allomaieta villosa', 'Salpinga maranonensis', 'Henriettea barkeri']	NA	39998	gttggattcaaagctggtgttaaagattatagactgacttattatactcctgactaccaagtcaaacctactgataccttggcagcattccgagtaactcctcaac	7	0	0	0	0	0	0	0	3	0	0	0	2	0	0	0	0	9	0	0	0	0	0	0	0	0	0	0	0	0	0	0	0	0	0
HWI-M03023:30:000000000-AB188:1:1116:17155:3255_CONS_SUB_SUB	0.981132075	AF215512	32	39998	Melastomataceae	NA	NA	family	Melastomataceae	NA	['Nepsera aquatica', 'Gravesia viscosa', 'Salpinga maranonensis', 'Driessenia glanduligera', 'Allomaieta villosa', 'Henriettea barkeri']	NA	39998	gttggattcaaagctggtgttaaagattatagactgacttattatactccttactatcaagtcaaacctactgataccttcgcagcattccgagtaactcctcaac	9	0	0	0	0	0	0	0	6	0	0	0	5	0	0	0	0	0	0	0	0	0	0	0	0	0	0	0	0	0	0	0	0	0	0
HWI-M03023:30:000000000-AB188:1:1102:18074:7891_CONS_SUB_SUB	0.962264151	AF148999	32	NA	NA	NA	NA	no rank	Mesangiospermae	NA	[]	NA	1437183	tggattcaaggctggtgttaaagattataaattgacttattatactcctgaatatgaaaccaaagatactgatatcttagcagcattccgagtaactcctcaac	1887	0	0	0	0	0	0	0	0	0	0	0	0	10	0	0	0	0	0	0	0	0	0	0	0	0	0	0	0	0	0	0	0	0	0
HWI-M03023:41:000000000-ABUB0:1:1102:17226:4168_CONS_SUB_SUB	0.990566038	AF215512	32	39998	Melastomataceae	NA	NA	family	Melastomataceae	NA	['Driessenia glanduligera', 'Allomaieta villosa', 'Salpinga maranonensis', 'Henriettea barkeri']	NA	39998	gctggattcaaagctggtgttaaagattatagactgacttattatactcctgactatcaagtcaaacctactgataccttggcagcattccgagtaactcctcaac	7	0	0	0	0	0	0	0	0	0	0	0	0	0	0	0	0	19	0	0	1	0	0	0	0	0	0	0	0	0	0	0	0	0	0
HWI-M03023:30:000000000-AB188:1:1101:10434:7799_CONS_SUB_SUB	0.981308411	JQ618483	32	NA	NA	NA	NA	no rank	Mesangiospermae	NA	[]	NA	1437183	gttggattcaaagcgggtgttaaagagtacaaattgacttattatactcctgaatacgaaaccaaagatactgatatcttggcagcactccgagtaactcctcaac	27	0	0	0	0	0	0	0	0	0	0	0	0	0	0	0	0	0	0	0	0	0	0	0	0	0	0	0	0	0	0	0	0	31	0
HWI-M03023:41:000000000-ABUB0:1:1101:18946:8178_CONS_SUB_SUB	0.981132075	AF497064	32	NA	NA	NA	NA	no rank	Mesangiospermae	NA	['Arisaema erubescens', 'Discophora guianensis', 'Colocasia esculenta', 'Arum korolkowii', 'Pinellia ternata', 'Spathiphyllum kochii']	NA	1437183	ttggattcaaagctggtgttaaagattacagattgacttattatactcctgactatgagacaaaagatactgatatcttggcagcattccgagtaactcctcaac	10	0	0	0	0	0	0	0	0	0	0	0	0	0	0	0	0	0	0	0	0	0	0	0	0	0	0	0	0	0	0	0	0	0	10
HWI-M03023:30:000000000-AB188:1:1102:11130:18681_CONS_SUB_SUB	1	KT740813	31	21571	Boraginaceae	13362	Borago	species	Borago officinalis	13363	['Borago officinalis']	Borago officinalis	13363	gttggattcaaagctggtgttaaagagtacaaattgacttattatactcctgaatacgaaaccaaggatactgatatcttggcagcattccgagtaactcctcaac	1	0	19	0	0	0	0	0	0	0	0	0	0	0	0	0	0	0	0	0	0	0	0	0	0	0	0	0	0	0	0	0	0	0	0
HWI-M03023:30:000000000-AB188:1:2108:5952:22886_CONS_SUB_SUB	0.990566038	AF497064	31	4454	Araceae	NA	NA	subfamily	Aroideae	NA	[]	NA	284555	gttggattcaaagctggtgttaaagattacaaattgtcttattatactcctgactatgagacaaaagatactgatatcttggcagcattccgagtaactcctcaac	1	0	1	0	0	0	0	0	0	0	0	0	0	0	0	0	0	4	0	0	0	0	0	0	0	0	0	0	0	0	0	0	0	0	4
HWI-M03023:41:000000000-ABUB0:1:2112:7751:17744_CONS_SUB_SUB	0.990566038	EU002278	31	3487	Moraceae	NA	NA	family	Moraceae	NA	[]	NA	3487	gttggattcaaagctggtgttaaagagtataaattgacttattacactcctgaatatgaagtcaaagatagtgatatcttggcagcatttcgagtaactcctcaac	2	0	0	0	3	0	0	0	0	0	0	0	0	0	1	0	0	0	4	0	0	0	0	0	0	0	0	0	0	0	0	0	0	0	0
HWI-M03023:30:000000000-AB188:1:2109:12093:22812_CONS_SUB_SUB	0.981132075	AB537496	31	NA	NA	NA	NA	no rank	Mesangiospermae	NA	[]	NA	1437183	gttggattcaaagctggtgttaaagattataaattgacttattatactcctgactatgaaacaaaagatactgatatcttggcagcattccgagtaactcctcaac	322	0	0	0	0	0	0	0	2	0	0	0	0	0	0	0	0	0	0	0	0	0	0	0	0	0	0	0	0	0	0	0	0	0	4
HWI-M03023:30:000000000-AB188:1:1111:17686:11957_CONS_SUB_SUB	0.990566038	AC239738	31	4070	Solanaceae	NA	NA	subfamily	Solanoideae	NA	['Solanum lycopersicum']	NA	424551	gttggattcaaagctggtgttaaagagtacaaattgacttattatactcctgagtaccaaaccaaggatactgatatcttagcagcattccgagtaactcctcaac	3	0	0	0	0	0	0	0	0	0	0	1	0	22	3	0	0	0	0	0	0	0	0	0	0	0	0	0	0	0	0	0	0	0	0
HWI-M03023:30:000000000-AB188:1:1114:3981:20003_CONS_SUB_SUB	0.141025641	HG975449	31	NA	NA	NA	NA	subphylum	Streptophytina	NA	[]	NA	131221	ctctgataccgta	1562	0	0	0	0	0	0	0	0	0	0	5	0	0	0	0	0	0	0	0	0	0	0	0	0	0	0	0	0	0	0	0	0	0	0
HWI-M03023:30:000000000-AB188:1:1103:19918:24582_CONS_SUB_SUB	0.990566038	KX364403	31	NA	NA	NA	NA	subclass	rosids	NA	['Psidium guajava', 'Dactylocladus stenostachys']	NA	71275	gttggattcaaagttggtgttaaagattataaactgacttattatactcctgagtatgaaaccaaagatactgatatcttggcagcattccgagtaactcctcaac	5	0	0	0	0	0	0	0	0	0	0	0	3	0	0	0	0	0	0	0	0	0	0	0	0	0	0	0	0	0	0	0	0	0	0
HWI-M03023:30:000000000-AB188:1:1101:20148:16668_CONS_SUB_SUB	0.971698113	AY794917	31	NA	NA	NA	NA	no rank	Mesangiospermae	NA	[]	NA	1437183	gttggattcaaggctggtgttaaagattataaattgacttattatacccctgaatatgaaaccaaagatactgatatcttagcagcattccgagtaactcctcaac	674	0	0	0	0	0	0	0	0	0	0	0	0	12	0	0	0	0	0	0	0	0	0	0	0	0	0	0	0	0	0	1	0	0	0
HWI-M03023:30:000000000-AB188:1:1102:25035:20748_CONS_SUB_SUB	0.981132075	AC239738	31	4070	Solanaceae	NA	NA	subfamily	Solanoideae	NA	['Solanum tuberosum', 'Capsicum annuum', 'Solanum carolinense', 'Solanum lyratum', 'Solanum lycopersicum', 'Scopolia parviflora', 'Solanum tripartitum']	NA	424551	gttggattcaaagctggtgttaaagagtagaaattgacttattatactcctgagtaccaaaccaaggatactgatatattggcagcattccgagtaactcctcaac	54	0	0	0	0	0	0	0	0	0	0	0	0	5	4	0	0	0	0	0	0	0	0	0	1	4	0	0	0	6	0	0	0	0	0
HWI-M03023:41:000000000-ABUB0:1:2108:13237:18544_CONS_SUB_SUB	0.990566038	AF497064	31	4454	Araceae	NA	NA	family	Araceae	NA	[]	NA	4454	gttggattcaaagctggtgttaaagattacaaattgacttattatactcctgactatgagacaaaagatagtgatatcttggcagcattccgagtaactcctcaac	2	0	0	0	0	0	0	0	0	0	0	0	0	0	0	0	0	1	0	0	0	0	0	0	0	0	0	0	0	0	0	0	0	0	5
HWI-M03023:41:000000000-ABUB0:1:1101:19266:20878_CONS_SUB_SUB	0.990566038	AF076769	31	3642	Lecythidaceae	NA	NA	family	Lecythidaceae	NA	['Corythophora alta', 'Barringtonia racemosa']	NA	3642	gttggattcagagctggtgttaaagattacaaattgacttattatactcctgaatataaaaccttagatactgatatcttggcagcattccgagtaactcctcaac	2	0	0	0	0	0	0	0	0	0	0	0	0	0	0	0	0	0	0	0	0	0	0	0	0	0	0	0	0	0	0	0	0	0	0
HWI-M03023:30:000000000-AB188:1:1101:13768:10774_CONS_SUB_SUB	0.981132075	KF138193	31	NA	NA	NA	NA	order	Rosales	NA	[]	NA	3744	gttgattcaaagctggtgttaaagattataaattgacttattacactcctgaatatgaaaccaaagatactgatgtcttagcagcatttcgagtaactcctcaac	20	0	0	0	0	0	0	0	0	0	0	0	0	0	0	0	0	0	0	0	0	0	0	0	0	0	0	0	0	0	0	0	0	0	0
HWI-M03023:30:000000000-AB188:1:1101:20000:17227_CONS_SUB_SUB	0.952830189	EU717273	31	NA	NA	NA	NA	no rank	Mesangiospermae	NA	[]	NA	1437183	tgggtttaaagctggtgttaaagattataaattgacttattatactcctcagtatcaaaccaaagatactgatatcttggcagcattccgagtaactcctcagc	316	0	0	0	0	0	0	0	0	0	0	0	0	0	0	0	0	0	0	0	0	0	0	0	0	0	0	0	0	0	0	0	0	0	0
HWI-M03023:30:000000000-AB188:1:1101:22950:3434_CONS_SUB_SUB	0.990566038	KU304304	30	NA	NA	NA	NA	order	Liliales	NA	['Petermannia cirrosa']	NA	4667	gctggattcaaagctggtgttaaagagtacaaattgacttattatactcctgaatacgaaaccaaagatactgatatcttggcagcattccgagtaactcctcaac	2	0	20	0	0	0	0	0	0	0	0	0	0	0	0	0	0	0	0	0	0	0	0	0	0	0	0	0	0	0	0	0	0	0	0
HWI-M03023:30:000000000-AB188:1:1101:24631:8202_CONS_SUB_SUB	0.981308411	DQ131699	30	24966	Rubiaceae	692050	Razafimandimbisonia	species	Razafimandimbisonia minor	339274	['Razafimandimbisonia minor']	Razafimandimbisonia minor	339274	gttggattcaaagctggtgttaaagagtacagattgacttattatactcctgaatacgaaaccaaagatactgatatcttggcagcattccgagtaactcctcaac	1	0	20	0	0	0	0	0	0	0	0	0	0	0	0	0	0	0	0	0	0	0	0	0	0	0	0	0	0	0	0	0	0	0	0
HWI-M03023:41:000000000-ABUB0:1:1103:24538:7516_CONS_SUB_SUB	0.990566038	EU002278	30	3487	Moraceae	NA	NA	family	Moraceae	NA	[]	NA	3487	gttggattcaaagctggtgttaaagattataaattgacttattacactcctgaatatgaagtcaaagatagtgatatcttggcagcatttcgagtaactccacaac	2	0	0	0	2	0	0	0	0	0	5	0	1	0	0	0	0	0	2	0	0	0	0	0	0	0	0	0	0	0	3	0	0	0	0
HWI-M03023:41:000000000-ABUB0:1:1109:15088:4259_CONS_SUB_SUB	0.981132075	AY101062	30	NA	NA	NA	NA	no rank	lamiids	NA	['Rutidea membranacea', 'Dicranostyles villosus', 'Fagraea ceilanica', 'Ehretia acuminata', 'Ehretia rigida', 'Humbertia madagascariensis', 'Mostuea brunonis']	NA	91888	gttggattcaaagctggtgttaaagagtacaaattgacttattatactcctgagtaccaaaccaaagatagtgatatattggcagcattccgagtaactcctcaac	10	0	0	0	2	0	0	0	2	0	0	0	1	2	2	1	0	0	0	0	1	0	0	0	1	1	0	0	0	0	0	0	0	0	0
HWI-M03023:30:000000000-AB188:1:1102:24807:6748_CONS_SUB_SUB	0.990566038	AF215512	30	39998	Melastomataceae	NA	NA	family	Melastomataceae	NA	['Driessenia glanduligera', 'Allomaieta villosa', 'Salpinga maranonensis', 'Henriettea barkeri']	NA	39998	gttggattcaaagctggtgttaaagattatagactgacttattatactcctgactatcaaatcaaacctactgataccttggcagcattccgagtaactcctcaac	7	0	0	0	0	0	0	0	1	0	0	0	1	0	0	0	0	9	0	0	0	0	0	0	0	0	0	0	0	0	0	0	0	0	0
HWI-M03023:30:000000000-AB188:1:1113:7931:5438_CONS_SUB_SUB	0.971698113	AF215512	30	39998	Melastomataceae	NA	NA	family	Melastomataceae	NA	['Nepsera aquatica', 'Gravesia viscosa', 'Salpinga maranonensis', 'Driessenia glanduligera', 'Allomaieta villosa', 'Henriettea barkeri']	NA	39998	gttggattcaaagctggtgttaaagattataaattgacttattatactccttactatcaagtcaaacctactgataccttggcagcattccgagtaactcctcaac	9	0	0	0	0	0	0	0	7	0	0	0	0	0	0	0	0	0	0	0	0	0	0	0	0	0	0	0	0	0	0	0	0	0	0
HWI-M03023:30:000000000-AB188:1:1101:18378:3669_CONS_SUB_SUB	0.962264151	AC239738	30	NA	NA	NA	NA	no rank	Mesangiospermae	NA	[]	NA	1437183	tggattcaaagctggtgttaaagagtacaaattgacttattatactcctgagtaccaaaccaaggatactgatatattggcagcactccgagtaactcctcaac	119	0	0	0	0	0	0	0	0	0	0	0	0	15	6	0	0	0	0	0	0	0	0	0	2	0	0	0	0	1	0	0	0	0	0
HWI-M03023:41:000000000-ABUB0:1:1103:20030:23936_CONS_SUB_SUB	0.971698113	AB537496	30	NA	NA	NA	NA	no rank	Mesangiospermae	NA	[]	NA	1437183	gttggattcaaagctggtgttaaagattatagactgacttattatactcctgactatgagacaaaagatactgatatcttggcagcattccgagtaactcctcaac	152	0	0	0	0	0	0	0	0	0	0	0	0	0	0	0	0	8	0	0	0	0	0	0	0	0	0	0	0	0	0	0	0	0	0
HWI-M03023:41:000000000-ABUB0:1:1114:24047:23153_CONS_SUB_SUB	0.990566038	LT576862	30	NA	NA	NA	NA	no rank	eudicotyledons	NA	['Tephrosia purpurea', 'Hylomecon vernalis']	NA	71240	gttggattcaaagctggtgttaaagattataaattgaattattatactcctgactatgaaacaaaagatactgatatcttggcagcattccgagtaactcctcaac	3	0	0	0	0	0	0	0	0	0	0	0	0	0	0	0	0	1	0	0	0	0	0	0	0	0	0	0	0	0	0	0	0	0	1
HWI-M03023:30:000000000-AB188:1:2103:20448:7775_CONS_SUB_SUB	0.981308411	HM596072	30	4037	Apiaceae	NA	NA	subfamily	Apioideae	NA	['Anethum graveolens', 'Crithmum maritimum']	NA	241778	gttggattcaaagcgggtgttaaagattacaaattgacttattatactcctgactatgaaaccaaagatactgatatcttggcagcatttcgagtaactcctcaac	3	0	0	0	0	0	0	0	0	0	0	0	0	0	0	0	0	0	0	0	0	0	0	0	0	0	0	0	0	0	0	0	0	0	0
HWI-M03023:30:000000000-AB188:1:1101:15332:2132_CONS_SUB_SUB	0.981132075	AJ403005	30	NA	NA	NA	NA	no rank	Mesangiospermae	NA	[]	NA	1437183	gttggattcaaagcgggtgttaaagattacaaattgacttattatactcctgactatgaaaccaaagatactgatatcttggcagcattacgagtaactcctcaac	30	0	0	0	0	0	0	0	0	0	0	0	0	0	0	0	0	0	0	0	0	0	0	0	0	0	0	0	0	0	0	0	0	0	0
HWI-M03023:30:000000000-AB188:1:1102:19226:2174_CONS_SUB_SUB	0.971698113	AF215512	30	39998	Melastomataceae	NA	NA	family	Melastomataceae	NA	['Nepsera aquatica', 'Gravesia viscosa', 'Salpinga maranonensis', 'Driessenia glanduligera', 'Allomaieta villosa', 'Henriettea barkeri']	NA	39998	gttggattcaaagctggtgttaaagattatagactgacctattatactccttactatcaagtcaaacctaccgataccttggcagcattccgagtaactcctcaac	9	0	0	0	0	0	0	0	0	0	0	0	0	0	0	0	0	0	0	0	0	0	0	0	0	0	0	0	0	0	0	0	0	0	0
HWI-M03023:30:000000000-AB188:1:1118:27112:6017_CONS_SUB_SUB	0.962264151	AF215512	30	39998	Melastomataceae	NA	NA	family	Melastomataceae	NA	['Nepsera aquatica', 'Gravesia viscosa', 'Salpinga maranonensis', 'Driessenia glanduligera', 'Allomaieta villosa', 'Henriettea barkeri']	NA	39998	gttggattcaaagctggtgttaaagattacaaattgacttattatactccttactatcaagtcaaacctactgataccttggcagcattccgagtaactcctcaac	9	0	0	0	0	0	0	0	0	0	0	0	0	0	0	0	0	0	0	0	0	0	0	0	0	0	0	0	0	0	0	0	0	0	0
HWI-M03023:41:000000000-ABUB0:1:2104:7194:3706_CONS_SUB_SUB	0.981132075	AB287373	30	NA	NA	NA	NA	no rank	Pentapetalae	NA	[]	NA	1437201	gttggattcaaagcgggtgttaaagagtacaaattgacttattatactcctcaatacgaaaccaaagatactgatatcttggcggcattccgagtaactcctcaac	63	0	0	0	0	0	0	0	0	0	0	0	0	0	0	0	0	0	0	0	0	0	0	0	0	0	0	0	0	0	0	0	0	0	0
HWI-M03023:30:000000000-AB188:1:1109:2789:15825_CONS_SUB_SUB	0.990566038	AF497064	29	NA	NA	NA	NA	no rank	Mesangiospermae	NA	['Daphniphyllum oldhamii']	NA	1437183	gttggattcaaagctggtgttaaagattacaaattgacttattatactcctgactatgagaccaaagatactgatatcttggcagcattccgagtaactcctcaac	4	0	2	0	0	0	0	0	0	0	0	0	0	0	0	0	0	1	0	0	0	0	0	0	0	0	0	0	0	0	0	0	0	0	7
HWI-M03023:41:000000000-ABUB0:1:1113:12294:21018_CONS_SUB_SUB	0.981132075	AC239738	29	4070	Solanaceae	NA	NA	subfamily	Solanoideae	NA	['Solanum tuberosum', 'Capsicum annuum', 'Solanum carolinense', 'Solanum lyratum', 'Solanum lycopersicum', 'Scopolia parviflora', 'Solanum tripartitum']	NA	424551	gttggattcaaagctggtgttaaacagtacaaattgacttattatactcctgagtaccaaaccaaggatactgatatattggcagcattccgagtaactcctcaac	54	0	0	0	1	0	0	0	0	0	0	0	3	5	5	0	0	0	0	0	0	0	0	0	3	1	0	0	0	1	0	0	0	0	0
HWI-M03023:41:000000000-ABUB0:1:1116:29147:15044_CONS_SUB_SUB	0.990566038	EU002278	29	3487	Moraceae	NA	NA	family	Moraceae	NA	[]	NA	3487	gttggattcaaagctggtgttaaagattataaattgacttattacactcctgaatatgaagtcaaagatagtgataacttggcagcatttcgagtaactcctcaac	2	0	0	0	1	0	0	0	0	0	14	0	0	0	0	0	0	0	3	0	0	0	0	0	0	0	0	0	0	0	1	0	0	0	0
HWI-M03023:41:000000000-ABUB0:1:2101:7589:16317_CONS_SUB_SUB	0.971698113	AC239738	29	NA	NA	NA	NA	no rank	Mesangiospermae	NA	[]	NA	1437183	ttggattcaaagctggtgctaaagagtacaaattgacttattatactcctgagtaccaaaccaaggatactgatatattggcagcattccgagtaactcctcaac	94	0	0	0	1	0	0	0	0	0	0	0	0	9	3	0	0	0	0	0	0	0	0	0	0	0	0	0	0	9	0	0	0	0	0
HWI-M03023:30:000000000-AB188:1:1118:19824:22933_CONS_SUB_SUB	0.981132075	EU042178	29	NA	NA	NA	NA	no rank	eudicotyledons	NA	[]	NA	71240	gttggattcaaagctggtgttaaagattataaattgaattattatactcctgactatgacaccaaagatagtgatatcttggcagcattccgagtaactcctcaac	36	0	0	0	0	1	0	0	10	0	0	0	0	0	0	0	0	0	0	0	0	0	0	0	0	0	0	0	0	0	0	0	0	0	0
HWI-M03023:41:000000000-ABUB0:1:1107:16642:20148_CONS_SUB_SUB	0.971698113	HQ182449	29	NA	NA	NA	NA	order	Zingiberales	NA	['Ravenala madagascariensis', 'Renealmia alpinia', 'Alpinia zerumbet']	NA	4618	gttggatttaaagctggtgttaaagattacaaattgaattattatactcctgactacgaagtcaaagatattgatatcttggcagcattccgagtaactcctcaac	7	0	0	0	0	0	0	0	0	0	0	0	0	0	0	0	0	0	0	0	0	0	0	0	0	0	0	0	0	0	0	0	0	0	0
HWI-M03023:30:000000000-AB188:1:1102:24995:8982_CONS_SUB_SUB	0.981132075	EU042178	29	NA	NA	NA	NA	no rank	eudicotyledons	NA	[]	NA	71240	gttggattcaaagctggtgttaaagattataaattgaattattatactcctgactatgaaaccaaagatagtgctatcttggcagcattccgagtaactcctcaac	36	0	0	0	0	0	0	0	13	0	0	0	0	0	0	0	0	0	0	0	0	0	0	0	0	0	0	0	0	0	0	0	0	0	0
HWI-M03023:30:000000000-AB188:1:1102:7895:23013_CONS_SUB_SUB	0.981132075	AF215512	29	39998	Melastomataceae	NA	NA	family	Melastomataceae	NA	['Nepsera aquatica', 'Gravesia viscosa', 'Salpinga maranonensis', 'Driessenia glanduligera', 'Allomaieta villosa', 'Henriettea barkeri']	NA	39998	gttggattcaaagctggtgttaaagattatagactgacttagtatactccttactatcaagtcaaacctactgataccttggcagcattccgagtaactcctcaac	9	0	0	0	0	0	0	0	3	0	0	0	2	0	0	0	0	0	0	0	0	0	0	0	0	0	0	0	0	0	0	0	0	0	0
HWI-M03023:30:000000000-AB188:1:2114:5229:17073_CONS_SUB	0.838709677	AF215512	29	NA	NA	NA	NA	no rank	Euphyllophyta	NA	[]	NA	78536	gttggattcaaagctggtgttaaagattatagactgacttattatactccttactatcaagtcaaacctactgataccttggcagcattccgagtaactcctcaacctggagttccacctgaag	1132	0	0	0	0	0	0	0	2	0	0	0	0	0	0	0	0	0	0	0	0	0	0	0	0	0	0	0	0	0	0	0	0	0	0
HWI-M03023:41:000000000-ABUB0:1:2109:8306:3978_CONS_SUB_SUB	0.990566038	EU002278	29	3487	Moraceae	NA	NA	family	Moraceae	NA	[]	NA	3487	gttggattcaaagctggtgtaaaagattataaattgacttattacactcctgaatatgaagtcaaagatagtgatatcttggcagcatttcgagtaactcctcaac	2	0	0	0	0	0	0	0	0	0	4	0	0	1	0	0	0	0	0	0	0	0	0	0	0	0	0	0	0	0	0	0	0	0	0
HWI-M03023:30:000000000-AB188:1:1102:11437:9427_CONS_SUB	0.818897638	HQ325744	29	NA	NA	NA	NA	no rank	Embryophyta	NA	[]	NA	3193	gttggattcaaagctggtgttaaagagtacaaattgacttattatactcctcaatatgaagtcaaagatactgatatcttggcagccttccgagtaactcctcaacccggagttccgcctgaggaag	763	0	0	0	0	0	0	0	0	0	0	29	0	0	0	0	0	0	0	0	0	0	0	0	0	0	0	0	0	0	0	0	0	0	0
HWI-M03023:30:000000000-AB188:1:2118:16881:2697_CONS_SUB_SUB	0.990566038	KM279612	29	4070	Solanaceae	4071	Capsicum	species	Capsicum annuum	4072	['Capsicum annuum']	Capsicum annuum	4072	gttggattgaaagctggtgttaaagagtacaaattgacttattatactcctgagtaccaaaccaaggatactgatatattggcagcattccgagtaactcctcaac	1	0	0	0	0	0	0	0	0	0	0	1	2	3	2	0	0	0	0	0	1	0	0	0	3	1	0	0	0	5	0	0	0	0	0
HWI-M03023:30:000000000-AB188:1:1114:11900:15134_CONS_SUB_SUB	0.990566038	KX364403	29	NA	NA	NA	NA	subclass	rosids	NA	['Psidium guajava', 'Dactylocladus stenostachys']	NA	71275	gttggattcaaagctggtgttaaagattataaactgacttattatactcctgagtatgaaacaaaagatactgatatcttggcagcattccgagtaactcctcaac	5	0	0	0	0	0	0	0	0	0	0	0	2	0	0	0	0	0	0	0	0	0	0	0	0	0	0	0	0	0	0	0	1	0	0
HWI-M03023:30:000000000-AB188:1:2106:26177:21883_CONS_SUB_SUB	0.971698113	AC239738	29	NA	NA	NA	NA	no rank	Mesangiospermae	NA	[]	NA	1437183	ttggattcaaagctggtgttaaagagtacaaattgacttattatactcctgagtaccaaaccaaggatactggtatattggcagcattccgagtaactcctcaac	94	0	0	0	0	0	0	0	0	0	0	0	1	9	2	0	0	0	0	0	0	0	0	0	2	0	0	0	0	7	0	0	0	0	0
HWI-M03023:30:000000000-AB188:1:1116:24569:2811_CONS_SUB_SUB	0.981132075	AY101062	29	NA	NA	NA	NA	no rank	lamiids	NA	['Rutidea membranacea', 'Dicranostyles villosus', 'Fagraea ceilanica', 'Ehretia acuminata', 'Ehretia rigida', 'Humbertia madagascariensis', 'Mostuea brunonis']	NA	91888	gttggattcaaagctggtgttaaagagtacaaattgacttattatactcctgagtaccaaaccaaacatactgatatattggcagcattccgagtaactcctcaac	10	1	0	0	0	0	0	0	0	0	0	0	0	2	5	0	0	0	0	0	1	0	0	0	2	3	0	0	0	2	0	0	0	0	0
HWI-M03023:41:000000000-ABUB0:1:1105:6020:20661_CONS_SUB_SUB	0.990566038	AF497064	29	4454	Araceae	NA	NA	family	Araceae	NA	['Arisaema erubescens']	NA	4454	gtgggattcaaagctggtgttaaagattacaaattgacttattatactcctgactatgagacaaaagatactgatatcttggcagcattccgagtaactcctcaac	5	0	0	0	0	0	0	0	0	0	0	0	0	0	0	0	0	1	0	0	0	0	0	0	0	0	0	0	0	0	0	0	0	0	4
HWI-M03023:41:000000000-ABUB0:1:2105:21879:21596_CONS_SUB_SUB	0.981308411	KU551269	29	4747	Orchidaceae	NA	NA	tribe	Neottieae	NA	['Listera fugongensis']	NA	158338	gttggatttaaagctggtgttaaagattacaaattgacttattatactcctgactacgaaatcaaagatactgatatcttggcagcattccgagtaactcctcaac	2	0	0	0	0	0	0	0	0	0	0	0	0	0	0	0	0	0	0	0	0	0	0	0	0	0	0	0	0	1	0	0	0	0	0
HWI-M03023:30:000000000-AB188:1:2107:6613:20031_CONS_SUB_SUB	1	KT025695	29	4454	Araceae	199219	Pinellia	species	Pinellia ternata	199225	['Pinellia ternata']	Pinellia ternata	199225	gctggattcaaagctggtgttaaagattacaaattgaattattatactcctgactatgagacaaaagatactgatatcttggcagcattccgagtaactcctcaac	1	0	0	0	0	0	0	0	0	0	0	0	0	0	0	0	0	0	0	0	1	0	0	0	0	0	0	0	0	0	0	0	0	0	0
HWI-M03023:30:000000000-AB188:1:1103:13075:7556_CONS_SUB_SUB	0.971962617	JQ618483	29	NA	NA	NA	NA	no rank	Mesangiospermae	NA	[]	NA	1437183	tggattcaaagcgggtgttaaagagtacaaattgacttattatactcctgaatacgaaaccaaagatactgatatcttggcagcattccgagtaactcctcaac	86	0	0	0	0	0	0	0	0	0	0	0	0	0	0	0	0	0	0	0	0	0	0	0	0	0	0	0	0	0	0	0	0	28	0
HWI-M03023:30:000000000-AB188:1:1101:14115:24989_CONS_SUB_SUB	0.971698113	KU900232	29	NA	NA	NA	NA	no rank	Mesangiospermae	NA	[]	NA	1437183	gttggattcaaagcaggtgttaaagagtacaaattgacttattatactcctgagtaccaaaccaaggatactgatagattggcagcattacgagtaactcctcaac	16	0	0	0	0	0	0	0	0	0	0	0	0	0	0	0	0	0	0	0	0	0	0	0	0	0	0	0	0	0	0	0	0	0	0
HWI-M03023:30:000000000-AB188:1:1103:16799:3686_CONS_SUB_SUB	0.981132075	KX364403	29	NA	NA	NA	NA	subclass	rosids	NA	['Psidium guajava', 'Ludwigia peploides', 'Dactylocladus stenostachys']	NA	71275	ttggattcaaagctggtgttaaagattataaactgacttattatactcctgagtatgagaccaaagatactgatatcttggcagcattccgagtaactcctcaac	7	0	0	0	0	0	0	0	0	0	0	0	0	0	0	0	0	0	0	0	0	0	0	0	0	0	0	0	0	0	0	0	0	0	0
HWI-M03023:41:000000000-ABUB0:1:1101:4633:7234_CONS_SUB_SUB	0.971698113	AC239738	29	NA	NA	NA	NA	no rank	Mesangiospermae	NA	[]	NA	1437183	gttggattcaaagctggtgttaaagagtacaaattgatttattatactcctgagtaccaaaccgaggatactgatatattggcagcattccgagtaactcctcaac	94	0	0	0	0	0	0	0	0	0	0	0	0	0	0	0	0	0	0	0	0	0	0	0	0	0	0	0	0	0	0	0	0	0	0
HWI-M03023:30:000000000-AB188:1:1102:13523:13846_CONS_SUB_SUB	0.990566038	KT178127	28	4136	Lamiaceae	39172	Nepeta	genus	Nepeta	NA	[]	NA	39172	gttggattcaaagctggtgttaaagagtacaaattgacttattatactcctgaatacgaaaccaaagatactgatatcttggcagcattccgagtaactcctcagc	1	0	18	0	0	0	0	0	0	0	0	0	0	0	0	0	0	0	0	0	0	0	0	0	0	0	0	0	0	0	0	0	0	0	0
HWI-M03023:30:000000000-AB188:1:1107:14693:9534_CONS_SUB_SUB	0.990566038	AF215526	28	39998	Melastomataceae	NA	NA	family	Melastomataceae	NA	['Nepsera aquatica']	NA	39998	gttggattcaaagctggtgttaaagattatagactgacttattatactccttagtatcaagtcaaacctactgataccttggcagcattccgagtaactcctcaac	4	0	0	0	0	0	0	0	6	0	0	0	1	0	0	0	0	0	0	0	0	0	0	0	0	0	0	0	0	0	0	0	0	0	0
HWI-M03023:30:000000000-AB188:1:1108:25428:12495_CONS_SUB_SUB	0.981132075	DQ131722	28	NA	NA	NA	NA	no rank	Pentapetalae	NA	[]	NA	1437201	gttggattcaaagctggtgttaaagagtacaaattgacttattatactcctgactatgaaaccaaagatagtgatatcttggcagcattccgagtaactcctcaac	52	0	0	0	0	0	0	0	14	0	0	0	0	0	0	0	0	0	0	0	0	0	0	0	0	0	0	0	0	0	0	0	0	0	0
HWI-M03023:30:000000000-AB188:1:1118:18335:10274_CONS_SUB_SUB	0.981132075	EU042178	28	NA	NA	NA	NA	no rank	eudicotyledons	NA	[]	NA	71240	gttggattcaaagctggtgttaaagattataaagtgaattattatactcctgactatgaaaccaaagatagtgatatcttggcagcattccgagtaactcctcaac	36	0	0	0	0	0	0	0	1	0	0	0	1	0	0	0	0	0	0	0	0	0	0	0	0	0	0	0	0	0	0	0	0	0	0
HWI-M03023:30:000000000-AB188:1:1118:3290:15027_CONS_SUB_SUB	0.981132075	EU717273	28	NA	NA	NA	NA	subclass	rosids	NA	[]	NA	71275	gttgggttcaaagctggtgttaaagattataaattgacttattatactcctcagtatcaaaccaaagatactgatatcttggcagcattccgagtaactcctcagc	22	0	0	0	0	0	0	0	1	0	0	0	1	0	0	0	0	0	0	0	0	0	0	0	0	0	0	0	0	0	0	0	0	0	0
HWI-M03023:30:000000000-AB188:1:1107:20658:14171_CONS_SUB	0.838709677	AC239738	28	NA	NA	NA	NA	no rank	Embryophyta	NA	[]	NA	3193	gttggattcaaagctggtgttaaagagtacaaattgacttattatactcctgagtaccaaaccaaggatactgatatattggcagcattccgagtaactcctcaacctgagtccacctgaaaag	7504	0	0	0	0	0	0	0	0	0	0	28	0	0	0	0	0	0	0	0	0	0	0	0	0	0	0	0	0	0	0	0	0	0	0
HWI-M03023:30:000000000-AB188:1:1114:13469:9861_CONS_SUB_SUB	0.990566038	KX364403	28	NA	NA	NA	NA	subclass	rosids	NA	['Psidium guajava', 'Dactylocladus stenostachys']	NA	71275	gttggattcaaagctggtgttaaagattataaactgacttattatactcctgagtatgaaaccaaagatactgatatcttggcagcattccgagtaactccacaac	5	0	0	0	0	0	0	0	0	0	0	0	4	0	0	0	0	0	0	0	0	0	0	0	0	0	0	0	0	0	0	0	0	0	0
HWI-M03023:30:000000000-AB188:1:1118:4252:16085_CONS_SUB_SUB	0.971698113	AC239738	28	NA	NA	NA	NA	no rank	Mesangiospermae	NA	[]	NA	1437183	gttggattcaaagctggtgttaaggagtacaaattgacttattatactcctgagtaccaaaccaaggatactgatatattggcagcattccgagtaactcctcgac	94	1	0	0	0	0	0	0	0	0	0	0	1	15	2	2	0	0	0	0	0	0	0	0	2	0	0	0	0	1	0	0	0	0	0
HWI-M03023:30:000000000-AB188:1:1105:19319:6757_CONS_SUB_SUB	0.981132075	AF008958	28	NA	NA	NA	NA	no rank	Mesangiospermae	NA	[]	NA	1437183	gttggattcaaagctggtgttaaagagtacaaattgacttattatactcctgagtatgaaaccaaagatactgatatcttggcagcattccgagtaactcctcaac	205	0	0	0	0	0	0	0	0	0	0	0	0	1	0	0	0	0	0	0	0	0	0	0	0	0	0	0	0	0	0	0	0	0	0
HWI-M03023:30:000000000-AB188:1:1104:12729:13159_CONS_SUB_SUB	0.981308411	JQ618483	28	NA	NA	NA	NA	no rank	Mesangiospermae	NA	[]	NA	1437183	gttggatacaaagcgggtgttaaagagtacaaattgacttattatactcctgaatacgaaaccaaagatactgatatcttggcagcattccgagtaactcctcaac	27	0	0	0	0	0	0	0	0	0	0	0	0	0	0	0	0	0	0	0	1	0	0	0	0	0	0	0	0	0	0	0	0	27	0
HWI-M03023:30:000000000-AB188:1:2118:22828:3321_CONS_SUB_SUB	0.990566038	AY012495	28	NA	NA	NA	NA	subclass	Petrosaviidae	NA	['Rapatea paludosa', 'Potarophytum riparium', 'Sparganium sp. B0188', 'Behnia reticulata', 'Philydrum lanuginosum', 'Cymbidium tracyanum', 'Typha latifolia', 'Sparganium eurycarpum']	NA	1437197	gttggatttaaagctggtgttaaagattacaaattgacttattatactcctgagtacgaaaccaaggatactgatatcttggcagcattccgagtaactcctcaac	12	0	0	0	0	0	0	0	0	0	0	0	0	0	0	0	0	0	0	0	0	0	0	0	1	0	0	0	0	0	0	0	0	0	0
HWI-M03023:30:000000000-AB188:1:1101:10138:14286_CONS_SUB_SUB	0.952830189	AF215512	28	39998	Melastomataceae	NA	NA	family	Melastomataceae	NA	['Nepsera aquatica', 'Gravesia viscosa', 'Salpinga maranonensis', 'Driessenia glanduligera', 'Allomaieta villosa', 'Henriettea barkeri']	NA	39998	gttggatttaaagctggtgttaaagattacaaattgacttattatactccttactatcaagtcaaacctactgataccttggcagcattccgagtaactcctcaac	9	0	0	0	0	0	0	0	0	0	0	0	0	0	0	0	0	0	0	0	0	0	0	0	0	0	0	0	0	0	0	0	0	0	0
HWI-M03023:30:000000000-AB188:1:1114:7840:17377_CONS_SUB_SUB	0.971698113	EU717273	28	3803	Fabaceae	NA	NA	subfamily	Papilionoideae	NA	['Lathyrus odoratus', 'Desmodium illinoense', 'Cajanus cajan']	NA	3814	gttgggtttaaagctggtgttaaagattataaattgacttattatacccctcagtatcaaaccaaagatactgatatcttggcagcattccgagtaactcctcagc	5	0	0	0	0	0	0	0	0	0	0	0	0	0	0	0	0	0	0	0	0	0	0	0	0	0	0	0	0	0	0	0	0	0	0
HWI-M03023:30:000000000-AB188:1:1101:18089:20627_CONS_SUB_SUB	0.981132075	AF497064	27	4454	Araceae	NA	NA	subfamily	Aroideae	NA	[]	NA	284555	gttggattcaaagctggtgttaaagattacaaattgacttattatactcctgactatgagacaaaagatactgatgtctcggcagcattccgagtaactcctcaac	1	0	25	0	0	0	0	0	0	0	0	0	0	0	0	0	0	0	0	0	0	0	0	0	0	0	0	0	0	0	0	0	0	0	0
HWI-M03023:30:000000000-AB188:1:1117:23824:4738_CONS_SUB_SUB	0.990566038	AY101062	27	4118	Convolvulaceae	197398	Humbertia	species	Humbertia madagascariensis	197399	['Humbertia madagascariensis']	Humbertia madagascariensis	197399	gttggattcaaagctggtgttaaagagtacaaattgacttattatactcctgagtatcaaaccaaagatactgatatcttggcagcattccgagtaactcctcaac	1	1	1	0	0	0	0	0	1	0	0	2	0	2	2	0	0	0	0	0	0	0	0	0	1	0	0	0	0	1	0	0	0	0	0
HWI-M03023:30:000000000-AB188:1:1106:11866:19912_CONS_SUB_SUB	0.971698113	AC239738	27	NA	NA	NA	NA	no rank	Mesangiospermae	NA	[]	NA	1437183	gttggactcaaagctggtgttaaagagtacaaattgacttattatactcctgagtaccaaaccaagggtactgatatattggcagcattccgagtaactcctcaac	94	0	0	0	0	0	0	0	1	0	0	0	0	5	2	0	0	0	0	0	0	0	0	0	2	13	0	0	0	3	0	0	0	0	0
HWI-M03023:30:000000000-AB188:1:1108:15162:4643_CONS_SUB	0.832	AF215512	27	NA	NA	NA	NA	no rank	Euphyllophyta	NA	[]	NA	78536	gttggattcaaagctggtgttaaagattatagactgacttattatactccttactatcaagtcaaacctactgataccttggcagcattccgagtaactcctcaacctggagttccgcctgaaga	1176	0	0	0	0	0	0	0	9	0	0	0	0	0	0	0	0	0	0	0	0	0	0	0	0	0	0	0	0	0	0	0	0	0	0
HWI-M03023:30:000000000-AB188:1:2111:25951:21856_CONS_SUB_SUB	0.971698113	AC239738	27	NA	NA	NA	NA	no rank	Mesangiospermae	NA	[]	NA	1437183	gttggattcaaagctggtgttaaagagtacaaattgacttattatactcctgagtaccaaaccaaggatactgatatatcggcagcattccgagtaacccctcaac	94	0	0	0	0	0	0	0	1	0	0	0	0	4	1	0	0	0	0	0	0	0	0	0	14	0	0	0	0	1	0	0	0	0	0
HWI-M03023:30:000000000-AB188:1:2101:23440:21170_CONS_SUB_SUB	0.981132075	AC239738	27	4070	Solanaceae	NA	NA	subfamily	Solanoideae	NA	['Solanum tuberosum', 'Capsicum annuum', 'Solanum carolinense', 'Solanum lyratum', 'Solanum lycopersicum', 'Scopolia parviflora', 'Solanum tripartitum']	NA	424551	gttggattcaaagctggtgttaaagagtacaaattgacttattatactcctgagtaccaaaccaaggatactgatatattggcagcattccgagtaactgctcaac	54	0	0	0	0	0	0	0	0	0	0	1	0	5	4	0	0	0	0	0	1	0	0	0	2	1	0	0	0	2	0	0	0	0	0
HWI-M03023:30:000000000-AB188:1:1103:17002:14829_CONS_SUB_SUB	0.990566038	KF138193	27	NA	NA	NA	NA	order	Rosales	NA	['Urtica sp. Lixinhui-1102', 'Urera glabra', 'Sarcopilea domingensis', 'Urtica hyperborea']	NA	3744	gttggattcaaagctggtgttaaagattataaattgacttattacactcctgaacatgaaaccaaagatactgatatcttagcagcatttcgagtaactcctcaac	10	0	0	0	0	0	0	0	0	0	0	0	0	0	0	0	0	0	0	0	0	0	0	5	0	0	0	0	0	1	0	0	0	0	0
HWI-M03023:41:000000000-ABUB0:1:2104:16728:13662_CONS_SUB_SUB	1	KU218580	27	3745	Rosaceae	23176	Holodiscus	species	Holodiscus discolor	32230	['Holodiscus discolor']	Holodiscus discolor	32230	gttggattcaaagctggtgttaaagattataaattgacttattatactcctgactatgaaaccaaagatactgatatcttagcagcatttcgagtaactcctcaac	1	0	0	0	0	0	0	0	0	0	0	0	0	0	0	0	0	0	0	0	0	0	0	0	0	0	0	1	0	0	0	0	0	0	0
HWI-M03023:41:000000000-ABUB0:1:1101:6542:13269_CONS_SUB_SUB	0.981132075	AY605490	27	NA	NA	NA	NA	no rank	Mesangiospermae	NA	[]	NA	1437183	gttggattcaaagctggtgttaaagattataaattgaattattatactcctgaatacgaaaccaaagatactgatatcttggcagcattccgagtaactcctcaac	38	0	0	0	0	0	0	0	0	0	0	0	0	0	0	0	0	0	0	0	0	0	0	0	0	0	0	0	0	0	0	0	0	0	0
HWI-M03023:41:000000000-ABUB0:1:1101:20774:16008_CONS_SUB_SUB	0.990566038	KP295964	26	4070	Solanaceae	NA	NA	subfamily	Solanoideae	NA	['Scopolia parviflora']	NA	424551	gttggattcaaggccggtgttaaagagtacaaattgacttattatactcctgagtaccaaaccaaggatactgatatattggcagcattccgagtaactcctcaac	2	0	0	0	18	0	0	0	0	0	0	0	0	1	0	0	0	0	0	0	0	0	0	1	1	0	0	0	0	0	0	0	0	0	0
HWI-M03023:41:000000000-ABUB0:1:1105:8734:13898_CONS_SUB_SUB	0.971698113	HQ182449	26	NA	NA	NA	NA	order	Zingiberales	NA	['Ravenala madagascariensis', 'Renealmia alpinia', 'Alpinia zerumbet']	NA	4618	gttggatttaaagctggtgttaaagattacaaattgaattattatactcctgactaccaagtcaaagatactgatatcttggcagcattccgagtaactcctcaac	7	0	0	0	0	0	0	0	0	0	0	0	0	0	0	0	0	0	0	0	0	0	0	0	0	0	0	0	0	0	0	0	0	0	0
HWI-M03023:30:000000000-AB188:1:1102:4638:14589_CONS_SUB_SUB	0.990566038	KX364403	26	NA	NA	NA	NA	subclass	rosids	NA	['Psidium guajava', 'Dactylocladus stenostachys']	NA	71275	gttggattcaaagctggtgttaaagattataaactgacttattatactcctgagtatgaaatcaaagatactgatatcttggcagcattccgagtaactcctcaac	5	0	0	0	0	0	0	0	1	0	0	0	0	0	0	0	0	0	0	0	0	0	0	0	0	0	0	0	0	0	0	0	0	0	0
HWI-M03023:30:000000000-AB188:1:1103:4616:7169_CONS_SUB_SUB	0.981132075	EU042178	26	NA	NA	NA	NA	no rank	eudicotyledons	NA	[]	NA	71240	gttggattcaaagctggtgttaaagattataaattgaattattatactgctgactatgaaaccaaagatagtgatatcttggcagcattccgagtaactcctcaac	36	0	0	0	0	0	0	0	11	0	0	0	0	0	0	0	0	0	0	0	0	0	0	0	0	0	0	0	0	0	0	0	0	0	0
HWI-M03023:30:000000000-AB188:1:1103:24596:11529_CONS_SUB_SUB	0.971698113	AC239738	26	NA	NA	NA	NA	no rank	Mesangiospermae	NA	[]	NA	1437183	ttggattcaaagctggtgttaaagagtacaaatcgacttattatactcctgagtaccaaaccaaggatactgatatattggcagcattccgagtaactcctcaac	94	0	0	0	0	0	0	0	1	0	0	0	0	6	4	0	0	0	0	0	0	0	0	0	2	1	0	0	0	5	0	0	0	0	0
HWI-M03023:30:000000000-AB188:1:1107:16462:16688_CONS_SUB_SUB	0.981132075	AF215512	26	39998	Melastomataceae	NA	NA	family	Melastomataceae	NA	['Nepsera aquatica', 'Gravesia viscosa', 'Salpinga maranonensis', 'Driessenia glanduligera', 'Allomaieta villosa', 'Henriettea barkeri']	NA	39998	gttggattcaaagctggtgttaaagattatagactgacttattatactccttactatcaagtcaaacgtactgataccttggcagcattccgagtaactcctcaac	9	0	0	0	0	0	0	0	3	0	0	0	0	0	0	0	0	0	0	0	0	0	0	0	1	0	0	0	0	0	0	0	0	0	0
HWI-M03023:30:000000000-AB188:1:1112:2770:11878_CONS_SUB_SUB	0.981132075	EU042178	26	NA	NA	NA	NA	no rank	eudicotyledons	NA	[]	NA	71240	gttggattcaaagctggtgttaaagattataaattgaattattagactcctgactatgaaaccaaagatagtgatatcttggcagcattccgagtaactcctcaac	36	0	0	0	0	0	0	0	12	0	0	0	1	0	0	0	0	0	0	0	0	0	0	0	0	0	0	0	0	0	0	0	0	0	0
HWI-M03023:30:000000000-AB188:1:1117:18671:4679_CONS_SUB_SUB	1	AB537496	26	3931	Myrtaceae	NA	NA	subfamily	Myrtoideae	NA	[]	NA	1699513	gttggattcaaagctggtgttaaagattataaactgacttattatactcctgactatgaaaccaaagatactgatatcttggcagcattccgagtaactcctcaac	1	0	0	0	0	0	0	0	0	0	0	0	1	0	0	0	0	0	0	0	0	0	0	0	0	0	0	0	0	0	0	0	0	0	0
HWI-M03023:30:000000000-AB188:1:1109:5679:3980_CONS_SUB_SUB	0.990566038	JX848479	26	NA	NA	NA	NA	order	Lamiales	NA	['Orthocarpus luteus', 'Pogostemon cablin']	NA	4143	gttggattcaaagcgggtgttaaagagtacaaattgacttattatactcctgaataccaaaccaaagatactgatatcttggcagcattccgagtaactcctcaac	4	0	0	0	0	0	0	0	0	0	0	0	0	1	0	0	0	0	0	0	1	0	0	0	1	0	0	0	0	1	0	0	0	13	0
HWI-M03023:30:000000000-AB188:1:1114:22343:21962_CONS_SUB_SUB	0.981132075	AY101062	26	NA	NA	NA	NA	no rank	lamiids	NA	['Rutidea membranacea', 'Dicranostyles villosus', 'Fagraea ceilanica', 'Ehretia acuminata', 'Ehretia rigida', 'Humbertia madagascariensis', 'Mostuea brunonis']	NA	91888	gttggattcaaagctggtgttaaagagtacaaattgacttattatactcctgagtaccaaaccaaggatactgataccttggcagcattccgagtaactcctcaac	10	0	0	0	0	0	0	0	0	0	0	0	0	1	0	0	0	0	0	0	0	0	0	0	0	0	0	0	0	0	0	0	0	0	0
HWI-M03023:30:000000000-AB188:1:2119:16204:7434_CONS_SUB_SUB	0.990566038	KF546075	26	4070	Solanaceae	4107	Solanum	species	Solanum tripartitum	52879	['Solanum tripartitum']	Solanum tripartitum	52879	gttggattcagagctggtgttaaagagtacaaattggcttattatactcctgagtaccaaaccaaggatactgatatattggcagcattccgagtaactcctcaac	1	0	0	0	0	0	0	0	0	0	0	0	0	1	1	0	0	0	0	0	0	0	0	0	0	1	0	0	0	0	0	0	0	0	0
HWI-M03023:30:000000000-AB188:1:2111:24239:13940_CONS_SUB_SUB	0.981132075	AJ403005	26	NA	NA	NA	NA	no rank	Mesangiospermae	NA	[]	NA	1437183	gttggattcaaagcgggtgttaaagattacaaattgacttattatactcctgactatgaaaccaaagatactgatatcttggctgcattccgagtaactcctcaac	33	0	0	0	0	0	0	0	0	0	0	0	0	0	0	0	0	0	0	0	0	0	0	0	0	0	0	0	0	0	0	1	0	0	0
HWI-M03023:30:000000000-AB188:1:1105:4840:12745_CONS_SUB_SUB	0.990566038	AF124581	26	NA	NA	NA	NA	subclass	asterids	NA	['Rhododendron groenlandicum', 'Chamaedaphne calyculata', 'Pyrola rotundifolia', 'Rhododendron simsii', 'Vaccinium macrocarpon', 'Harrimanella hypnoides', 'Cornus mas']	NA	71274	gttggattcaaagcgggtgttaaagattacaaattgacttattatactcctaactatgaaaccaaagatactgatatcttggcagcattccgagtaactcctcaac	9	0	0	0	0	0	0	0	0	0	0	0	0	0	0	0	0	0	0	0	0	0	0	0	0	0	0	0	0	0	0	0	0	0	0
HWI-M03023:41:000000000-ABUB0:1:1102:16561:5087_CONS_SUB	0.84	AF215512	26	NA	NA	NA	NA	no rank	Euphyllophyta	NA	[]	NA	78536	gttggattcaaagctggtgttaaagattatagactgacttattatactcctgactatcaagtcaaacctactgataccttggcagcattccgagtaactcctcaacctggagttccgcctgaagg	1122	0	0	0	0	0	0	0	0	0	0	0	0	0	0	0	0	0	0	0	0	0	0	0	0	0	0	0	0	0	0	0	0	0	0
HWI-M03023:30:000000000-AB188:1:2108:15403:12628_CONS_SUB_SUB	0.990566038	GU067565	25	4454	Araceae	NA	NA	family	Araceae	NA	['Arisaema erubescens', 'Alocasia macrorrhizos', 'Colocasia esculenta', 'Arum korolkowii', 'Pinellia ternata', 'Spathiphyllum kochii']	NA	4454	gctggattcaaagctggtgttaaagattacaaattgacttattatactcctgactatgagacaaaggatactgatatcttggcagcattccgagtaactcctcaac	8	0	1	0	0	0	0	0	0	0	0	0	0	0	0	0	0	0	0	0	23	0	0	0	0	0	0	0	0	0	0	0	0	0	0
HWI-M03023:30:000000000-AB188:1:2111:12085:14843_CONS_SUB_SUB	0.990566038	AF497064	25	4454	Araceae	NA	NA	subfamily	Aroideae	NA	[]	NA	284555	gtaggattcaaagctggtgttaaagattacaaattgacttattatactcctgactatgagacaaaagatactgatatcttggcagcattccgagtaactcctcaac	1	0	1	0	0	0	0	0	0	0	0	0	0	0	0	0	0	0	0	0	0	0	0	0	0	0	0	0	0	0	0	0	0	0	6
HWI-M03023:30:000000000-AB188:1:2116:13254:24905_CONS_SUB_SUB	0.981132075	JX088668	25	NA	NA	NA	NA	order	Zingiberales	NA	['Ravenala madagascariensis', 'Alpinia zerumbet']	NA	4618	gttggatttaaagctggtgttaaagattacaaattggcttattatactcctgactacgaagtcaaagatactgatatcttggcagcattccgagtaactcctcaac	4	0	0	1	0	0	0	0	0	0	0	0	0	0	0	0	0	0	0	0	0	0	0	0	0	0	0	0	0	0	0	0	0	0	0
HWI-M03023:30:000000000-AB188:1:2117:10821:12638_CONS_SUB_SUB	0.981132075	JX088668	25	NA	NA	NA	NA	order	Zingiberales	NA	['Ravenala madagascariensis', 'Alpinia zerumbet']	NA	4618	gttggatttaaagctggtgttaaagattacaaattgacttattatactcctgactacgtagtcaaagatactgatatcttggcagcattccgagtaactcctcaac	4	0	0	0	0	1	0	0	0	0	0	0	0	0	0	0	0	0	0	0	0	0	0	0	0	0	0	0	0	0	0	0	0	0	0
HWI-M03023:41:000000000-ABUB0:1:1114:9903:4749_CONS_SUB_SUB	0.981132075	AB586458	25	NA	NA	NA	NA	no rank	lamiids	NA	[]	NA	91888	gttggattcaaagcgggtgttaaagagtacaaattgacttattatactcctgaatacaaaaccaaaggtactgatatcttggcagcattccgagtaactcctcaac	44	0	0	0	0	0	0	0	0	0	0	0	0	0	0	0	0	0	0	0	0	0	0	0	0	0	0	0	0	0	0	0	0	0	0
HWI-M03023:30:000000000-AB188:1:1101:17473:8606_CONS_SUB_SUB	0.981132075	AF215512	25	39998	Melastomataceae	NA	NA	family	Melastomataceae	NA	['Nepsera aquatica', 'Gravesia viscosa', 'Salpinga maranonensis', 'Driessenia glanduligera', 'Allomaieta villosa', 'Henriettea barkeri']	NA	39998	gttcgattcaaagctggtgttaaagattatagactgacttattatactccttactatcaagtcaaacctactgataccttggcagcattccgagtaactcctcaac	9	0	0	0	0	0	0	0	4	0	0	0	0	0	0	0	0	0	0	0	0	0	0	0	0	0	0	0	0	0	0	0	0	0	0
HWI-M03023:30:000000000-AB188:1:1102:7569:19276_CONS_SUB_SUB	0.971698113	EU042178	25	NA	NA	NA	NA	no rank	Mesangiospermae	NA	[]	NA	1437183	ttggattcaaagctggtgttaaagattataaattgaattattatactcctgactatgaaaccaaagatagtgatatcttggcagcactccgagtaactcctcaac	182	0	0	0	0	0	0	0	14	0	0	0	0	0	0	0	0	0	0	0	0	0	0	0	0	0	0	0	0	0	0	0	0	0	0
HWI-M03023:30:000000000-AB188:1:1103:17000:7158_CONS_SUB_SUB	0.981132075	EU042178	25	NA	NA	NA	NA	no rank	eudicotyledons	NA	[]	NA	71240	gttggattcaaagctggtgttaaagattataaattgaattattatcctcctgactatgaaaccaaagatagtgatatcttggcagcattccgagtaactcctcaac	36	0	0	0	0	0	0	0	8	0	0	0	0	0	0	0	0	0	0	0	0	0	0	0	0	0	0	0	0	0	0	0	0	0	0
HWI-M03023:30:000000000-AB188:1:1103:12826:8451_CONS_SUB_SUB	0.971698113	AF215512	25	39998	Melastomataceae	NA	NA	family	Melastomataceae	NA	['Nepsera aquatica', 'Gravesia viscosa', 'Salpinga maranonensis', 'Driessenia glanduligera', 'Allomaieta villosa', 'Henriettea barkeri']	NA	39998	ttggattcaaagctggtgttaaagattatagactgacttattatactccttactatcaagtcaaacctactgataccttggcagcactccgagtaactcctcaac	9	0	0	0	0	0	0	0	1	0	0	0	0	0	0	0	0	0	0	0	0	0	0	0	0	0	0	0	0	0	0	0	0	0	0
HWI-M03023:30:000000000-AB188:1:1103:2550:14173_CONS_SUB_SUB	0.990566038	KX364403	25	NA	NA	NA	NA	subclass	rosids	NA	['Psidium guajava', 'Dactylocladus stenostachys']	NA	71275	gttggattcaaagctggtgttaaagattataaactgaattattatactcctgagtatgaaaccaaagatactgatatcttggcagcattccgagtaactcctcaac	5	0	0	0	0	0	0	0	2	0	0	0	0	0	0	0	0	0	0	0	0	0	0	0	0	0	0	0	0	0	0	0	0	0	0
HWI-M03023:30:000000000-AB188:1:1109:1964:12454_CONS_SUB_SUB	0.981132075	EU042178	25	NA	NA	NA	NA	no rank	eudicotyledons	NA	[]	NA	71240	gttggattcaaagctggtgttaaagattataaattgaattattatactcctgactatgaaaccaaagatagtgatatcttggcagcagtccgagtaactcctcaac	36	0	0	0	0	0	0	0	4	0	0	0	0	0	0	0	0	0	0	0	0	0	0	0	0	0	0	0	0	0	0	0	0	0	0
[truncated: 647 more rows]
[truncated: 136 more columns]
