# Supplementary material for: trnL outperforms rbcL as a DNA metabarcoding marker when compared with the observed plant component of the diet of wild white-faced capuchins (Cebus capucinus, Primates)
Source: PLoS One. 2018 Jun 26;13(6):e0199556. doi: 10.1371/journal.pone.0199556 (PMC6019260; doi:10.1371/journal.pone.0199556)
Supplement: S2 Table — (TXT) [file pone.0199556.s003.txt]

#ecotag output for rbcL sequences with taxonomic annotations
#detailed information on column headers and identification algorithms can be found at https://pythonhosted.org/OBITools/scripts/ecotag.html
id	best_identity:db_trnl	best_match:db_trnl	count	family	family_name	genus	genus_name	scientific_name	species	species_list:db_trnl	species_name	taxid	sequence	rank	match_count:db_trnl	sample:*176A	sample:102A	sample:104A	sample:105A	sample:107A	sample:108A	sample:10A	sample:110A	sample:112A	sample:113A	sample:115A	sample:116A	sample:117A	sample:118A	sample:119A	sample:11A	sample:126A	sample:128A	sample:12A	sample:131A	sample:132A	sample:133A	sample:134A	sample:135A	sample:138A	sample:13A	sample:140A	sample:142A	sample:143A	sample:144A	sample:146A	sample:147A	sample:148A	sample:151A
HWI-M03023:30:000000000-AB188:1:1101:17786:1966_CONS_SUB_SUB	1	AB817344	2603038	3931	Myrtaceae	NA	NA	Myrteae	NA	[]	NA	1699523	atcctgttttacgaaaaccaacaaaacaataagggttcataaagcgcgaataaaaaaaggatag	tribe	1	38	20655	53	17	77	20895	78405	11415	21	41	84	170508	161	143	55	14851	63	22	20773	67	15	31584	102	43277	33	15367	22	12	190	65	128	40011	32	4262
HWI-M03023:30:000000000-AB188:1:1103:27694:12771_CONS_SUB_SUB	1	AB817687	821778	4637	Musaceae	NA	NA	Musaceae	NA	[]	NA	4637	atccttattttgagaaaacaaaggtttataaaactagaatttaaaag	family	1	13	4	4	10	5	28	8	14	7	13	3	11	3	14	2	22	23	16	22	1	5	11	3	14	17	3	8	6	16	25	4	7	2	19
HWI-M03023:30:000000000-AB188:1:1101:22195:21397_CONS_SUB_SUB	1	AJ577458	760737	4070	Solanaceae	NA	NA	Cestreae	NA	[]	NA	424559	atcctttatttcggaaaacaaacaaaggttcagaaaaaag	tribe	1	9	68	33	0	51	5	49	138	1	6	41	151	173317	136068	32	12	1208	4	3	42	0	2	44	32332	11814	54	1	0	140726	3	93	3	21	66
HWI-M03023:30:000000000-AB188:1:1101:18161:1867_CONS_SUB_SUB	0.955882353	HQ696727	362716	3629	Malvaceae	NA	NA	Malvoideae	NA	['Kosteletzkya adoensis']	NA	214907	atcctattatgttacgaaaataaacatgaacaaaggttcagcaagcgagaataataaaaaaaggaaag	subfamily	4	7	25970	13	6	19	3715	15	42	0	1	89407	30	36	32	13	0	3	3	5	13	0	2	25	35	3	12	1	0	46	4	18	0	9	5
HWI-M03023:30:000000000-AB188:1:1101:9181:2283_CONS_SUB_SUB	0.910714286	AB981749	269694	NA	NA	NA	NA	Myrtales	NA	['Pternandra echinata', 'Mouriri crassifolia', 'Pilidiostigma tropicum', 'Mouriri sp. B1-020']	NA	41944	atcctgttttacgaaaaccaacagcagttgagaaagcgagaatacaaaaagaatag	order	6	1	18	7	0	20	3	18	104232	3	0	17	26985	30	31	17	1	1	1	1	17	0	2	14	29	0	23	1	0	45	5	14	1	9	1
HWI-M03023:30:000000000-AB188:1:1103:20676:19439_CONS_SUB_SUB	0.96	AB445554	234422	NA	NA	NA	NA	Rosales	NA	['Antiaris toxicaria', 'Ficus carica', 'Ficus tikoua', 'Artocarpus tamaran', 'Ficus insipida', 'Castilla elastica']	NA	3744	atccggttttctgaagacaaacaaggattcagaaggcgataataaaaaag	order	16	988	11	6	0	55356	3	8	33	14312	18664	15	17	24	21	7	8	3	16148	5	12	1	0	9	11	1	7	2	1	17	11554	11	1	3	2
HWI-M03023:30:000000000-AB188:1:1112:15147:10638_CONS_SUB_SUB	1	AY145346	169946	16739	Piperaceae	13215	Piper	Piper	NA	[]	NA	13215	atcctatttttcagaaaacacgagttaagaaagcgaaaaagg	genus	1	1	1	1	2	2	3	4	4	0	0	2	10	12	8	1	2	23766	1	1	2	2	3	2	3	3	1	4	1	7	1	6	0	1	7
HWI-M03023:30:000000000-AB188:1:1102:2279:10131_CONS_SUB_SUB	0.5	KF277636	137724	NA	NA	NA	NA	Embryophyta	NA	[]	NA	3193	atccttgttttgagaaaaag	no rank	23616	0	72	3	0	6	0	9	15	0	0	9	13	18	18	3	5129	0	0	0	15	0	0	6	14	0	6	0	0	16	0	65190	0	3	32
HWI-M03023:30:000000000-AB188:1:1106:24532:18181_CONS_SUB_SUB	1	FJ039334	134113	3499	Urticaceae	NA	NA	Urticaceae	NA	[]	NA	3499	atccggttttatgaaaacaaacaagggttcagaaagcgataataaaaaaggaaag	family	1	1	9	2	0	4	2	7	8	3	1	5	12	14	12	5	3	1435	4	2	1	0	0	33424	9	1	8	10738	0	13	2	3	1	4	1
HWI-M03023:30:000000000-AB188:1:1106:19357:17812_CONS_SUB_SUB	0.981132075	JX091827	126033	3647	Caricaceae	NA	NA	Caricaceae	NA	['Jacaratia dolichaula']	NA	3647	atcctgttttacgagaacaaacaaaacaagaattcagaaagcgagaaaaaggg	family	3	0	7	8	0	8	0	6	26	0	0	6	11	15	19	8	0	0	0	0	7	0	0	6	10	0	10	0	0	20	0	12	0	5	0
HWI-M03023:30:000000000-AB188:1:1103:26664:15275_CONS_SUB_SUB	0.977777778	AY614290	118884	4613	Bromeliaceae	NA	NA	Tillandsioideae	NA	[]	NA	1908689	atctttcttttgggaaaacaagggtataaaactggaataaaaaaa	subfamily	2	1	13	8	0	7	1	14	31	0	1	12	21	33	30	8	0	0	0	0	7	0	0	15	14	0	10	0	0	19	0	16	0	3	0
HWI-M03023:30:000000000-AB188:1:1113:18308:24644_CONS_SUB_SUB	1	AY145352	114621	22140	Annonaceae	NA	NA	Annonaceae	NA	[]	NA	22140	atcctgtgttcagaaaacaaggttcagaaagcgagaatcaaaaaaag	family	1	1	2	1	0	3	2	6	7	0	0	2	5	6	5	3	1	3	2	0	1	1	2	2	5	2	1	3	0	995	4	2	2	0	1
HWI-M03023:30:000000000-AB188:1:1114:11410:20476_CONS_SUB_SUB	1	AY794626	104615	3977	Euphorbiaceae	139771	Sapium	Sapium	NA	[]	NA	139771	atccggttttccgaaaacaaacaaaggttcagaaatacagaaacaaagg	genus	1	3	2	0	0	2	3	1	8727	2	1	2	5	3	1	1	2	5	3	0	0	1	1	1	1	4	0	1	0	2	2	1	2	1	8883
HWI-M03023:30:000000000-AB188:1:1101:20109:1895_CONS_SUB_SUB	1	AB036562	97929	4070	Solanaceae	NA	NA	Solanoideae	NA	[]	NA	424551	atcctgttttctgaaaacaaacaaaggttcagaaaaaaag	subfamily	1	2192	9978	1	0	2	614	4	1949	0	5	1	4	4	2	1	0	2	2	2476	0	0	0	1	1	2	4979	0	0	7	0	11612	1	1	0
HWI-M03023:30:000000000-AB188:1:1102:19885:25037_CONS_SUB_SUB	0.946428571	AB981749	84283	39998	Melastomataceae	NA	NA	Melastomataceae	NA	['Pternandra echinata', 'Mouriri sp. B1-020']	NA	39998	atcctgttttacgaaaaccaacagcagttcataaagcgagaatacaaaaagaatag	family	2	0	7	2	0	3	934	7	29	0	0	6	20	16	8	2	0	896	1	1	7	0	2	3	10	1	6	2	0	9	1	6	0	1	2
HWI-M03023:30:000000000-AB188:1:1101:21842:1945_CONS_SUB_SUB	0.525	KF277636	68755	NA	NA	NA	NA	Embryophyta	NA	[]	NA	3193	atccttgttttgagaaaaaag	no rank	20330	1	5279	0	7	1	1	927	8	0	1	3	4	9	7	2	3	3	1	0	3132	1	1	1	4	0	1	0	0	6	2	18	0	0	5399
HWI-M03023:30:000000000-AB188:1:1115:4091:17922_CONS_SUB_SUB	1	AF522940	44199	3803	Fabaceae	NA	NA	Mimosoideae	NA	[]	NA	3807	atcctgttttccgaaaaccaagaagagttcagaaagggagaataaaataaaaaaaaag	subfamily	1	2	3	0	1	8	6	2	4725	1	8	2	5	16	14	0	2	5	5	4	2	1	1	2	3	1	13	3	1	16	3	1	5	0	2
HWI-M03023:30:000000000-AB188:1:2115:22759:10053_CONS_SUB_SUB	1	AB445570	41427	3487	Moraceae	NA	NA	Moraceae	NA	[]	NA	3487	atccggttttctgaaaacaaacaagggttcagaaggcaataataaaaaag	family	1	1	1	0	0	1	0	1	2	0	3	0	1	3	1	0	0	4	5	1	0	0	1	1	2	0	1	0	0	1	2	1	1	0	2
HWI-M03023:30:000000000-AB188:1:1101:18018:4446_CONS_SUB_SUB	0.984375	AB817344	38306	3931	Myrtaceae	NA	NA	Myrteae	NA	[]	NA	1699523	atcctgttttacgaaaaccaacaaaacaataagggttcataaagcgcgaataaaaaaggatag	tribe	1	1	291	0	3	1	305	1032	129	0	1	0	2179	4	1	0	243	0	0	309	0	0	477	5	537	1	206	1	0	4	0	2	737	0	72
HWI-M03023:30:000000000-AB188:1:1101:20502:19816_CONS_SUB_SUB	0.979166667	AJ404903	36564	4710	Arecaceae	131297	Roystonea	Roystonea	NA	[]	NA	131297	atccttattttgagaaaacaagggtttataaaactagaataaaaaag	genus	1	0	9	5	0	1	0	5	10	0	0	3	6	10	7	2	0	0	0	0	2	0	0	4	8	0	1	0	0	19	0	8	0	1	0
HWI-M03023:30:000000000-AB188:1:2108:26539:7572_CONS_SUB_SUB	0.976744186	HQ412969	34506	24966	Rubiaceae	NA	NA	Rubioideae	NA	['Psychotria hispidula']	NA	169617	atcttgttttctgaaagcaaaagttcagaaagtgaaaaaagg	subfamily	2	0	1	4	0	2	1	3	5	0	0	5	17662	3	6	4	0	1	0	0	1	0	0	2	4	0	1	0	1	4	0	0	0	0	0
HWI-M03023:41:000000000-ABUB0:1:1114:26691:16178_CONS_SUB_SUB	1	AY594510	33379	23672	Sapindaceae	NA	NA	Sapindaceae	NA	[]	NA	23672	atcccgttttatgaaaacaaaacaaacaggggttcagaaagtgagaaaagg	family	1	0	0	0	0	0	2	1	0	1	0	1	2	0	3	2	0	1	3	1	1	0	0	1	1	0	11920	0	0	2	2	2	0	0	1
HWI-M03023:30:000000000-AB188:1:1102:19035:6691_CONS_SUB_SUB	0.945454545	FJ432260	30195	3499	Urticaceae	NA	NA	Urticaceae	NA	['Urera batesii', 'Laportea peduncularis']	NA	3499	atccatttttatcaaaacaaacaaggattcggaaatcgataataaaaaagatagg	family	8	0	2	1	0	0	0	2	2	0	0	1	4	3	2	28727	0	0	0	0	2	0	0	3	4	0	0	0	0	3	0	2	0	1	0
HWI-M03023:30:000000000-AB188:1:1101:23444:1899_CONS_SUB_SUB	1	AF102406	27138	24966	Rubiaceae	NA	NA	Rubiaceae	NA	[]	NA	24966	atcctgttttccgaaaccaaaggttcagaaagtgaaaaaag	family	1	0	17243	1	0	1	0	2	3	0	0	0	1	9	5	2	0	0	0	0	9800	0	0	1	0	0	1	0	0	6	0	1	0	1	0
HWI-M03023:30:000000000-AB188:1:1114:10100:9524_CONS_SUB_SUB	1	AF195689	21202	3803	Fabaceae	NA	NA	Mimosoideae	NA	[]	NA	3807	atcctgttttccgaaaaccaagaagagttcagaaagggagaataaaataaaaaaaaaag	subfamily	1	2	2	0	0	7	11	2	5516	5	8	1	5	7	9	5	5	5	4	2	2	2	2	3	2	0	4	3	0	30	6	3	2	0	3
HWI-M03023:30:000000000-AB188:1:1101:18089:3536_CONS_SUB_SUB	0.984375	AB817344	20082	3931	Myrtaceae	NA	NA	Myrteae	NA	[]	NA	1699523	atcctgttttacgaaaaccaacaaaacaataagggtccataaagcgcgaataaaaaaaggatag	tribe	1	0	55	0	0	2	56	344	29	0	0	1	6794	2	0	0	37	0	1	79	0	0	96	1	134	1	43	0	1	1	2	1	115	1	9
HWI-M03023:30:000000000-AB188:1:1101:19709:22126_CONS_SUB_SUB	1	AB817685	19130	4070	Solanaceae	4071	Capsicum	Capsicum	NA	[]	NA	4071	atcctattttctgaaaacaaataaaggttcagaaaaaaag	genus	1	0	2	0	0	1	0	0	0	0	0	0	2	2	3	1	0	0	0	0	1	0	0	2	1	0	1	0	0	5	0	1	0	3	0
HWI-M03023:30:000000000-AB188:1:1119:8001:7427_CONS_SUB_SUB	1	AB817481	18988	3803	Fabaceae	NA	NA	Fabaceae	NA	[]	NA	3803	atcctgttttccgaaaaccaagaagagttcagaaagggagaataaaaaaag	family	1	0	0	0	0	0	0	1	4	0	0	0	0	2	0	1	0	0	0	1	0	1	1	0	3	0	1	0	0	3	1	1	0	1	1
HWI-M03023:30:000000000-AB188:1:1101:11455:4670_CONS_SUB_SUB	0.984375	AB817344	18209	3931	Myrtaceae	NA	NA	Myrteae	NA	[]	NA	1699523	tcctgttttacgaaaaccaacaaaacaataagggttcataaagcgcgaataaaaaaaggatag	tribe	1	0	175	0	0	0	135	918	68	0	0	0	1129	2	0	0	99	0	0	182	1	0	633	2	245	0	230	1	0	0	0	0	244	0	37
HWI-M03023:30:000000000-AB188:1:1113:18433:20039_CONS_SUB_SUB	1	AF365046	16786	3803	Fabaceae	NA	NA	Mimosoideae	NA	[]	NA	3807	atcctgttttccgaaaaccaagaagagttcagaaagggagaataaaataaaaaaaaaaag	subfamily	1	5	2	1	0	4	15	2	4336	4	7	3	4	10	11	5	3	9	5	5	0	0	4	1	5	2	6	4	2	20	4	2	2	0	2
HWI-M03023:30:000000000-AB188:1:1110:25135:18805_CONS_SUB_SUB	1	AB817345	16151	3737	Sapotaceae	NA	NA	Sapotaceae	NA	[]	NA	3737	atcctgttttcgaaaataaacaaagattcagaaagcgaaaataaaaaaag	family	1	0	2	2	0	2	0	2	1	0	0	2	4	1	5	2	0	0	0	0	0	0	0	0	6	0	2	0	0	4	0	3	0	2	0
HWI-M03023:30:000000000-AB188:1:1112:18878:2804_CONS_SUB_SUB	1	AY614290	15839	4613	Bromeliaceae	213045	Werauhia	Werauhia	NA	[]	NA	213045	atctttcttttgggaaaacaagggtataaaactagaataaaaaaa	genus	1	0	1	2	0	0	0	1	5	0	0	2	3	4	4	1	0	0	0	0	2	0	0	2	3	0	1	0	0	2	0	0	0	1	0
HWI-M03023:41:000000000-ABUB0:1:2119:7254:3891_CONS_SUB_SUB	0.976744186	AY695870	13981	NA	NA	NA	NA	Lamiales	NA	['Acanthus eminens', 'Rhigozum obovatum', 'Phtheirospermum japonicum', 'Oroxylum indicum']	NA	4143	atccttttttctcaaaacaaaggttcagaaaaggaaaaaaaag	order	8	0	0	0	0	0	0	0	0	0	1	0	0	0	0	0	0	0	0	0	0	0	0	0	0	0	0	1	0	0	0	0	0	0	0
HWI-M03023:30:000000000-AB188:1:1101:11237:2229_CONS_SUB_SUB	0.984375	AB817344	12790	3931	Myrtaceae	NA	NA	Myrteae	NA	[]	NA	1699523	atcctgttttacgaaaaccaacaaaacaataagggttcataaagcgcgaataaaaaagggatag	tribe	1	0	75	0	0	0	119	325	48	0	0	0	620	0	1	0	64	0	0	82	0	0	199	0	207	0	53	0	0	1	0	1	179	0	25
HWI-M03023:30:000000000-AB188:1:1102:15783:11604_CONS_SUB_SUB	0.984375	AB817344	11600	3931	Myrtaceae	NA	NA	Myrteae	NA	['Psidium guajava']	NA	1699523	atcctgttttacgaaaaccaacaaaacaataagggctcataaagcgcgaataaaaaaaggatag	tribe	2	0	55	0	0	0	87	252	29	1	0	0	785	2	1	0	96	0	0	75	1	0	175	0	192	0	63	0	0	0	0	2	507	0	14
HWI-M03023:41:000000000-ABUB0:1:2101:9968:16135_CONS_SUB_SUB	1	AF188795	11303	4613	Bromeliaceae	49489	Guzmania	Guzmania	NA	[]	NA	49489	atctttcttttgggaaagcaagggtataaaactagaataaaaaag	genus	1	0	0	0	1	0	0	0	0	0	0	0	0	0	0	0	0	0	0	0	0	0	1	0	0	0	0	0	0	0	0	0	0	0	1
HWI-M03023:41:000000000-ABUB0:1:1102:14838:12523_CONS_SUB_SUB	0.978723404	AY041070	11115	NA	NA	NA	NA	Zingiberales	NA	['Ischnosiphon obliquus', 'Sarcophrynium prionogonium', 'Goeppertia lanata', 'Megaphrynium macrostachyum', 'Costus mosaicus', 'Tapeinochilos queenslandiae', 'Goeppertia villosa']	NA	4618	atccttattttgagaaaacaaaggtttataaaactagaataaaaaag	order	14	0	0	0	0	0	0	0	0	0	1	0	0	0	0	0	0	1	0	0	0	1	0	0	0	0	0	0	0	0	1	0	0	0	0
HWI-M03023:30:000000000-AB188:1:1116:26178:8910_CONS_SUB_SUB	1	AB040087	10963	3433	Lauraceae	13428	Cinnamomum	Cinnamomum	NA	[]	NA	13428	atcctgttttcagaaaacaagggttcagaaagcgagaaccaaaaaagg	genus	1	0	1	1	0	0	0	2	0	0	0	0	6656	1	0	0	0	0	2	0	0	0	0	1	1	0	2	0	0	1	0	0	0	0	0
HWI-M03023:30:000000000-AB188:1:1102:18067:13048_CONS_SUB_SUB	0.984375	AB817344	10875	3931	Myrtaceae	NA	NA	Myrteae	NA	['Psidium guajava']	NA	1699523	atcctgttttacgaaaaccaacgaaacaataagggttcataaagcgcgaataaaaaaaggatag	tribe	2	0	46	0	0	0	156	267	76	1	0	0	790	0	1	0	55	0	0	53	0	0	85	0	136	0	50	0	0	0	1	0	125	0	10
HWI-M03023:30:000000000-AB188:1:1101:11632:16721_CONS_SUB_SUB	0.984375	AB817344	10721	3931	Myrtaceae	NA	NA	Myrteae	NA	['Psidium guajava']	NA	1699523	atcctgttttacgaaaaccaacaaaacaataagggttcatagagcgcgaataaaaaaaggatag	tribe	2	0	46	0	1	1	69	291	28	0	0	1	392	0	1	0	36	0	0	87	0	0	1315	0	136	0	47	0	0	1	0	1	120	0	12
HWI-M03023:30:000000000-AB188:1:1101:24719:12491_CONS_SUB_SUB	0.984375	AB817344	10411	3931	Myrtaceae	NA	NA	Myrteae	NA	['Psidium guajava']	NA	1699523	atcctgttttacggaaaccaacaaaacaataagggttcataaagcgcgaataaaaaaaggatag	tribe	2	0	73	0	0	0	62	260	40	0	0	0	1106	0	0	0	49	0	0	75	0	0	108	0	178	0	50	0	0	2	0	1	95	0	12
HWI-M03023:30:000000000-AB188:1:1101:5356:3851_CONS_SUB_SUB	0.984375	AB817344	10303	3931	Myrtaceae	NA	NA	Myrteae	NA	[]	NA	1699523	atcctgttttacgaaaaccaacaaaacaataagggttcataaggcgcgaataaaaaaaggatag	tribe	1	0	61	0	0	1	94	271	30	0	0	0	735	2	1	0	40	0	0	66	0	0	116	1	138	0	46	0	0	0	0	1	151	0	7
HWI-M03023:30:000000000-AB188:1:1105:14530:5643_CONS_SUB_SUB	0.55	KF277636	10258	NA	NA	NA	NA	Embryophyta	NA	[]	NA	3193	atccttgttttgagaaaaaaag	no rank	16239	0	14	0	0	0	2	0	0	0	1	0	1	0	0	0	2	1	0	0	0	0	0	0	0	0	0	0	0	0	0	7	0	0	3
HWI-M03023:30:000000000-AB188:1:1101:10468:21155_CONS_SUB_SUB	0.984375	AB817344	10235	3931	Myrtaceae	NA	NA	Myrteae	NA	['Psidium guajava']	NA	1699523	atcctgttttacgagaaccaacaaaacaataagggttcataaagcgcgaataaaaaaaggatag	tribe	2	1	92	0	0	0	129	307	50	0	1	1	598	1	1	0	36	0	0	69	0	0	127	1	144	0	299	0	0	0	0	0	145	1	9
HWI-M03023:41:000000000-ABUB0:1:2119:17403:21128_CONS_SUB_SUB	1	AF152615	10059	24966	Rubiaceae	59595	Palicourea	Palicourea	NA	[]	NA	59595	atcttttttctgaaagcaaaagttcagaaagtgaaaaaaagg	genus	1	0	0	0	1	0	0	0	0	0	0	0	0	2	4	0	0	0	0	0	0	0	0	1	3	0	1	0	0	1	0	0	0	0	0
HWI-M03023:30:000000000-AB188:1:2110:6086:21480_CONS_SUB_SUB	1	EF175742	9940	24079	Bignoniaceae	NA	NA	Bignonieae	NA	[]	NA	423302	atccttttttctcaaaacaaaggttcagaaaaggaaaaaag	tribe	1	0	1	1	0	0	0	9798	0	0	0	0	5	0	0	0	0	0	0	0	0	0	0	0	1	0	0	0	0	0	0	0	0	0	0
HWI-M03023:30:000000000-AB188:1:1101:2824:10548_CONS_SUB_SUB	0.984375	AB817344	9897	3931	Myrtaceae	NA	NA	Myrteae	NA	[]	NA	1699523	atcctgttttacgaaaaccaacaaaacaataagggttcataaagcgcgaataaaaagaggatag	tribe	1	0	78	1	0	0	81	273	37	0	0	0	501	5	4	1	177	0	0	233	0	0	112	0	145	0	36	0	0	8	0	1	138	1	18
HWI-M03023:30:000000000-AB188:1:1103:13403:20618_CONS_SUB_SUB	0.984375	AB817344	9434	3931	Myrtaceae	NA	NA	Myrteae	NA	['Psidium guajava']	NA	1699523	atcctgttttacgaaaaccaacaaaacaataagggttcataaagcgcgaatagaaaaaggatag	tribe	2	0	37	0	0	0	56	241	34	0	0	0	668	3	1	0	64	0	0	68	0	0	123	0	145	0	71	0	0	7	0	1	109	0	7
HWI-M03023:30:000000000-AB188:1:1101:11806:2246_CONS_SUB_SUB	0.984375	AB817344	9242	3931	Myrtaceae	NA	NA	Myrteae	NA	[]	NA	1699523	atcctgttttacgaaaaccaacaaaacgataagggttcataaagcgcgaataaaaaaaggatag	tribe	1	0	76	0	0	0	78	226	33	0	0	1	492	0	1	1	39	0	0	66	0	0	76	1	124	0	39	0	0	0	0	1	250	0	11
HWI-M03023:30:000000000-AB188:1:1102:20574:8185_CONS_SUB_SUB	0.984375	AB817344	9021	3931	Myrtaceae	NA	NA	Myrtoideae	NA	['Myrcia bicarinata', 'Psidium guajava', 'Syzygium sayeri']	NA	1699513	atcctgttttacgaaaaccaacaaaacaataagggttcataaagcgcgaataaaaaaagggtag	subfamily	5	0	51	0	0	0	71	255	77	0	0	0	457	0	1	0	33	0	0	68	0	1	86	1	121	0	47	0	0	0	0	0	118	0	15
HWI-M03023:30:000000000-AB188:1:1101:28966:10297_CONS_SUB_SUB	0.984375	AB817344	8777	3931	Myrtaceae	NA	NA	Myrteae	NA	[]	NA	1699523	atcctgttttacgaaaaccaacaaagcaataagggttcataaagcgcgaataaaaaaaggatag	tribe	1	0	55	0	0	0	67	201	32	0	1	0	471	0	1	0	109	0	0	102	0	0	102	0	127	0	38	0	0	0	0	1	135	0	10
HWI-M03023:30:000000000-AB188:1:1101:11196:2467_CONS_SUB_SUB	0.984375	AB817344	8747	3931	Myrtaceae	NA	NA	Myrteae	NA	[]	NA	1699523	atcctgttttacgaaaaccaacaaaacaataagggttcataaagcgcgagtaaaaaaaggatag	tribe	1	0	60	0	0	1	58	190	23	0	0	0	416	0	1	0	35	0	2	42	0	0	62	0	150	0	27	0	0	0	0	0	116	0	5
HWI-M03023:30:000000000-AB188:1:1101:21074:8696_CONS_SUB_SUB	0.984375	AB817344	8482	3931	Myrtaceae	NA	NA	Myrteae	NA	[]	NA	1699523	atcccgttttacgaaaaccaacaaaacaataagggttcataaagcgcgaataaaaaaaggatag	tribe	1	0	95	0	0	0	66	202	81	0	0	1	704	1	0	0	43	0	0	49	0	0	87	1	125	0	37	0	0	2	0	0	97	0	10
HWI-M03023:30:000000000-AB188:1:1102:14193:11884_CONS_SUB_SUB	0.984375	AB817344	8447	3931	Myrtaceae	NA	NA	Myrteae	NA	['Psidium guajava']	NA	1699523	atcctgttttacgaaaaccaacaaaacaataagggttcataaagcgcgaataagaaaaggatag	tribe	2	0	70	0	0	0	82	514	30	1	0	0	387	1	0	0	27	0	1	80	0	0	96	1	88	2	32	0	0	1	0	0	106	0	9
HWI-M03023:30:000000000-AB188:1:1101:6921:2619_CONS_SUB_SUB	0.984375	AB817344	8334	3931	Myrtaceae	NA	NA	Myrteae	NA	[]	NA	1699523	accctgttttacgaaaaccaacaaaacaataagggttcataaagcgcgaataaaaaaaggatag	tribe	1	0	58	0	0	0	66	305	30	0	0	0	594	1	0	1	25	1	0	54	0	0	101	0	115	0	22	0	0	1	0	0	89	0	6
HWI-M03023:30:000000000-AB188:1:1101:27935:19231_CONS_SUB_SUB	0.984375	AB817344	8263	3931	Myrtaceae	NA	NA	Myrteae	NA	['Psidium guajava']	NA	1699523	atcctgttttacgaaaaccaacaagacaataagggttcataaagcgcgaataaaaaaaggatag	tribe	2	0	27	0	0	2	49	187	32	0	0	0	371	1	1	0	34	0	1	66	0	0	96	1	85	0	31	0	0	0	0	0	77	0	5
HWI-M03023:41:000000000-ABUB0:1:1103:21510:5136_CONS_SUB_SUB	0.976190476	FJ870010	8258	24079	Bignoniaceae	NA	NA	Bignonieae	NA	['Amphilophium elongatum', 'Dolichandra quadrivalvis']	NA	423302	atccttttttctcaaaacaaaggttgagaaaaggaaaaaaag	tribe	5	0	0	0	0	0	1	0	0	0	0	0	0	0	0	0	0	1	0	0	0	0	0	0	0	1	0	0	0	0	1	0	0	0	1
HWI-M03023:30:000000000-AB188:1:1101:15213:3334_CONS_SUB_SUB	0.984375	AB817344	8216	3931	Myrtaceae	NA	NA	Myrteae	NA	[]	NA	1699523	atcctgttttacgaaaaccaacaaaacaataagggttcataaagcgcggataaaaaaaggatag	tribe	1	0	61	0	0	0	74	231	14	0	0	0	375	0	0	0	46	0	0	93	0	0	110	0	80	0	35	0	0	0	0	0	114	0	9
HWI-M03023:30:000000000-AB188:1:1101:20550:7962_CONS_SUB_SUB	0.984375	AB817344	8181	3931	Myrtaceae	NA	NA	Myrteae	NA	[]	NA	1699523	atcctgttttacgaaaaccaacagaacaataagggttcataaagcgcgaataaaaaaaggatag	tribe	1	0	54	0	0	0	57	290	28	0	0	0	932	0	0	0	30	0	0	95	0	0	89	0	112	0	40	0	0	0	0	0	156	0	14
HWI-M03023:30:000000000-AB188:1:1101:20816:11238_CONS_SUB_SUB	0.984375	AB817344	8033	3931	Myrtaceae	NA	NA	Myrteae	NA	[]	NA	1699523	atcctgttttacgaaaaccaacaaaacaataagggttcgtaaagcgcgaataaaaaaaggatag	tribe	1	0	34	0	0	0	47	217	19	0	0	0	464	1	2	0	35	0	0	116	0	0	104	0	91	0	49	0	0	0	0	0	106	0	9
HWI-M03023:41:000000000-ABUB0:1:1101:10043:4662_CONS_SUB_SUB	0.978723404	AB817687	8001	4637	Musaceae	NA	NA	Musaceae	NA	['Musa rosea', 'Musa ornata']	NA	4637	atccttgttttgagaaaacaaaggtttataaaactagaatttaaaag	family	4	0	0	0	0	0	0	0	1	0	0	1	1	1	0	0	0	0	0	0	0	0	1	0	1	0	1	0	0	1	0	0	0	0	0
HWI-M03023:30:000000000-AB188:1:1101:22810:14564_CONS_SUB_SUB	0.984375	AB817344	7751	3931	Myrtaceae	NA	NA	Myrtoideae	NA	['Psidium guajava']	NA	1699513	atcctgttttacgaaaaccaacaaaacagtaagggttcataaagcgcgaataaaaaaaggatag	subfamily	3	0	52	0	0	0	65	230	27	0	0	0	368	1	1	0	53	0	0	53	1	0	88	1	120	0	32	0	0	2	0	0	120	0	9
HWI-M03023:41:000000000-ABUB0:1:2106:25824:14241_CONS_SUB_SUB	0.978723404	HQ655777	7736	4014	Burseraceae	173697	Protium	Protium urophyllidium	246853	['Protium urophyllidium']	Protium urophyllidium	246853	atcctgttttacgagaacaaacaagggttcagaacacgagaaaagg	species	1	0	0	0	0	0	0	0	0	0	0	0	0	0	0	0	1	1117	0	0	0	0	6586	0	0	0	0	0	0	0	1	0	0	0	0
HWI-M03023:30:000000000-AB188:1:1102:10611:15419_CONS_SUB_SUB	0.984375	AB817344	7725	3931	Myrtaceae	NA	NA	Myrteae	NA	['Psidium guajava']	NA	1699523	atcctgttttacaaaaaccaacaaaacaataagggttcataaagcgcgaataaaaaaaggatag	tribe	2	0	12	0	1	0	34	56	8	0	0	0	157	1	0	0	73	0	0	26	0	0	36	1	58	0	10	0	0	0	1	0	45	0	10
HWI-M03023:30:000000000-AB188:1:1114:7771:10821_CONS_SUB_SUB	1	AB817612	7694	16739	Piperaceae	13215	Piper	Piper	NA	[]	NA	13215	atcctatttttcagaaaacacgagttcagaaagcgaaaaagg	genus	1	0	0	0	0	0	0	0	3	0	0	0	1	7639	1	0	0	2	0	0	0	0	0	2	0	0	2	0	0	1	0	1	0	0	0
HWI-M03023:30:000000000-AB188:1:1101:21850:16112_CONS_SUB_SUB	0.984615385	AB817344	7610	3931	Myrtaceae	NA	NA	Myrteae	NA	['Psidium guajava']	NA	1699523	atcctgttttacgaaaaccaacaaaacaataagggttcataaagcgcgaataaaaaaaaggatag	tribe	2	0	73	0	0	0	33	198	19	0	0	1	334	0	0	0	172	0	0	43	0	0	276	1	143	0	39	0	0	4	0	0	109	0	63
HWI-M03023:30:000000000-AB188:1:1102:16130:9581_CONS_SUB_SUB	0.984375	AB817344	7389	3931	Myrtaceae	NA	NA	Myrteae	NA	['Psidium guajava']	NA	1699523	atcctgttttacgaaaaccaacaaaacaataggggttcataaagcgcgaataaaaaaaggatag	tribe	2	0	40	0	0	0	128	188	26	0	2	1	476	0	1	0	31	0	0	46	1	0	80	0	76	0	24	1	0	1	0	1	156	0	14
HWI-M03023:41:000000000-ABUB0:1:1117:9248:10751_CONS_SUB_SUB	1	AF063127	7340	4185	Acanthaceae	NA	NA	Ruellieae	NA	[]	NA	216693	atcctgttttctcaagacaaaggttcagaaaacgaaaaaag	tribe	1	0	0	0	0	0	0	0	0	0	0	0	0	0	0	0	0	0	2	0	0	0	0	0	0	0	0	0	0	0	0	0	0	0	0
HWI-M03023:30:000000000-AB188:1:1103:10964:9591_CONS_SUB_SUB	0.984375	AB817344	6861	3931	Myrtaceae	NA	NA	Myrteae	NA	['Psidium guajava']	NA	1699523	atcctgttttacgaaaaccaacaaaacaataagggttcataaagcgcgaataaaaaaaggatgg	tribe	2	0	30	0	0	0	776	225	19	0	0	1	298	1	0	1	32	1	0	42	2	0	64	0	74	0	26	0	0	2	0	0	88	0	9
HWI-M03023:41:000000000-ABUB0:1:1106:12837:20644_CONS_SUB_SUB	1	FJ039104	6756	1561080	Cordiaceae	79331	Cordia	Cordia	NA	[]	NA	79331	atcctgttttccgaaaacaaagaaaggttcagaaagcgaaaaagg	genus	1	0	0	0	1	0	1	0	0	0	0	0	0	0	0	0	0	0	0	0	0	0	0	0	0	0	0	0	0	0	0	0	0	0	0
HWI-M03023:30:000000000-AB188:1:1114:26115:10694_CONS_SUB_SUB	1	AB817507	6671	4642	Zingiberaceae	NA	NA	Zingiberaceae	NA	[]	NA	4642	atccttagtttgataaaactaaggtttatcaaactagaataaaaaaaag	family	1	0	1	0	0	1	0	0	2	0	0	2	0	3	5	0	0	0	0	0	0	0	0	0	2	0	2	0	0	2	0	1	0	1	0
HWI-M03023:30:000000000-AB188:1:1101:26122:19887_CONS_SUB_SUB	0.984375	AB817344	6523	3931	Myrtaceae	NA	NA	Myrteae	NA	['Psidium guajava']	NA	1699523	atcctgttttacgaaaaccgacaaaacaataagggttcataaagcgcgaataaaaaaaggatag	tribe	2	0	37	0	0	0	69	209	24	0	0	0	469	1	2	0	34	0	0	54	0	0	92	0	126	0	40	1	0	3	0	1	92	0	6
HWI-M03023:41:000000000-ABUB0:1:1105:21368:4120_CONS_SUB_SUB	1	AF522961	6513	3803	Fabaceae	NA	NA	Mimosoideae	NA	[]	NA	3807	atcctgttttccgaaaaccaagaagagttcagaaagggagaataaaataaaaaaaag	subfamily	1	1	0	0	0	0	0	0	636	0	1	0	1	0	0	0	1	1	0	1	0	1	0	0	0	0	0	0	0	2	1	0	0	0	1
HWI-M03023:41:000000000-ABUB0:1:1101:23011:4179_CONS_SUB_SUB	1	KR921965	6307	4637	Musaceae	4640	Musa	Musa ornata	160690	['Musa ornata']	Musa ornata	160690	tccttattttgagaaaacaaaggtttataaaactagaatttaaaag	species	1	1	0	0	0	0	0	0	1	0	0	0	0	0	0	0	1	0	0	0	0	0	0	0	0	0	0	1	0	0	0	0	0	0	1
HWI-M03023:41:000000000-ABUB0:1:1109:18732:2808_CONS_SUB_SUB	0.978723404	AB817687	6119	4637	Musaceae	NA	NA	Musaceae	NA	['Musa rosea', 'Musa ornata']	NA	4637	atccttattttgagaaaacaaaggtttataaaactagaatataaaag	family	4	0	0	0	0	0	1	0	1	0	1	0	1	1	0	0	0	1	0	0	0	1	0	0	1	0	0	0	0	2	0	0	2	0	0
HWI-M03023:30:000000000-AB188:1:1115:23460:11705_CONS_SUB_SUB	0.975	AJ577458	6019	4070	Solanaceae	NA	NA	Cestreae	NA	['Cestrum longiflorum']	NA	424559	tcctttatttcggaaaacaaacaaaggttcagaaaaaag	tribe	3	0	0	0	0	1	0	0	0	0	0	0	1	1086	1165	0	0	7	0	0	1	0	0	0	304	71	0	0	0	1631	0	1	0	0	0
HWI-M03023:30:000000000-AB188:1:1101:19140:5361_CONS_SUB_SUB	0.984375	AB817344	5780	3931	Myrtaceae	NA	NA	Myrteae	NA	[]	NA	1699523	gtcctgttttacgaaaaccaacaaaacaataagggttcataaagcgcgaataaaaaaaggatag	tribe	1	0	43	0	0	0	49	133	94	0	0	0	311	1	0	0	85	0	0	45	0	0	74	0	126	0	38	0	0	0	0	1	350	0	4
HWI-M03023:41:000000000-ABUB0:1:2111:12160:15341_CONS_SUB_SUB	1	AB042240	5769	4479	Poaceae	NA	NA	Pooideae	NA	[]	NA	147368	atccgtgttttgagaaaacaaggggttctcgaactagaatacaaaggaaaag	subfamily	1	0	0	0	0	0	0	0	0	0	0	0	0	0	0	0	0	0	0	0	0	0	0	0	0	0	0	0	0	0	0	0	0	0	0
HWI-M03023:30:000000000-AB188:1:2101:23614:21134_CONS_SUB_SUB	0.979591837	AJ241284	5637	4710	Arecaceae	NA	NA	Arecaceae	NA	['Aiphanes grandis', 'Ceroxylon quindiuense', 'Phoenicophorium borsigianum']	NA	4710	atctttattttgagaaaacaagggtttataaaactagaataaaaaaag	family	6	0	0	1	0	1	0	2	4	0	0	1	1	1	4	1	0	0	0	0	0	0	0	3	1	0	0	0	0	0	0	0	0	0	0
HWI-M03023:30:000000000-AB188:1:2101:4861:19067_CONS_SUB_SUB	0.975	AJ577458	5511	4070	Solanaceae	NA	NA	Cestreae	NA	['Cestrum longiflorum']	NA	424559	atcctttatttcggaaaacaaacaaaggttcagaaaaagg	tribe	3	0	0	0	0	1	0	0	2	0	0	0	1	1433	1002	0	0	12	0	0	0	0	0	0	181	114	0	0	0	838	0	1	0	0	1
HWI-M03023:30:000000000-AB188:1:1101:14889:6042_CONS_SUB_SUB	0.984375	AB817344	5443	3931	Myrtaceae	NA	NA	Myrteae	NA	[]	NA	1699523	atcctgttttgcgaaaaccaacaaaacaataagggttcataaagcgcgaataaaaaaaggatag	tribe	1	0	82	0	0	0	42	240	15	0	0	0	442	0	0	0	17	0	0	28	0	0	57	0	51	0	30	0	1	1	0	0	63	0	6
HWI-M03023:41:000000000-ABUB0:1:1101:23932:8253_CONS_SUB_SUB	0.978723404	AB817687	5399	4637	Musaceae	NA	NA	Musaceae	NA	['Musa rosea', 'Musa ornata']	NA	4637	atccttattttgagaagacaaaggtttataaaactagaatttaaaag	family	4	0	0	0	0	0	0	0	0	0	0	0	0	0	0	0	0	0	0	1	0	1	0	0	0	0	0	0	0	0	0	0	0	0	0
HWI-M03023:30:000000000-AB188:1:1101:11039:2249_CONS_SUB_SUB	0.970149254	HQ696727	5306	3629	Malvaceae	NA	NA	Malvoideae	NA	[]	NA	214907	atcctattatgttacgaaaataaacatgaacaaaggttcagcaagcgagaataataaaaaaggaaag	subfamily	3	0	550	0	0	0	371	1	0	0	0	1282	0	1	0	1	0	0	0	0	0	0	1	1	0	0	0	0	0	0	0	0	0	0	0
HWI-M03023:30:000000000-AB188:1:1106:8203:11160_CONS_SUB_SUB	0.983870968	KC134173	5206	3931	Myrtaceae	39975	Backhousia	Backhousia	NA	[]	NA	39975	atcctgttttacgaaaaccaacaaaacaataagggttcataaagcgcgaataaaaaggatag	genus	2	0	22	0	0	0	16	2922	8	0	0	1	90	0	1	0	7	0	0	23	0	0	24	0	54	0	9	0	0	0	0	1	29	0	3
HWI-M03023:41:000000000-ABUB0:1:1115:16204:19927_CONS_SUB_SUB	1	AF188796	5196	4613	Bromeliaceae	NA	NA	Tillandsioideae	NA	[]	NA	1908689	atctttcttttgggaaaacaagggtataaaactagaataaaaaag	subfamily	1	0	0	0	1	0	0	0	0	0	0	0	0	0	0	0	0	0	0	0	0	0	0	0	0	0	0	0	0	0	0	0	0	0	0
HWI-M03023:30:000000000-AB188:1:1101:17925:20055_CONS_SUB_SUB	0.983050847	AF195689	5194	3803	Fabaceae	NA	NA	Mimosoideae	NA	['Acacia multispicata', 'Acacia latisepala', 'Inga stipularis', 'Acacia lineata', 'Acacia incrassata', 'Acacia hystrix', 'Acacia decora', 'Acacia buxifolia', 'Acacia suaveolens']	NA	3807	atcctgttttccgaaaaccaagaagagttcagaaagggagaataaaataaaataaaaag	subfamily	19	0	0	0	0	0	0	0	1	0	0	0	0	0	0	0	0	0	0	0	0	0	0	0	0	0	0	0	0	0	0	0	0	0	0
HWI-M03023:30:000000000-AB188:1:1101:25085:5074_CONS_SUB_SUB	0.984375	AB817344	5188	3931	Myrtaceae	NA	NA	Myrteae	NA	[]	NA	1699523	atcctgtttcacgaaaaccaacaaaacaataagggttcataaagcgcgaataaaaaaaggatag	tribe	1	0	32	0	0	0	31	144	18	0	0	0	315	1	0	0	33	0	0	27	0	0	179	0	57	0	23	0	0	0	0	0	86	0	4
HWI-M03023:30:000000000-AB188:1:1101:9239:9188_CONS_SUB_SUB	0.984375	AB817344	5186	3931	Myrtaceae	NA	NA	Myrteae	NA	[]	NA	1699523	atcctgttttacgaaaaccaacaaaacaataagggttcacaaagcgcgaataaaaaaaggatag	tribe	1	0	29	0	0	0	36	143	10	0	0	0	302	0	0	0	27	0	0	114	0	0	73	1	70	0	25	0	0	0	0	0	147	0	9
HWI-M03023:30:000000000-AB188:1:1101:27305:12558_CONS_SUB_SUB	0.984375	AB817344	5167	3931	Myrtaceae	NA	NA	Myrteae	NA	['Psidium guajava']	NA	1699523	atcctgtttacgaaaaccaacaaaacaataagggttcataaagcgcgaataaaaaaaggatag	tribe	2	0	32	0	0	0	39	139	17	0	0	0	263	0	0	0	20	0	0	30	0	0	87	0	52	0	12	0	0	0	0	0	51	0	106
HWI-M03023:41:000000000-ABUB0:1:2107:19018:15767_CONS_SUB_SUB	0.960784314	AJ390350	5158	3608	Rhamnaceae	NA	NA	Rhamnaceae	NA	['Colubrina asiatica']	NA	3608	atcctgttttctgaaaacaaacaaggattcagagagtgataataaaaaagg	family	4	0	0	0	0	0	2	0	0	0	0	0	0	0	0	0	0	0	0	0	0	0	0	0	0	0	0	0	0	0	0	0	0	0	0
HWI-M03023:41:000000000-ABUB0:1:2119:13416:23602_CONS_SUB_SUB	1	EU721167	5091	23672	Sapindaceae	290983	Paullinia	Paullinia	NA	[]	NA	290983	atcccgttttatgaaaacaaacagaacaggggttcataaagtgagaaaggg	genus	1	0	0	0	0	0	0	0	0	0	0	0	0	0	0	0	0	0	0	0	0	0	0	0	0	0	0	0	0	0	0	0	0	0	0
HWI-M03023:41:000000000-ABUB0:1:1104:7600:19874_CONS_SUB_SUB	1	AY632728	4919	3683	Passifloraceae	3684	Passiflora	Passiflora arbelaezii	298518	['Passiflora arbelaezii']	Passiflora arbelaezii	298518	atcctgtttttcgaaaacaaaaaaacaacaaaggttcataaagacaaaatcagaataaaaaag	species	1	0	0	0	0	0	0	0	0	0	1	0	0	0	0	0	0	1	0	3	0	0	2	0	0	0	0	0	0	0	0	0	0	0	0
HWI-M03023:41:000000000-ABUB0:1:2102:21441:2702_CONS_SUB_SUB	0.975	AJ577458	4897	4070	Solanaceae	NA	NA	Cestreae	NA	['Cestrum longiflorum']	NA	424559	atcctttatttcggaaaacaaacaaaggctcagaaaaaag	tribe	3	1	0	0	0	0	1	0	0	0	0	0	1	814	507	1	0	2	0	0	1	0	0	0	175	52	0	0	0	1885	0	0	0	0	1
HWI-M03023:30:000000000-AB188:1:2114:13820:3768_CONS_SUB_SUB	0.97826087	AY794658	4799	3977	Euphorbiaceae	179693	Maprounea	Maprounea	NA	[]	NA	179693	atcctgttttccgaaaacaaaggttcataaagacagaataaaaaag	genus	1	0	0	0	0	0	0	0	1	1	0	1	1	727	0	0	1	0	0	0	0	0	0	0	0	0	0	0	0	0	0	0	0	0	1092
HWI-M03023:30:000000000-AB188:1:1110:28978:13941_CONS_SUB_SUB	0.975	AJ577458	4428	4070	Solanaceae	NA	NA	Cestreae	NA	['Cestrum longiflorum']	NA	424559	atcctttatttcggaaaacaagcaaaggttcagaaaaaag	tribe	5	0	0	0	0	0	0	0	0	0	0	0	4	2284	416	0	0	1	0	0	1	0	0	0	130	45	0	0	0	606	0	1	0	0	0
HWI-M03023:30:000000000-AB188:1:1119:10859:4475_CONS_SUB_SUB	0.975	AJ577458	4369	4070	Solanaceae	NA	NA	Cestreae	NA	['Cestrum longiflorum']	NA	424559	atcctttatttcggaaaacaaacaaaggttcagaaaaag	tribe	3	0	0	0	0	1	0	0	1	0	0	0	1	765	1084	0	0	1	0	0	1	0	0	1	127	64	0	0	0	721	0	6	0	0	0
HWI-M03023:41:000000000-ABUB0:1:1101:6094:7242_CONS_SUB_SUB	0.978723404	AB817687	4358	4637	Musaceae	NA	NA	Musaceae	NA	['Musa rosea', 'Musa ornata']	NA	4637	atccttattttgagaaaacaaaggtttataaaactagaatttaaagg	family	4	0	0	0	0	0	0	0	0	0	2	0	0	0	0	0	0	2	1	0	0	0	0	0	0	0	0	0	0	0	1	0	0	0	0
HWI-M03023:30:000000000-AB188:1:1106:7315:23908_CONS_SUB_SUB	0.984375	AB817344	4315	3931	Myrtaceae	NA	NA	Myrtoideae	NA	['Psidium guajava', 'Calyptranthes garciae']	NA	1699513	atcctgttttacgaaaaccaacaaaacaataagggttcataaagcacgaataaaaaaaggatag	subfamily	4	0	20	0	0	0	25	95	16	0	0	1	240	0	0	1	14	0	0	25	0	0	42	0	34	0	15	0	0	2	0	1	70	0	4
HWI-M03023:30:000000000-AB188:1:1101:13630:8001_CONS_SUB_SUB	0.984615385	KC428589	4250	3931	Myrtaceae	NA	NA	Myrtoideae	NA	['Psidium guajava', 'Syzygium sayeri']	NA	1699513	atcctgttttacgaaaaccaacaaaacaataagggttcataaagcgagaataaaaaaaggatag	subfamily	4	0	39	0	0	3	32	149	55	0	0	2	371	0	0	1	19	1	0	23	0	0	26	2	80	0	38	0	0	1	0	0	45	0	8
HWI-M03023:30:000000000-AB188:1:1101:28854:8861_CONS_SUB_SUB	0.984375	AB817344	4250	3931	Myrtaceae	NA	NA	Myrteae	NA	['Myrcia polyantha']	NA	1699523	atcctgttttacgaaaaccaacaaaacaataagggttcataaagtgcgaataaaaaaaggatag	tribe	2	0	35	0	0	0	40	107	22	1	0	1	270	1	0	0	16	2	0	25	0	0	33	0	64	0	18	0	0	1	0	0	59	0	34
HWI-M03023:30:000000000-AB188:1:1104:21585:17068_CONS_SUB_SUB	1	FJ870010	4216	24079	Bignoniaceae	NA	NA	Bignonieae	NA	[]	NA	423302	atccttttttctcaaaacaaaggttcagaaaaggaaaaaaag	tribe	1	0	0	0	0	0	0	3	1	0	0	1	0	0	2	0	0	0	0	0	0	0	0	0	0	0	0	0	0	1	0	1	0	0	0
HWI-M03023:41:000000000-ABUB0:1:1101:9564:5179_CONS_SUB_SUB	0.978723404	AB817687	4179	4637	Musaceae	NA	NA	Musaceae	NA	['Musa rosea', 'Musa ornata']	NA	4637	atccttattttgagaaaacgaaggtttataaaactagaatttaaaag	family	4	1	0	0	0	0	0	0	0	0	0	0	0	0	0	0	1	0	0	0	0	0	0	0	0	1	0	0	0	0	0	0	0	0	0
HWI-M03023:30:000000000-AB188:1:1101:25942:19641_CONS_SUB_SUB	0.984375	AB817344	4145	3931	Myrtaceae	NA	NA	Myrteae	NA	['Psidium guajava']	NA	1699523	atcctgttttacgaaaaccaacaaaacaataagggttcataaagcgcgaataaaaaaagaatag	tribe	2	0	29	0	0	1	35	147	64	0	1	1	518	3	1	0	46	0	0	19	0	0	34	1	61	0	19	0	0	0	0	1	47	0	5
HWI-M03023:30:000000000-AB188:1:1102:7554:12704_CONS_SUB_SUB	0.984375	AB817344	4098	3931	Myrtaceae	NA	NA	Myrteae	NA	['Psidium guajava']	NA	1699523	atcctgttttacgaaaaccaacaaaacaataagggttcataaagagcgaataaaaaaaggatag	tribe	2	0	29	0	0	3	42	113	20	0	1	0	252	0	4	0	34	4	0	40	0	0	54	1	82	1	31	0	0	3	0	3	67	0	5
HWI-M03023:41:000000000-ABUB0:1:1101:14802:5566_CONS_SUB_SUB	0.978723404	AB817687	4089	4637	Musaceae	NA	NA	Musaceae	NA	['Musa rosea', 'Musa ornata']	NA	4637	atccttattttgagagaacaaaggtttataaaactagaatttaaaag	family	4	0	0	0	0	0	0	0	0	0	0	0	0	0	0	0	0	0	0	0	0	0	0	0	0	0	0	1	0	0	0	0	0	0	0
HWI-M03023:30:000000000-AB188:1:1101:8784:3885_CONS_SUB_SUB	0.984375	AB817344	4017	3931	Myrtaceae	NA	NA	Myrteae	NA	[]	NA	1699523	atcctgttttacgaaaaccaacaaaacaataagggttcataaagcgtgaataaaaaaaggatag	tribe	1	1	29	0	0	0	37	118	33	0	0	1	222	0	0	0	16	3	0	23	0	0	49	0	62	1	21	0	0	0	0	1	48	0	5
HWI-M03023:30:000000000-AB188:1:2109:13483:22582_CONS_SUB_SUB	0.975	AJ577458	3922	4070	Solanaceae	NA	NA	Cestreae	NA	['Cestrum longiflorum']	NA	424559	atcctttatttcggaaaacaaacaaaggttcagagaaaag	tribe	3	0	1	0	0	0	0	0	0	0	0	0	1	880	708	0	0	6	0	0	0	0	0	1	150	58	0	0	0	732	0	0	0	0	0
HWI-M03023:30:000000000-AB188:1:2101:15503:3680_CONS_SUB_SUB	0.978723404	AB817687	3652	4637	Musaceae	NA	NA	Musaceae	NA	['Musa rosea', 'Musa ornata']	NA	4637	atccttattttgaggaaacaaaggtttataaaactagaatttaaaag	family	4	0	1	0	0	0	1	0	0	0	0	0	0	0	0	0	0	0	0	1	0	0	0	0	0	0	0	0	0	0	0	0	0	0	0
HWI-M03023:30:000000000-AB188:1:1101:15792:18482_CONS_SUB_SUB	0.984375	AB817344	3650	3931	Myrtaceae	NA	NA	Myrteae	NA	['Psidium guajava']	NA	1699523	atcctgttttacgaaaaccaacaaaacaataagggttcataaagcgcgaatgaaaaaaggatag	tribe	2	0	58	0	0	0	63	113	6	0	0	0	244	0	1	0	14	0	0	173	0	0	35	0	60	0	19	0	0	0	0	0	51	1	6
HWI-M03023:30:000000000-AB188:1:2106:11347:20525_CONS_SUB_SUB	0.975	AJ577458	3639	4070	Solanaceae	NA	NA	Cestreae	NA	['Cestrum longiflorum']	NA	424559	atcctttatttcggaaaacaaacgaaggttcagaaaaaag	tribe	3	0	0	0	0	1	0	0	2	0	0	0	2	1088	388	0	0	1	0	0	2	0	0	0	131	36	0	0	0	942	0	0	0	0	0
HWI-M03023:30:000000000-AB188:1:2108:24193:9680_CONS_SUB_SUB	0.984375	AB817344	3637	3931	Myrtaceae	NA	NA	Myrteae	NA	['Psidium guajava']	NA	1699523	atcctgttttacgaaaaccaacaaaccaataagggttcataaagcgcgaataaaaaaaggatag	tribe	2	0	1	0	0	0	8	22	2	1	0	0	69	0	0	0	4	0	0	8	0	0	8	0	18	0	6	0	0	0	0	2	8	0	0
HWI-M03023:41:000000000-ABUB0:1:1101:14487:4650_CONS_SUB_SUB	0.978723404	AB817687	3496	4637	Musaceae	NA	NA	Musaceae	NA	['Musa rosea', 'Musa ornata']	NA	4637	atccttattttgagaaaacaaaggtttataaaactagaatctaaaag	family	4	0	0	0	0	0	0	0	0	0	0	0	0	0	0	0	1	0	0	0	0	0	0	0	0	0	0	0	1	0	0	0	0	0	0
HWI-M03023:41:000000000-ABUB0:1:1101:6374:5221_CONS_SUB_SUB	0.978723404	AB817687	3491	4637	Musaceae	NA	NA	Musaceae	NA	['Musa rosea', 'Musa ornata']	NA	4637	atccttattttgggaaaacaaaggtttataaaactagaatttaaaag	family	4	0	0	0	0	0	0	0	0	0	0	0	0	0	0	0	0	0	0	0	0	0	0	0	0	0	0	0	0	1	1	0	0	0	0
HWI-M03023:30:000000000-AB188:1:1114:19253:7765_CONS_SUB_SUB	0.975	AJ577458	3483	4070	Solanaceae	NA	NA	Cestreae	NA	['Cestrum longiflorum']	NA	424559	atcctttattccggaaaacaaacaaaggttcagaaaaaag	tribe	3	0	0	1	0	0	0	0	0	0	0	0	1	490	398	0	0	1	0	0	1	0	0	0	67	42	1	0	0	374	0	0	0	0	0
HWI-M03023:30:000000000-AB188:1:2117:15243:8764_CONS_SUB_SUB	0.975	AJ577458	3412	4070	Solanaceae	NA	NA	Cestreae	NA	['Cestrum longiflorum']	NA	424559	atcctttatttcggaaaacagacaaaggttcagaaaaaag	tribe	3	0	2	1	0	1	0	1	0	0	0	1	3	622	483	0	0	1	0	0	0	0	0	0	118	50	0	0	0	575	0	1	0	0	0
HWI-M03023:41:000000000-ABUB0:1:1101:20830:3054_CONS_SUB_SUB	0.978723404	AB817687	3344	4637	Musaceae	NA	NA	Musaceae	NA	['Musa rosea', 'Musa ornata']	NA	4637	atccttattttgagaaagcaaaggtttataaaactagaatttaaaag	family	4	0	0	0	0	0	0	0	0	0	0	0	0	0	0	0	0	0	0	0	0	0	0	0	0	0	0	0	0	0	0	0	0	0	0
HWI-M03023:30:000000000-AB188:1:1107:13858:13801_CONS_SUB_SUB	0.975	AJ577458	3335	4070	Solanaceae	NA	NA	Cestreae	NA	['Cestrum longiflorum']	NA	424559	atcctttatttcggagaacaaacaaaggttcagaaaaaag	tribe	3	0	0	0	0	0	0	0	2	0	0	0	0	777	521	0	0	2	0	0	0	0	0	0	124	56	0	0	0	636	0	1	0	0	0
HWI-M03023:41:000000000-ABUB0:1:1101:10911:2153_CONS_SUB_SUB	0.978723404	AB817687	3250	4637	Musaceae	NA	NA	Musaceae	NA	['Musa rosea', 'Musa ornata']	NA	4637	atccttattttgagaaaacaaaggtttataaaactaggatttaaaag	family	4	0	0	0	0	0	0	0	0	0	0	0	0	0	0	0	0	0	0	0	0	0	1	0	0	0	0	0	0	0	0	0	0	0	2
HWI-M03023:41:000000000-ABUB0:1:1101:13822:3068_CONS_SUB_SUB	0.978723404	AB817687	3233	4637	Musaceae	NA	NA	Musaceae	NA	['Musa rosea', 'Musa ornata']	NA	4637	atccttattttgagaaaacaaaggtttataaagctagaatttaaaag	family	4	0	0	0	0	0	0	0	1	0	0	0	0	0	0	0	0	0	0	0	0	0	0	0	0	0	1	0	0	0	1	0	0	0	1
HWI-M03023:30:000000000-AB188:1:1115:23146:8120_CONS_SUB_SUB	0.975	AJ577458	3229	4070	Solanaceae	NA	NA	Cestreae	NA	['Cestrum longiflorum']	NA	424559	atcctttatttcggaaaacaaacaaaggttcaggaaaaag	tribe	3	0	0	0	0	0	0	0	1	0	0	0	0	549	541	0	0	2	0	0	0	0	1	0	86	34	1	0	0	425	0	0	0	0	4
HWI-M03023:30:000000000-AB188:1:1112:27553:12832_CONS_SUB_SUB	1	AY570492	3171	4136	Lamiaceae	21880	Salvia	Salvia sclarea	38869	['Salvia sclarea']	Salvia sclarea	38869	atcctgttttctcaaaacaaaggttcaaaaaacaaaaaaaaag	species	1	0	4	0	0	1	0	4	1	0	0	0	8	6	8	1	0	0	0	0	2	0	0	1	2	0	0	0	0	3	0	1	0	3063	0
HWI-M03023:30:000000000-AB188:1:2116:5058:4672_CONS_SUB_SUB	0.975	AJ577458	3149	4070	Solanaceae	NA	NA	Cestreae	NA	['Cestrum longiflorum']	NA	424559	atcctttatttcggaaaacaaacaaaggttcagaagaaag	tribe	3	0	1	0	0	0	0	1	0	0	0	2	2	688	468	0	0	25	0	0	1	0	0	0	118	42	0	0	0	534	0	0	0	0	1
HWI-M03023:30:000000000-AB188:1:1103:5319:17604_CONS_SUB_SUB	0.96875	AB817344	3127	3931	Myrtaceae	NA	NA	Myrtoideae	NA	['Psidium guajava', 'Melaleuca nodosa', 'Eucalyptus globulus', 'Myrcia bicarinata', 'Calyptranthes garciae', 'Myrcia carvalhoi', 'Myrcia minutiflora', 'Myrcia polyantha']	NA	1699513	atcctgttttacgaaaaccaacaaaacaataagggttcataaagcgcgaataaaaaaaggata	subfamily	14	1	16	0	0	0	20	76	11	0	0	0	540	0	0	1	7	0	1	10	0	0	40	0	45	0	15	0	0	2	0	0	24	0	0
HWI-M03023:30:000000000-AB188:1:2119:24062:10640_CONS_SUB_SUB	0.975	AJ577458	3122	4070	Solanaceae	NA	NA	Cestreae	NA	['Cestrum longiflorum']	NA	424559	atcctttatttcggaaagcaaacaaaggttcagaaaaaag	tribe	3	0	0	0	0	0	0	0	0	0	0	1	1	826	716	1	0	0	0	0	0	0	0	1	124	38	0	0	0	565	0	1	0	0	1
HWI-M03023:41:000000000-ABUB0:1:1101:22736:2154_CONS_SUB_SUB	0.978723404	AB817687	3102	4637	Musaceae	NA	NA	Musaceae	NA	['Musa rosea', 'Musa ornata']	NA	4637	atccttattttgagaaaacaaaggtctataaaactagaatttaaaag	family	4	0	0	0	0	0	0	0	0	0	0	0	0	1	1	0	0	0	0	1	0	0	0	0	0	1	0	0	0	0	0	0	0	0	0
HWI-M03023:30:000000000-AB188:1:1101:17665:4241_CONS_SUB_SUB	0.984375	AB817344	3098	3931	Myrtaceae	NA	NA	Myrteae	NA	[]	NA	1699523	atcctgttttacgaaaaccaacaaaacaataagggtacataaagcgcgaataaaaaaaggatag	tribe	1	0	15	0	0	2	15	280	10	1	2	0	244	1	1	1	14	0	0	21	0	0	20	0	43	0	12	0	0	0	0	0	29	0	3
HWI-M03023:30:000000000-AB188:1:2105:18073:18530_CONS_SUB_SUB	0.978723404	AB817687	3002	4637	Musaceae	NA	NA	Musaceae	NA	['Musa rosea', 'Musa ornata']	NA	4637	atccttattttgagaaaacaaaggtttataaaactagaatttagaag	family	4	0	0	0	0	0	0	1	0	0	0	0	0	0	0	0	1	0	0	0	0	0	0	0	0	0	0	0	0	0	0	0	0	0	0
HWI-M03023:30:000000000-AB188:1:2107:16006:15375_CONS_SUB_SUB	0.975	AJ577458	2984	4070	Solanaceae	NA	NA	Cestreae	NA	['Cestrum longiflorum']	NA	424559	atcctttatttcggaaaacgaacaaaggttcagaaaaaag	tribe	3	0	2	0	0	1	0	0	1	0	0	1	2	844	419	0	0	7	0	0	0	0	0	1	231	38	1	0	0	536	0	0	0	0	0
HWI-M03023:41:000000000-ABUB0:1:1101:13761:3350_CONS_SUB_SUB	0.978723404	AB817687	2983	4637	Musaceae	NA	NA	Musaceae	NA	['Musa rosea', 'Musa ornata']	NA	4637	atccttattttgagaaaacaaaggtttataaaactagagtttaaaag	family	4	0	0	0	0	0	0	0	0	0	0	0	0	0	0	0	0	0	0	0	1	0	0	0	0	0	0	0	0	0	0	0	0	0	0
HWI-M03023:41:000000000-ABUB0:1:1101:17080:7588_CONS_SUB_SUB	0.978723404	AB817687	2975	4637	Musaceae	NA	NA	Musaceae	NA	['Musa rosea', 'Musa ornata']	NA	4637	atccttattttgagaaaacaagggtttataaaactagaatttaaaag	family	4	0	0	0	0	0	0	0	0	0	0	0	0	0	0	0	0	0	0	0	0	0	0	0	0	0	0	0	0	0	0	0	0	0	0
HWI-M03023:41:000000000-ABUB0:1:2109:25244:11564_CONS_SUB_SUB	0.978723404	AB817687	2973	4637	Musaceae	NA	NA	Musaceae	NA	['Musa rosea', 'Musa ornata']	NA	4637	atccttattctgagaaaacaaaggtttataaaactagaatttaaaag	family	4	0	0	0	0	0	1	0	0	0	0	0	0	0	0	0	0	0	0	0	0	0	0	0	0	0	0	0	0	0	0	0	0	0	1
HWI-M03023:41:000000000-ABUB0:1:1101:13629:5648_CONS_SUB_SUB	0.978723404	AB817687	2955	4637	Musaceae	NA	NA	Musaceae	NA	['Musa rosea', 'Musa ornata']	NA	4637	atccttattttgagaaaacaaaggcttataaaactagaatttaaaag	family	4	0	0	0	0	0	0	0	0	0	0	0	0	0	0	0	1	1	0	0	0	0	0	0	0	0	0	0	0	0	0	0	0	0	0
HWI-M03023:30:000000000-AB188:1:1117:10559:16126_CONS_SUB_SUB	0.975	AJ577458	2929	4070	Solanaceae	NA	NA	Cestreae	NA	['Cestrum longiflorum']	NA	424559	atcctttatctcggaaaacaaacaaaggttcagaaaaaag	tribe	3	0	1	0	0	0	0	0	1	0	0	1	1	515	479	0	0	5	0	0	1	0	0	0	124	40	0	0	0	627	0	0	1	1	0
HWI-M03023:30:000000000-AB188:1:1102:13821:10372_CONS_SUB_SUB	1	GQ118717	2902	3803	Fabaceae	NA	NA	Mimosoideae	NA	[]	NA	3807	atcctgttttccgaaaaccaagaagagttcagaaagggagaataaaataaaaaaaaaaaag	subfamily	1	0	0	0	0	1	5	0	718	2	1	1	0	1	2	2	0	2	3	2	0	0	0	1	0	1	0	0	1	3	3	0	0	0	1
HWI-M03023:30:000000000-AB188:1:1101:15820:2507_CONS_SUB_SUB	0.941176471	HQ696727	2890	3629	Malvaceae	NA	NA	Malvoideae	NA	['Hibiscus rosa-sinensis', 'Kosteletzkya adoensis', 'Sida sp. TRK-2015']	NA	214907	atcctattatgttacgaaaataaacgtgaacaaaggttcagcaagcgagaataataaaaaaaggaaag	subfamily	6	0	518	0	0	0	8	1	0	0	0	1689	1	0	0	0	0	0	0	0	0	0	0	0	0	0	0	0	0	0	0	0	0	0	0
HWI-M03023:41:000000000-ABUB0:1:1101:15955:2829_CONS_SUB_SUB	0.978723404	AB817687	2852	4637	Musaceae	NA	NA	Musaceae	NA	['Musa rosea', 'Musa ornata']	NA	4637	atccttattttgagaaaacaaaggtttatagaactagaatttaaaag	family	4	0	0	0	0	0	0	0	0	0	0	0	0	0	0	0	0	0	0	0	0	0	0	0	0	0	0	0	0	0	0	0	0	0	0
HWI-M03023:41:000000000-ABUB0:1:1101:6704:3568_CONS_SUB_SUB	0.978723404	AB817687	2852	4637	Musaceae	NA	NA	Musaceae	NA	['Musa rosea', 'Musa ornata']	NA	4637	atccttattttgagaaaacaaaggtttataaaactagaacttaaaag	family	4	0	0	0	0	0	0	0	0	0	0	0	0	0	0	0	0	0	0	0	0	0	0	0	0	0	0	0	0	1	0	0	0	0	0
HWI-M03023:41:000000000-ABUB0:1:1103:12076:23037_CONS_SUB_SUB	0.978723404	AB817687	2797	4637	Musaceae	NA	NA	Musaceae	NA	['Musa rosea', 'Musa ornata']	NA	4637	atccttattttgagaaaacaaaggtttataagactagaatttaaaag	family	4	0	0	0	1	0	0	0	0	1	1	0	0	0	0	0	0	1	0	0	0	0	0	0	0	0	0	1	0	0	0	0	0	0	0
HWI-M03023:41:000000000-ABUB0:1:1101:5431:6498_CONS_SUB_SUB	0.978723404	AB817687	2768	4637	Musaceae	NA	NA	Musaceae	NA	['Musa rosea', 'Musa ornata']	NA	4637	atccttactttgagaaaacaaaggtttataaaactagaatttaaaag	family	4	0	0	0	0	0	0	0	0	0	0	0	0	0	0	0	0	0	0	0	0	0	1	0	0	0	0	0	0	0	0	0	0	0	0
HWI-M03023:30:000000000-AB188:1:1101:7567:2484_CONS_SUB_SUB	0.975	AJ577458	2703	4070	Solanaceae	NA	NA	Cestreae	NA	['Cestrum longiflorum']	NA	424559	atcctttatttcggaaaacaaacaaaggttcggaaaaaag	tribe	3	0	0	0	0	0	0	0	0	0	0	0	0	664	476	0	0	3	0	0	1	0	0	1	81	36	1	0	0	489	0	1	0	0	0
HWI-M03023:41:000000000-ABUB0:1:1101:9226:4288_CONS_SUB_SUB	0.978723404	AB817687	2687	4637	Musaceae	NA	NA	Musaceae	NA	['Musa rosea', 'Musa ornata']	NA	4637	atccctattttgagaaaacaaaggtttataaaactagaatttaaaag	family	4	0	0	0	0	0	0	0	0	0	0	0	0	0	0	0	0	0	0	0	0	0	0	0	0	0	0	0	0	0	1	0	0	0	0
HWI-M03023:41:000000000-ABUB0:1:1101:14299:2537_CONS_SUB_SUB	0.978723404	AB817687	2667	4637	Musaceae	NA	NA	Musaceae	NA	['Musa rosea', 'Musa ornata']	NA	4637	atccttattttgagaaaacagaggtttataaaactagaatttaaaag	family	4	0	0	0	0	0	0	0	0	0	0	0	0	0	0	0	1	0	0	0	0	0	0	0	0	0	0	0	0	0	0	0	1	0	0
HWI-M03023:30:000000000-AB188:1:1101:20582:4195_CONS_SUB_SUB	0.975	AJ577458	2667	4070	Solanaceae	NA	NA	Cestreae	NA	['Cestrum longiflorum']	NA	424559	attctttatttcggaaaacaaacaaaggttcagaaaaaag	tribe	3	0	0	0	0	0	0	0	0	0	0	0	0	83	73	0	0	1	0	0	0	0	0	0	2147	2	0	0	0	98	0	0	0	0	0
HWI-M03023:30:000000000-AB188:1:1109:23682:11137_CONS_SUB_SUB	0.978723404	AB817687	2664	4637	Musaceae	NA	NA	Musaceae	NA	['Musa rosea', 'Musa ornata']	NA	4637	atccttattttgagaaaacaaaggtttataaaactagaatttaagag	family	4	0	0	1	0	0	0	0	0	0	0	0	0	1	0	0	0	0	0	0	0	0	0	0	0	0	0	0	0	0	0	0	0	0	1
HWI-M03023:30:000000000-AB188:1:1114:19194:2818_CONS_SUB_SUB	0.975	AJ577458	2588	4070	Solanaceae	NA	NA	Cestreae	NA	['Cestrum longiflorum']	NA	424559	atcctttatttcggaaaacaaacaagggttcagaaaaaag	tribe	3	0	0	0	0	1	0	0	2	0	0	0	1	498	577	0	0	3	0	0	1	0	0	0	126	40	1	0	0	426	0	0	0	0	0
HWI-M03023:30:000000000-AB188:1:1103:2449:8744_CONS_SUB_SUB	0.984375	AB817344	2578	3931	Myrtaceae	NA	NA	Myrtoideae	NA	['Leptospermum semibaccatum', 'Psidium guajava']	NA	1699513	atcctggtttacgaaaaccaacaaaacaataagggttcataaagcgcgaataaaaaaaggatag	subfamily	4	0	15	0	0	0	23	43	5	0	0	0	174	0	0	0	10	0	0	15	1	0	9	0	38	0	10	0	0	0	0	0	17	0	4
HWI-M03023:30:000000000-AB188:1:1101:13466:4167_CONS_SUB_SUB	0.975	AJ577458	2532	4070	Solanaceae	NA	NA	Cestreae	NA	['Cestrum longiflorum']	NA	424559	atcctttatttcggaagacaaacaaaggttcagaaaaaag	tribe	3	0	0	0	0	0	0	0	0	0	0	0	0	509	535	0	0	1	0	0	0	0	0	0	104	47	1	0	0	411	0	0	0	0	0
HWI-M03023:41:000000000-ABUB0:1:1102:4236:9061_CONS_SUB_SUB	0.978723404	AB817687	2517	4637	Musaceae	NA	NA	Musaceae	NA	['Musa rosea', 'Musa ornata']	NA	4637	atccttatttcgagaaaacaaaggtttataaaactagaatttaaaag	family	4	0	0	0	1	0	0	0	0	0	0	0	0	0	0	0	0	0	1	0	0	0	0	0	0	0	0	0	0	0	0	0	0	0	0
HWI-M03023:30:000000000-AB188:1:1116:23118:17721_CONS_SUB_SUB	0.975	AJ577458	2500	4070	Solanaceae	NA	NA	Cestreae	NA	['Cestrum longiflorum']	NA	424559	atcctttatttcggaaaacaaacaaaggttcagaaagaag	tribe	3	0	0	0	0	0	0	0	0	0	0	0	2	590	368	1	0	3	0	0	0	0	0	0	98	36	0	0	0	428	0	0	0	0	0
HWI-M03023:30:000000000-AB188:1:2119:20886:7726_CONS_SUB_SUB	0.927272727	FJ432260	2500	3499	Urticaceae	NA	NA	Urticaceae	NA	['Urera batesii', 'Pilea racemosa', 'Pilea cavaleriei', 'Laportea peduncularis', 'Pilea elegantissima', 'Pilea foliosa', 'Pilea glabra']	NA	3499	atccatctttatcaaaacaaacaaggattcggaaatcgataataaaaaagatagg	family	18	0	0	0	0	0	0	0	0	0	0	0	2	1	0	2491	0	0	0	0	0	0	0	1	0	0	0	0	0	0	0	0	0	0	0
HWI-M03023:41:000000000-ABUB0:1:1101:23665:3013_CONS_SUB_SUB	0.978723404	AB817687	2495	4637	Musaceae	NA	NA	Musaceae	NA	['Musa rosea', 'Musa ornata']	NA	4637	atccttattttgagaaaacaaaggtttataaaactggaatttaaaag	family	4	0	0	0	0	0	0	0	0	2	0	0	0	0	0	0	0	0	0	0	0	0	0	0	0	0	0	0	0	0	0	0	0	0	0
HWI-M03023:30:000000000-AB188:1:1101:25627:3901_CONS_SUB_SUB	0.975	AJ577458	2485	4070	Solanaceae	NA	NA	Cestreae	NA	['Cestrum longiflorum']	NA	424559	atcccttatttcggaaaacaaacaaaggttcagaaaaaag	tribe	3	0	0	0	0	0	0	0	0	0	0	0	0	482	549	0	0	2	0	0	1	0	0	0	63	58	0	0	0	417	0	0	0	0	0
HWI-M03023:30:000000000-AB188:1:2104:20680:10643_CONS_SUB_SUB	0.975	AJ577458	2481	4070	Solanaceae	NA	NA	Cestreae	NA	['Cestrum longiflorum']	NA	424559	atcctttatttcggaaaacaaacaaaggttcagaaaagag	tribe	3	0	0	1	0	1	0	0	0	0	0	0	0	368	744	0	0	1	0	0	0	0	0	1	86	28	0	0	0	544	0	1	0	1	0
HWI-M03023:30:000000000-AB188:1:1101:21571:2634_CONS_SUB_SUB	0.975	AJ577458	2449	4070	Solanaceae	NA	NA	Cestreae	NA	['Cestrum longiflorum']	NA	424559	atcctttatttcggaaaacaaacagaggttcagaaaaaag	tribe	3	0	0	0	0	0	0	0	0	0	0	0	0	499	630	0	0	1	0	0	1	0	0	0	110	28	1	0	0	429	0	1	0	0	0
HWI-M03023:30:000000000-AB188:1:1101:21619:8257_CONS_SUB_SUB	0.941176471	HQ696727	2401	3629	Malvaceae	NA	NA	Malvoideae	NA	['Hibiscus rosa-sinensis', 'Kosteletzkya adoensis', 'Sida sp. TRK-2015']	NA	214907	tcctattatgttacgaaaataaacatgaacaaaggttcagcaagcgagaataataaaaaaaggaaag	subfamily	6	0	146	0	0	0	28	0	0	0	0	872	2	1	0	0	0	0	0	0	0	0	0	0	0	0	0	0	0	0	0	1	0	1	0
HWI-M03023:30:000000000-AB188:1:2118:4197:5845_CONS_SUB_SUB	0.975	AJ577458	2369	4070	Solanaceae	NA	NA	Cestreae	NA	['Cestrum longiflorum']	NA	424559	atcctttatttcgggaaacaaacaaaggttcagaaaaaag	tribe	3	1	0	0	0	1	0	0	0	0	0	1	1	721	305	0	1	4	0	0	0	0	0	0	100	29	0	0	0	404	0	1	0	0	0
HWI-M03023:41:000000000-ABUB0:1:1101:15690:3361_CONS_SUB_SUB	0.978723404	AB817687	2336	4637	Musaceae	NA	NA	Musaceae	NA	['Musa rosea', 'Musa ornata']	NA	4637	atccttatcttgagaaaacaaaggtttataaaactagaatttaaaag	family	4	0	0	0	0	0	0	0	0	0	0	0	0	0	0	0	0	0	0	0	0	0	0	0	0	0	0	0	0	0	0	0	0	0	0
HWI-M03023:30:000000000-AB188:1:1101:26538:13601_CONS_SUB_SUB	1	DQ124559	2297	4070	Solanaceae	NA	NA	Solanoideae	NA	[]	NA	424551	atcctgttttctgaaaacaaacaaaggttcagaaaaaaaag	subfamily	1	7	21	0	0	0	0	0	7	0	0	0	0	0	0	0	0	0	1	3	0	0	0	0	0	0	7	0	1	0	0	24	0	0	0
HWI-M03023:30:000000000-AB188:1:1101:14012:1949_CONS_SUB_SUB	0.94	AB445554	2293	NA	NA	NA	NA	Rosales	NA	[]	NA	3744	atccggttttctgaagacaaacaaggattcagaaggcgataataaaaag	order	49	8	0	0	0	498	0	0	0	112	146	0	0	0	0	0	0	0	296	0	0	0	1	0	0	0	0	0	0	0	83	0	0	0	0
HWI-M03023:30:000000000-AB188:1:1102:27882:15938_CONS_SUB_SUB	0.984375	AB817344	2291	3931	Myrtaceae	NA	NA	Myrteae	NA	['Psidium guajava']	NA	1699523	atcctgttttacgaaaaccaacaaaacaataaggattcataaagcgcgaataaaaaaaggatag	tribe	2	0	18	0	0	2	23	61	9	0	0	0	124	0	0	0	20	0	0	20	0	1	28	0	28	0	8	0	0	1	0	0	45	0	3
HWI-M03023:30:000000000-AB188:1:1105:21072:23822_CONS_SUB_SUB	0.984375	AB817344	2288	3931	Myrtaceae	NA	NA	Myrteae	NA	['Psidium guajava']	NA	1699523	atcctgttttacgaaaaccatcaaaacaataagggttcataaagcgcgaataaaaaaaggatag	tribe	2	0	18	0	0	1	14	34	2	0	0	0	97	0	1	0	4	0	0	8	0	0	12	0	22	0	10	0	0	0	0	0	19	0	3
HWI-M03023:30:000000000-AB188:1:2102:18900:6496_CONS_SUB_SUB	0.955555556	AY614290	2235	4613	Bromeliaceae	NA	NA	Bromeliaceae	NA	['Tillandsia disticha', 'Tillandsia tectorum', 'Tillandsia gardneri', 'Racinaea venusta', 'Barfussia wagneriana', 'Tillandsia heubergeri', 'Tillandsia demissa', 'Lemeltonia dodsonii']	NA	4613	atctttcttttgggaaaacaagggtataaaactggaataaaaaa	family	15	0	0	0	0	0	0	0	0	0	0	0	0	1	1	1	0	0	0	0	0	0	0	0	1	0	0	0	0	0	0	0	0	1	0
HWI-M03023:30:000000000-AB188:1:1107:2817:10019_CONS_SUB_SUB	0.984375	AB817344	2228	3931	Myrtaceae	NA	NA	Myrteae	NA	['Psidium guajava']	NA	1699523	atcctgttttacgaaaactaacaaaacaataagggttcataaagcgcgaataaaaaaaggatag	tribe	2	0	13	0	0	0	14	66	10	0	0	0	136	0	1	0	14	0	0	18	0	0	24	0	38	0	16	0	1	0	0	0	22	0	0
HWI-M03023:30:000000000-AB188:1:1111:16947:11413_CONS_SUB_SUB	1	AY231290	2183	22140	Annonaceae	NA	NA	Annonaceae	NA	[]	NA	22140	atcctgtgttcagaaaacaaggttcagaaagcgagaatcaaaaaag	family	1	0	0	0	0	0	0	0	1	0	1	0	1	0	0	0	0	0	0	0	0	0	0	0	0	0	0	0	0	13	0	0	0	0	0
HWI-M03023:41:000000000-ABUB0:1:1101:24267:9120_CONS_SUB_SUB	0.978723404	AB817687	2170	4637	Musaceae	NA	NA	Musaceae	NA	['Musa rosea', 'Musa ornata']	NA	4637	atccttattttgagaaaacaaaggtttataaaaccagaatttaaaag	family	4	0	0	0	0	0	0	0	0	0	0	0	0	0	0	0	0	0	0	0	0	0	0	0	0	0	0	0	0	0	1	0	0	0	0
HWI-M03023:41:000000000-ABUB0:1:1101:15787:10865_CONS_SUB	0	AB006403	2159	NA	NA	NA	NA	Embryophyta	NA	[]	NA	3193	tgg	no rank	194349340	323	0	0	0	0	7	0	0	0	1	65	0	50	0	0	0	0	120	1	0	0	0	0	0	0	0	0	0	1	0	0	0	0	14
HWI-M03023:41:000000000-ABUB0:1:1101:17960:3859_CONS_SUB_SUB	0.978723404	AB817687	2155	4637	Musaceae	NA	NA	Musaceae	NA	['Musa rosea', 'Musa ornata']	NA	4637	gtccttattttgagaaaacaaaggtttataaaactagaatttaaaag	family	6	0	0	0	0	0	0	0	0	0	0	0	0	0	0	0	0	0	0	0	0	0	0	0	0	0	0	0	0	0	0	0	0	0	0
HWI-M03023:30:000000000-AB188:1:2108:6384:13356_CONS_SUB_SUB	0.975	AJ577458	2079	4070	Solanaceae	NA	NA	Cestreae	NA	['Cestrum longiflorum']	NA	424559	atcctttatttcggaaaacaaacaaagattcagaaaaaag	tribe	3	0	0	1	0	0	0	1	3	0	0	0	0	371	282	0	0	3	0	0	0	0	0	0	85	29	0	0	0	329	0	0	0	0	1
HWI-M03023:41:000000000-ABUB0:1:1113:4087:6991_CONS_SUB_SUB	1	AF077636	2004	3642	Lecythidaceae	NA	NA	Lecythidaceae	NA	[]	NA	3642	atcctgtttttcgaaaacaaacaaagattcataaagcgaaaataaaaaaaaaag	family	1	0	0	0	0	0	0	0	0	0	1	0	0	0	0	0	1	0	2	4	0	0	0	0	0	0	0	0	0	0	2	0	0	0	0
HWI-M03023:30:000000000-AB188:1:1101:12986:9081_CONS_SUB_SUB	0.941176471	HQ696727	1982	3629	Malvaceae	NA	NA	Malvoideae	NA	['Hibiscus rosa-sinensis', 'Kosteletzkya adoensis', 'Sida sp. TRK-2015']	NA	214907	atcctattatgttacgaaaataaacatgaacaaaggttcagcaagcgggaataataaaaaaaggaaag	subfamily	6	0	131	1	0	1	17	0	0	0	0	570	0	0	0	0	0	0	0	0	0	0	0	0	0	0	0	0	0	0	0	0	0	0	0
HWI-M03023:30:000000000-AB188:1:1102:20888:11513_CONS_SUB_SUB	0.984375	AB817344	1916	3931	Myrtaceae	NA	NA	Myrteae	NA	['Psidium guajava']	NA	1699523	atcctgttttacgaaaaccaacaaaacaataagggttcataaaacgcgaataaaaaaaggatag	tribe	2	0	53	0	0	0	9	49	15	0	0	0	121	2	2	0	5	0	0	18	0	0	83	1	29	0	6	1	0	1	0	1	17	0	5
HWI-M03023:30:000000000-AB188:1:1101:20257:2848_CONS_SUB_SUB	0.910714286	FJ039156	1900	39998	Melastomataceae	40017	Mouriri	Mouriri	NA	['Mouriri crassifolia', 'Mouriri sp. B1-020']	NA	40017	atcctgttttacgaaaaccaacggcagttgagaaagcgagaatacaaaaagaatag	genus	2	0	0	0	0	0	0	0	429	0	0	0	233	0	0	0	0	0	0	0	0	0	0	0	0	0	0	0	0	0	0	0	0	0	0
HWI-M03023:30:000000000-AB188:1:1101:13669:2989_CONS_SUB_SUB	0.892857143	AB981749	1869	NA	NA	NA	NA	Myrtales	NA	['Pternandra echinata', 'Mouriri crassifolia', 'Pilidiostigma tropicum', 'Mouriri sp. B1-020']	NA	41944	atcctgttttacgaaaaccaacagcagttgagaaagcgagaatacaaagagaatag	order	6	0	0	0	0	0	0	0	689	0	0	0	202	4	5	0	0	1	0	0	0	0	0	0	0	0	0	0	0	2	0	1	0	0	0
HWI-M03023:30:000000000-AB188:1:2108:8318:6085_CONS_SUB_SUB	0.892857143	FJ039156	1862	39998	Melastomataceae	40017	Mouriri	Mouriri	NA	['Mouriri crassifolia', 'Mouriri sp. B1-020']	NA	40017	atcctgttttacgaaaaccaacagcagttgagaaagcgagagtacaaaaagaatag	genus	2	0	0	1	0	0	0	0	410	0	0	0	98	0	0	0	0	0	0	0	2	0	0	0	0	0	0	0	0	0	0	0	0	0	0
HWI-M03023:30:000000000-AB188:1:2110:23702:17320_CONS_SUB_SUB	0.978723404	AB817687	1855	4637	Musaceae	NA	NA	Musaceae	NA	['Musa rosea', 'Musa ornata']	NA	4637	atccttattttgagaaaacaaaggtttgtaaaactagaatttaaaag	family	4	0	0	1	0	0	0	0	0	0	0	0	0	0	0	0	0	0	0	0	0	0	0	0	0	0	0	0	0	0	1	0	0	0	0
HWI-M03023:30:000000000-AB188:1:1103:11269:10045_CONS_SUB_SUB	0.984375	AB817344	1846	3931	Myrtaceae	NA	NA	Myrteae	NA	['Psidium guajava']	NA	1699523	atcctgttttacgaaaatcaacaaaacaataagggttcataaagcgcgaataaaaaaaggatag	tribe	2	0	7	0	0	0	8	35	5	0	0	0	86	0	0	0	7	0	0	7	0	0	21	0	36	0	9	0	0	0	0	1	37	0	0
HWI-M03023:30:000000000-AB188:1:1105:11352:14139_CONS_SUB_SUB	0.984375	AB817344	1834	3931	Myrtaceae	NA	NA	Myrteae	NA	['Psidium guajava']	NA	1699523	atcctgttttacgtaaaccaacaaaacaataagggttcataaagcgcgaataaaaaaaggatag	tribe	2	0	9	0	0	0	12	44	8	0	0	0	138	0	0	0	11	0	0	26	0	0	19	0	27	0	31	0	0	0	0	0	68	0	5
HWI-M03023:30:000000000-AB188:1:2112:18172:16155_CONS_SUB_SUB	0.892857143	AB981749	1827	NA	NA	NA	NA	Myrtales	NA	['Pternandra echinata', 'Mouriri crassifolia', 'Pilidiostigma tropicum', 'Mouriri sp. B1-020']	NA	41944	atcctgttttacgagaaccaacagcagttgagaaagcgagaatacaaaaagaatag	order	6	0	0	0	0	1	0	0	1241	0	0	0	82	0	0	0	0	0	0	0	1	0	0	0	0	0	0	0	0	0	0	0	0	0	0
HWI-M03023:30:000000000-AB188:1:1101:21279:11661_CONS_SUB_SUB	0.955882353	HQ696727	1826	3629	Malvaceae	NA	NA	Malvoideae	NA	['Kosteletzkya adoensis']	NA	214907	atcctattatgttacgaaaataaacatgaacaaaggttcagcaagcgagaataataaaaaagggaaag	subfamily	4	0	120	0	0	0	21	0	0	0	0	502	0	0	1	0	0	0	0	0	0	0	0	0	0	0	0	0	0	0	0	0	0	0	0
HWI-M03023:30:000000000-AB188:1:1101:15418:2174_CONS_SUB_SUB	0.94	AB445554	1824	NA	NA	NA	NA	Rosales	NA	[]	NA	3744	atccggttttctgaagacaaacaaggattcagaaggcgataataaaaagg	order	37	9	0	0	0	601	0	0	0	103	106	0	0	0	0	0	0	1	108	0	1	0	0	0	1	0	0	0	0	0	62	0	0	0	0
HWI-M03023:41:000000000-ABUB0:1:1101:4397:8466_CONS_SUB_SUB	0.976190476	AY145346	1813	16739	Piperaceae	13215	Piper	Piper	NA	[]	NA	13215	tcctatttttcagaaaacacgagttaagaaagcgaaaaagg	genus	2	0	0	0	0	0	0	0	0	0	0	0	0	0	0	0	0	148	1	0	0	0	0	0	0	0	0	0	0	0	0	0	0	0	0
HWI-M03023:30:000000000-AB188:1:1101:13179:11904_CONS_SUB_SUB	0.941176471	HQ696727	1793	3629	Malvaceae	NA	NA	Malvoideae	NA	['Hibiscus rosa-sinensis', 'Kosteletzkya adoensis', 'Sida sp. TRK-2015']	NA	214907	atcctattatgttacgaaaataaacatgaacaagggttcagcaagcgagaataataaaaaaaggaaag	subfamily	6	0	49	0	0	0	280	1	0	0	0	315	0	0	0	0	0	0	0	0	0	0	0	1	0	0	0	0	0	0	0	0	0	0	0
HWI-M03023:30:000000000-AB188:1:1103:9897:22453_CONS_SUB_SUB	0.984375	AB817344	1788	3931	Myrtaceae	NA	NA	Myrteae	NA	['Psidium guajava']	NA	1699523	atcttgttttacgaaaaccaacaaaacaataagggttcataaagcgcgaataaaaaaaggatag	tribe	2	0	12	0	0	0	5	45	5	0	0	0	127	0	0	0	8	0	0	12	0	0	19	0	18	0	5	0	0	1	0	0	24	0	1
HWI-M03023:30:000000000-AB188:1:1102:25914:7091_CONS_SUB_SUB	0.984375	AB817344	1754	3931	Myrtaceae	NA	NA	Myrteae	NA	['Psidium guajava']	NA	1699523	atcctgttttacgaaaaccaacaaaacaataagggtttataaagcgcgaataaaaaaaggatag	tribe	2	0	18	0	0	0	19	48	8	0	0	0	115	2	0	0	2	0	0	7	0	0	28	0	33	0	9	0	0	0	0	0	28	0	1
HWI-M03023:30:000000000-AB188:1:1114:15062:18638_CONS_SUB_SUB	0.564102564	JF301393	1752	NA	NA	NA	NA	Embryophyta	NA	[]	NA	3193	atccttttttccgaaaaaaaag	no rank	11316	0	0	0	0	0	0	0	2	0	0	0	0	0	0	0	0	0	0	0	1	0	0	0	0	0	0	0	0	0	0	0	0	0	0
HWI-M03023:30:000000000-AB188:1:1116:23552:13779_CONS_SUB_SUB	0.983050847	AF190399	1742	3931	Myrtaceae	NA	NA	Myrtoideae	NA	['Myrcia grandis', 'Leptospermum scoparium', 'Syzygium cumini', 'Eucalyptus stoatei']	NA	1699513	atcctgttttacgaaaaccaacaaaacaataagggttcataaagcgcgaataaaaaaag	subfamily	8	0	2	0	0	0	8	53	7	0	0	0	86	0	0	0	2	0	0	8	0	1	21	0	19	0	9	0	0	0	0	0	16	0	4
HWI-M03023:30:000000000-AB188:1:1103:22808:14493_CONS_SUB_SUB	0.984375	AB817344	1724	3931	Myrtaceae	NA	NA	Myrteae	NA	['Psidium guajava']	NA	1699523	atcctgttttacgaaaaccaacaaaacaataaaggttcataaagcgcgaataaaaaaaggatag	tribe	2	0	17	1	0	0	9	28	3	0	0	0	112	0	0	2	12	1	0	5	0	0	13	2	123	0	5	0	0	0	0	0	28	0	1
HWI-M03023:30:000000000-AB188:1:1101:20770:23683_CONS_SUB_SUB	0.984375	AB817344	1721	3931	Myrtaceae	NA	NA	Myrteae	NA	['Psidium guajava']	NA	1699523	atcctgttttacgaaaacaaacaaaacaataagggttcataaagcgcgaataaaaaaaggatag	tribe	2	1	10	1	0	0	8	72	14	0	1	1	167	0	0	0	5	0	1	9	0	0	16	1	34	0	5	0	0	1	1	2	16	0	3
HWI-M03023:30:000000000-AB188:1:1101:13045:7116_CONS_SUB_SUB	0.941176471	HQ696727	1712	3629	Malvaceae	NA	NA	Malvoideae	NA	['Hibiscus rosa-sinensis', 'Kosteletzkya adoensis', 'Sida sp. TRK-2015']	NA	214907	atcctattatgttacgaaaataaacatgaacaaaggttcagcaagcgagaataataaaaaaaggaagg	subfamily	6	0	108	0	0	0	21	0	0	0	0	407	0	1	0	0	0	0	0	0	0	0	0	0	0	0	0	0	0	0	0	0	0	0	0
HWI-M03023:30:000000000-AB188:1:2110:12155:5464_CONS_SUB_SUB	0.978723404	AB817687	1685	4637	Musaceae	NA	NA	Musaceae	NA	['Musa rosea', 'Musa ornata']	NA	4637	atccttattttgagaaaacaaaggtatataaaactagaatttaaaag	family	4	1	0	0	0	0	0	1	0	0	0	0	0	0	0	0	0	0	0	0	0	0	0	0	0	0	0	0	0	0	0	0	0	0	0
HWI-M03023:30:000000000-AB188:1:1104:18255:11874_CONS_SUB_SUB	0.984375	AB817344	1670	3931	Myrtaceae	NA	NA	Myrtoideae	NA	['Psidium guajava', 'Eucalyptus globulus']	NA	1699513	atcctgttttacgaaaaccaactaaacaataagggttcataaagcgcgaataaaaaaaggatag	subfamily	3	0	15	0	0	0	26	51	8	0	0	0	84	1	0	0	5	0	0	9	0	0	18	0	34	0	6	0	0	0	0	1	26	0	3
HWI-M03023:30:000000000-AB188:1:1101:8590:2701_CONS_SUB_SUB	0.892857143	AB981749	1653	NA	NA	NA	NA	Myrtales	NA	['Pternandra echinata', 'Mouriri crassifolia', 'Pilidiostigma tropicum', 'Mouriri sp. B1-020']	NA	41944	tcctgttttacgaaaaccaacagcagttgagaaagcgagaatacaaaaagaatag	order	6	0	0	0	0	0	0	0	680	0	0	0	185	0	2	0	0	0	0	0	0	0	0	0	1	0	0	0	0	1	0	0	0	0	0
HWI-M03023:41:000000000-ABUB0:1:1118:28138:7302_CONS_SUB_SUB	1	KC420613	1647	4185	Acanthaceae	76283	Mendoncia	Mendoncia glabra	504036	['Mendoncia glabra']	Mendoncia glabra	504036	atcccgttttctcaaaacaaaggttcagaaaacgaaaaaaaagaag	species	1	0	0	0	0	0	0	0	0	0	0	0	0	0	0	0	0	0	0	0	0	0	0	0	0	0	0	0	0	0	0	0	0	0	0
HWI-M03023:30:000000000-AB188:1:1116:24419:11773_CONS_SUB_SUB	0.984375	AB817344	1646	3931	Myrtaceae	NA	NA	Myrteae	NA	['Psidium guajava']	NA	1699523	atcctgttttacgaaaaccaacaaacaataagggttcataaagcgcgaataaaaaaaggatag	tribe	2	0	13	0	0	0	12	45	7	0	0	0	74	0	0	0	6	1	1	17	0	0	35	0	20	0	5	0	0	0	0	0	25	1	4
HWI-M03023:30:000000000-AB188:1:1101:23969:4297_CONS_SUB_SUB	0.975	AB036562	1615	4070	Solanaceae	NA	NA	Solanaceae	NA	['Solanum rovirosanum', 'Markea ulei']	NA	4070	atcctgttttctgaaaacaaacaaaggttcagaaaaaag	family	7	45	156	0	0	1	7	0	18	0	0	0	0	0	1	0	0	0	0	43	0	0	0	0	2	0	60	0	0	0	0	162	0	0	0
HWI-M03023:30:000000000-AB188:1:1101:20554:12495_CONS_SUB_SUB	0.941176471	HQ696727	1615	3629	Malvaceae	NA	NA	Malvoideae	NA	['Hibiscus rosa-sinensis', 'Kosteletzkya adoensis', 'Sida sp. TRK-2015']	NA	214907	atcctattatgttacgaaaataaacatgaacaaaggttcagcaagcgaggataataaaaaaaggaaag	subfamily	6	0	85	0	0	0	21	0	1	0	0	346	0	1	0	0	0	0	0	0	0	0	0	0	0	0	0	0	0	0	0	0	0	0	0
HWI-M03023:30:000000000-AB188:1:1107:21867:17994_CONS_SUB	0.784615385	AY041077	1606	NA	NA	NA	NA	Magnoliophyta	NA	[]	NA	3398	atccttattttgagaaaacaaaggtttataaaactagaatttaaaaggataggtgcagagaatgg	no rank	351	0	0	0	0	1	0	0	0	0	0	0	0	0	0	1	0	0	0	0	1	0	0	0	0	0	0	0	0	0	0	0	0	0	0
HWI-M03023:30:000000000-AB188:1:1101:14733:2537_CONS_SUB_SUB	0.94	AB445554	1600	NA	NA	NA	NA	Rosales	NA	[]	NA	3744	tccggttttctgaagacaaacaaggattcagaaggcgataataaaaaag	order	37	19	0	0	0	405	0	0	2	76	120	0	0	0	0	0	0	0	95	0	0	0	0	0	1	0	0	0	0	0	59	0	0	0	0
HWI-M03023:30:000000000-AB188:1:1101:13905:4077_CONS_SUB_SUB	0.892857143	AB981749	1593	NA	NA	NA	NA	Myrtales	NA	['Pternandra echinata', 'Mouriri crassifolia', 'Pilidiostigma tropicum', 'Mouriri sp. B1-020']	NA	41944	atcctgttttacgaaaaccaacagcagctgagaaagcgagaatacaaaaagaatag	order	6	0	0	0	0	0	0	0	583	0	0	0	76	1	0	0	0	0	0	0	0	0	0	0	0	0	0	0	0	0	0	0	0	0	0
HWI-M03023:30:000000000-AB188:1:1114:14938:20709_CONS_SUB_SUB	0.892857143	AB981749	1588	NA	NA	NA	NA	Myrtales	NA	['Pternandra echinata', 'Mouriri crassifolia', 'Pilidiostigma tropicum', 'Mouriri sp. B1-020']	NA	41944	atcctgttttacgaagaccaacagcagttgagaaagcgagaatacaaaaagaatag	order	6	0	0	0	0	0	0	1	742	0	0	0	78	0	0	0	0	0	0	0	0	0	0	1	0	0	0	0	0	0	0	0	0	0	0
HWI-M03023:30:000000000-AB188:1:2114:26160:5628_CONS_SUB_SUB	0.975	AJ577458	1580	4070	Solanaceae	NA	NA	Cestreae	NA	['Cestrum longiflorum']	NA	424559	atcctttatttcggaaaccaaacaaaggttcagaaaaaag	tribe	3	0	0	0	0	0	0	0	1	0	0	0	1	285	137	0	0	0	0	0	0	0	0	0	35	526	0	0	0	243	0	0	0	0	0
HWI-M03023:30:000000000-AB188:1:1101:3873:14304_CONS_SUB_SUB	0.984375	AB817344	1578	3931	Myrtaceae	NA	NA	Myrteae	NA	['Psidium guajava']	NA	1699523	atcctgttttacgaaaaccaacaaaataataagggttcataaagcgcgaataaaaaaaggatag	tribe	2	0	7	0	0	0	8	48	8	0	0	0	108	0	0	0	9	0	0	6	0	0	30	1	31	0	4	0	0	0	0	0	19	0	1
HWI-M03023:30:000000000-AB188:1:2109:9621:17197_CONS_SUB_SUB	0.977777778	AJ505467	1574	4136	Lamiaceae	NA	NA	Lamiaceae	NA	['Mentha australis', 'Mentha satureioides', 'Lepechinia schiedeana', 'Lepechinia mexicana', 'Plectranthus petiolaris']	NA	4136	atcctgttttctcaaaacaaaggttcaaaaaacaaaaaaaaaag	family	17	0	0	0	0	1	0	3	6	0	0	1	4	7	3	0	0	0	0	0	5	0	0	0	1	0	2	0	0	4	0	1	0	1481	0
HWI-M03023:30:000000000-AB188:1:1101:21907:6374_CONS_SUB_SUB	0.941176471	HQ696727	1564	3629	Malvaceae	NA	NA	Malvoideae	NA	['Hibiscus rosa-sinensis', 'Kosteletzkya adoensis', 'Sida sp. TRK-2015']	NA	214907	atcctattatgttacgaaaataaacatggacaaaggttcagcaagcgagaataataaaaaaaggaaag	subfamily	6	0	70	0	0	0	9	0	0	0	0	284	0	0	0	0	0	0	0	0	0	0	0	0	0	0	0	0	0	0	0	0	0	0	0
HWI-M03023:30:000000000-AB188:1:1102:18296:7060_CONS_SUB_SUB	0.96875	AB817344	1562	3931	Myrtaceae	NA	NA	Myrtoideae	NA	['Psidium guajava', 'Melaleuca nodosa', 'Eucalyptus globulus', 'Myrcia bicarinata', 'Calyptranthes garciae', 'Myrcia carvalhoi', 'Myrcia minutiflora', 'Myrcia polyantha', 'Syzygium sayeri']	NA	1699513	atcctgttttacgaaaaccaacaaaacaataagggttcataaagcgcgaataaaaaagggtag	subfamily	27	0	5	1	0	0	10	27	8	0	0	0	62	0	0	0	6	0	0	51	0	0	15	0	14	0	3	0	0	0	0	0	18	0	1
HWI-M03023:30:000000000-AB188:1:1101:17636:10155_CONS_SUB_SUB	0.941176471	HQ696727	1541	3629	Malvaceae	NA	NA	Malvoideae	NA	['Hibiscus rosa-sinensis', 'Kosteletzkya adoensis', 'Sida sp. TRK-2015']	NA	214907	atcctattatgttacgaaaataaacatgaacaaaggttcagcaagcgagaatagtaaaaaaaggaaag	subfamily	6	0	72	0	0	0	15	0	1	0	0	235	0	0	0	0	0	0	0	0	0	0	0	0	0	0	0	0	0	0	0	0	0	0	0
HWI-M03023:41:000000000-ABUB0:1:1101:7789:13603_CONS_SUB_SUB	0.978723404	AB817687	1534	4637	Musaceae	NA	NA	Musaceae	NA	['Musa rosea', 'Musa ornata']	NA	4637	atccttattttgagaaaacaaaggttgataaaactagaatttaaaag	family	4	0	0	0	0	0	0	0	1	0	0	0	0	0	0	0	0	2	0	1	0	0	0	0	0	0	0	0	0	0	0	0	0	0	0
HWI-M03023:30:000000000-AB188:1:1101:15891:7281_CONS_SUB_SUB	0.941176471	HQ696727	1516	3629	Malvaceae	NA	NA	Malvoideae	NA	['Hibiscus rosa-sinensis', 'Kosteletzkya adoensis', 'Sida sp. TRK-2015']	NA	214907	atcctattatgttacgaaaataaacatgaacaaaggttcggcaagcgagaataataaaaaaaggaaag	subfamily	6	0	52	0	0	0	13	0	0	0	0	317	0	0	0	0	0	0	0	0	0	0	0	0	0	0	0	0	0	1	0	0	0	0	0
HWI-M03023:41:000000000-ABUB0:1:1101:20787:2123_CONS_SUB_SUB	0.978723404	AB817687	1505	4637	Musaceae	NA	NA	Musaceae	NA	['Musa rosea', 'Musa ornata']	NA	4637	atccttattttgagaaaacaaaggttcataaaactagaatttaaaag	family	4	0	0	0	0	0	0	0	0	1	1	0	0	0	0	0	0	0	0	0	0	0	0	0	0	0	0	0	0	0	0	0	0	0	0
HWI-M03023:30:000000000-AB188:1:1101:18453:4249_CONS_SUB_SUB	0.892857143	AB981749	1494	NA	NA	NA	NA	Myrtales	NA	['Pternandra echinata', 'Mouriri crassifolia', 'Pilidiostigma tropicum', 'Mouriri sp. B1-020']	NA	41944	atcctgttttacgaaaaccaacagcagttgagaaagcgagaatacagaaagaatag	order	6	0	0	0	0	0	0	0	297	0	0	0	81	1	2	0	0	0	0	0	0	0	0	0	0	0	0	0	0	0	0	0	0	0	0
HWI-M03023:30:000000000-AB188:1:1101:3043:15711_CONS_SUB_SUB	0.984375	AB817344	1481	3931	Myrtaceae	NA	NA	Myrteae	NA	['Psidium guajava']	NA	1699523	atcctgttttacgaaaaccaacaaaacaataagggatcataaagcgcgaataaaaaaaggatag	tribe	2	0	18	1	1	0	8	47	8	0	0	0	95	0	0	0	9	1	0	11	0	0	11	0	33	0	8	0	0	1	0	0	19	0	1
HWI-M03023:41:000000000-ABUB0:1:2112:5300:14001_CONS_SUB_SUB	1	AY172769	1476	3642	Lecythidaceae	NA	NA	Lecythidaceae	NA	[]	NA	3642	atcctgtttttcgaaaacaaacaaagattcataaagcgaaaataaaaaaaaag	family	1	0	0	0	0	0	0	0	0	0	0	0	0	0	0	0	0	0	1	0	0	0	0	0	0	1	0	0	0	0	0	0	0	0	1
HWI-M03023:41:000000000-ABUB0:1:1109:16466:8844_CONS_SUB_SUB	1	FJ039257	1473	23808	Simaroubaceae	NA	NA	Simaroubaceae	NA	[]	NA	23808	atcctattttacaagaacaaataagagttcagaaagcgaaatagggg	family	1	0	0	0	0	0	0	0	0	0	0	0	0	0	0	0	0	0	0	0	0	0	0	0	0	0	0	0	0	0	0	0	0	0	0
HWI-M03023:30:000000000-AB188:1:1101:21551:7139_CONS_SUB_SUB	0.941176471	HQ696727	1467	3629	Malvaceae	NA	NA	Malvoideae	NA	['Hibiscus rosa-sinensis', 'Kosteletzkya adoensis', 'Sida sp. TRK-2015']	NA	214907	atcctattatgttacgagaataaacatgaacaaaggttcagcaagcgagaataataaaaaaaggaaag	subfamily	6	0	74	0	0	0	12	0	1	0	0	370	0	0	0	0	0	0	0	0	0	0	0	0	0	0	1	0	0	0	0	0	0	0	0
HWI-M03023:41:000000000-ABUB0:1:1101:24580:6707_CONS_SUB_SUB	1	AM113703	1451	4637	Musaceae	4640	Musa	Musa rosea	349353	['Musa rosea']	Musa rosea	349353	atccttattttgagaaaacaaaggtttatgaaactagaatttaaaag	species	1	0	0	0	0	0	0	0	0	0	0	0	0	0	0	0	0	0	0	0	0	0	0	0	0	0	0	2	0	0	0	0	0	0	0
HWI-M03023:41:000000000-ABUB0:1:1101:22245:16187_CONS_SUB_SUB	0.978723404	AB817687	1447	4637	Musaceae	NA	NA	Musaceae	NA	['Musa rosea', 'Musa ornata']	NA	4637	atccttattttgagaaaacaaaggtttataaaactagaagttaaaag	family	4	0	0	0	0	0	0	0	0	0	0	0	0	1	0	0	1	1	0	0	0	0	0	0	0	0	0	0	0	0	0	0	0	0	0
HWI-M03023:30:000000000-AB188:1:1101:7864:7071_CONS_SUB_SUB	0.941176471	HQ696727	1437	3629	Malvaceae	NA	NA	Malvoideae	NA	['Hibiscus rosa-sinensis', 'Kosteletzkya adoensis', 'Sida sp. TRK-2015']	NA	214907	atcctattatgttacgaaaataaacatgagcaaaggttcagcaagcgagaataataaaaaaaggaaag	subfamily	6	0	79	0	0	0	10	0	0	0	0	429	0	1	0	0	0	0	0	0	0	0	0	0	1	0	0	0	0	0	0	0	0	0	0
HWI-M03023:41:000000000-ABUB0:1:1101:24426:3686_CONS_SUB_SUB	0.978723404	AB817687	1428	4637	Musaceae	NA	NA	Musaceae	NA	['Musa rosea', 'Musa ornata']	NA	4637	atccttattttgagaaaacaaaggtttacaaaactagaatttaaaag	family	4	0	0	0	0	0	0	0	1	0	0	0	0	0	0	0	0	0	0	0	0	0	0	0	0	0	0	0	0	0	0	0	0	0	0
HWI-M03023:30:000000000-AB188:1:2102:9676:4302_CONS_SUB_SUB	0.975	AJ577458	1425	4070	Solanaceae	NA	NA	Cestreae	NA	['Cestrum longiflorum']	NA	424559	atcctttatttcgaaaaacaaacaaaggttcagaaaaaag	tribe	5	0	1	0	0	2	0	0	1	0	0	0	0	301	227	0	0	0	0	0	0	0	0	0	78	14	0	0	0	210	0	0	0	0	0
HWI-M03023:30:000000000-AB188:1:1106:14450:8829_CONS_SUB_SUB	0.962962963	JX091827	1423	3647	Caricaceae	NA	NA	Caricaceae	NA	['Jacaratia dolichaula']	NA	3647	atcctgttttacgagaacaaacaaaacaaggattcagaaagcgagaaaaaggg	family	3	0	0	0	0	0	0	0	0	0	0	0	0	0	0	0	0	0	0	0	0	0	0	0	0	0	0	0	0	2	0	0	0	0	0
HWI-M03023:30:000000000-AB188:1:1102:13649:3433_CONS_SUB_SUB	0.984375	AB817344	1422	3931	Myrtaceae	NA	NA	Myrteae	NA	['Psidium guajava']	NA	1699523	atcctgttttacgaaaaccaacaaaacaataagggttcataacgcgcgaataaaaaaaggatag	tribe	2	0	11	0	1	0	7	72	9	0	0	1	124	1	1	0	9	1	0	7	0	0	8	0	30	1	11	0	0	6	0	0	12	0	3
HWI-M03023:30:000000000-AB188:1:1101:24003:9191_CONS_SUB_SUB	0.941176471	HQ696727	1413	3629	Malvaceae	NA	NA	Malvoideae	NA	['Hibiscus rosa-sinensis', 'Kosteletzkya adoensis', 'Sida sp. TRK-2015']	NA	214907	atcctattatgttacgaaaataaacatgaacaaaggctcagcaagcgagaataataaaaaaaggaaag	subfamily	6	0	84	0	0	0	13	0	0	0	0	338	0	0	1	0	0	0	0	0	0	0	0	0	0	0	0	0	0	0	0	0	0	0	0
HWI-M03023:30:000000000-AB188:1:1101:26844:21178_CONS_SUB_SUB	0.892857143	AB981749	1407	NA	NA	NA	NA	Myrtales	NA	['Pternandra echinata', 'Mouriri crassifolia', 'Pilidiostigma tropicum', 'Mouriri sp. B1-020']	NA	41944	atcctgttttacgaaacccaacagcagttgagaaagcgagaatacaaaaagaatag	order	6	0	0	0	0	0	0	0	54	0	0	0	7	0	0	0	0	0	0	0	0	0	0	0	0	0	0	0	0	0	0	1	0	0	0
HWI-M03023:30:000000000-AB188:1:2115:23101:3828_CONS_SUB_SUB	0.981818182	FJ039334	1398	3499	Urticaceae	NA	NA	Urticaceae	NA	[]	NA	3499	atccggttttatgaaagcaaacaagggttcagaaagcgataataaaaaaggaaag	family	2	0	0	1	0	0	0	0	1	0	0	0	0	0	0	0	0	6	0	0	0	0	0	121	0	0	0	40	0	0	0	0	0	0	0
HWI-M03023:41:000000000-ABUB0:1:1101:23091:7023_CONS_SUB_SUB	0.978723404	AB817687	1389	4637	Musaceae	NA	NA	Musaceae	NA	['Musa rosea', 'Musa ornata']	NA	4637	atccttattttgagaaaacaaaggtttataaaactagaatttgaaag	family	6	0	0	0	0	0	0	0	0	0	1	0	0	0	0	0	0	0	0	0	0	0	0	0	0	0	0	0	0	0	0	0	0	0	0
HWI-M03023:30:000000000-AB188:1:1103:26529:8886_CONS_SUB_SUB	0.984375	AB817344	1370	3931	Myrtaceae	NA	NA	Myrteae	NA	['Psidium guajava']	NA	1699523	atcctgttttacgaaaaccaacaaaacaataagggttcataaagcgcgaataaataaaggatag	tribe	2	0	9	0	0	0	7	53	4	0	0	0	54	0	0	0	7	0	0	11	0	0	15	0	11	0	5	0	0	0	0	1	20	0	3
HWI-M03023:41:000000000-ABUB0:1:1101:6289:3447_CONS_SUB_SUB	0.978723404	AB817687	1370	4637	Musaceae	NA	NA	Musaceae	NA	['Musa rosea', 'Musa ornata']	NA	4637	atcctcattttgagaaaacaaaggtttataaaactagaatttaaaag	family	4	0	0	0	0	0	0	0	0	0	0	0	0	0	0	0	0	0	0	0	0	0	0	0	0	0	0	0	0	0	1	0	1	0	0
HWI-M03023:30:000000000-AB188:1:1101:14924:2587_CONS_SUB_SUB	1	AM113700	1370	4479	Poaceae	NA	NA	Poaceae	NA	[]	NA	4479	atccgtgttttgagaaaacaagtggttctcgaactagaatccaaaggaaaag	family	1	0	0	0	0	0	0	0	1365	0	0	0	0	1	0	1	0	0	0	0	1	0	0	0	0	0	0	0	0	0	0	0	0	0	0
HWI-M03023:30:000000000-AB188:1:1103:19962:2581_CONS_SUB_SUB	0.984375	AB817344	1362	3931	Myrtaceae	NA	NA	Myrteae	NA	['Psidium guajava']	NA	1699523	atccagttttacgaaaaccaacaaaacaataagggttcataaagcgcgaataaaaaaaggatag	tribe	2	0	10	0	0	0	10	41	7	0	0	0	115	0	0	0	5	0	0	6	1	0	21	0	27	0	7	0	0	0	0	0	26	0	2
HWI-M03023:30:000000000-AB188:1:1101:12476:5720_CONS_SUB_SUB	0.984375	AB817344	1343	3931	Myrtaceae	NA	NA	Myrteae	NA	[]	NA	1699523	atcctgttttacgaaaaccaacaaaacaatatgggttcataaagcgcgaataaaaaaaggatag	tribe	1	0	9	0	0	0	11	34	3	0	0	0	63	0	0	0	8	1	0	15	0	0	14	0	17	1	5	0	0	0	0	0	19	0	2
HWI-M03023:30:000000000-AB188:1:1102:12232:5843_CONS_SUB_SUB	0.941176471	HQ696727	1338	3629	Malvaceae	NA	NA	Malvoideae	NA	['Hibiscus rosa-sinensis', 'Kosteletzkya adoensis', 'Sida sp. TRK-2015']	NA	214907	atcctattatgttacgaaaataaacatgaacaaaggtccagcaagcgagaataataaaaaaaggaaag	subfamily	6	0	45	0	0	0	9	0	0	0	0	589	0	0	0	1	0	0	0	0	0	0	0	0	1	0	0	0	0	0	0	0	0	1	0
HWI-M03023:30:000000000-AB188:1:1101:18487:4064_CONS_SUB_SUB	0.892857143	AB981749	1334	NA	NA	NA	NA	Myrtales	NA	['Pternandra echinata', 'Mouriri crassifolia', 'Pilidiostigma tropicum', 'Mouriri sp. B1-020']	NA	41944	atcctgttttacgaaaaccaacagcagttgagaaagcgagaatacaaaaaggatag	order	6	0	0	0	0	0	0	0	345	0	0	0	285	0	0	0	0	0	0	0	0	0	0	0	1	0	0	0	0	1	0	0	0	0	0
HWI-M03023:30:000000000-AB188:1:1101:24338:5852_CONS_SUB_SUB	0.941176471	HQ696727	1326	3629	Malvaceae	NA	NA	Malvoideae	NA	['Hibiscus rosa-sinensis', 'Kosteletzkya adoensis', 'Sida sp. TRK-2015']	NA	214907	atcctattatgttacgaaaataaacatgaacaaaggttcagcaagcgagaataataaaaaaaggagag	subfamily	6	0	93	0	0	0	10	0	0	0	0	452	0	0	0	0	0	1	0	0	0	0	0	0	0	0	0	0	0	0	0	0	0	0	0
HWI-M03023:30:000000000-AB188:1:1101:13680:4138_CONS_SUB_SUB	0.941176471	HQ696727	1310	3629	Malvaceae	NA	NA	Malvoideae	NA	['Hibiscus rosa-sinensis', 'Kosteletzkya adoensis', 'Sida sp. TRK-2015']	NA	214907	atcctattatgctacgaaaataaacatgaacaaaggttcagcaagcgagaataataaaaaaaggaaag	subfamily	6	0	42	0	0	0	10	1	0	0	0	232	0	0	0	0	0	1	0	0	0	0	0	0	0	0	0	0	0	0	0	0	0	0	0
HWI-M03023:30:000000000-AB188:1:1107:16415:11066_CONS_SUB_SUB	0.981818182	FJ039334	1303	3499	Urticaceae	NA	NA	Urticaceae	NA	[]	NA	3499	atccggttttatgaaaacaaacaagggttcagaaagcgataataaaaaggaaag	family	1	0	1	0	0	0	0	0	1	0	0	0	0	1	0	0	0	16	0	0	0	0	0	286	0	0	0	102	0	0	0	0	0	0	0
HWI-M03023:30:000000000-AB188:1:1118:16431:8089_CONS_SUB_SUB	0.976190476	AF152615	1303	24966	Rubiaceae	NA	NA	Rubioideae	NA	['Psychotria hispidula']	NA	169617	atcttttttctgaaagcaaaagttcagaaagtgaagaaaagg	subfamily	2	0	0	0	0	0	0	0	0	0	0	0	0	0	1	0	0	0	0	0	0	0	0	0	0	0	0	0	0	0	0	0	0	0	0
HWI-M03023:30:000000000-AB188:1:1101:21055:2237_CONS_SUB_SUB	0.94	AB445554	1291	NA	NA	NA	NA	Rosales	NA	[]	NA	3744	atccggttttctggagacaaacaaggattcagaaggcgataataaaaaag	order	37	1	0	0	0	167	0	0	0	64	47	0	0	0	0	0	0	0	98	0	0	0	0	0	0	0	0	0	0	1	34	0	0	0	0
HWI-M03023:30:000000000-AB188:1:1101:17080:6393_CONS_SUB_SUB	0.892857143	AB981749	1286	NA	NA	NA	NA	Myrtales	NA	['Pternandra echinata', 'Mouriri crassifolia', 'Pilidiostigma tropicum', 'Mouriri sp. B1-020']	NA	41944	atcctgttttacgaaaaccaacaacagttgagaaagcgagaatacaaaaagaatag	order	6	0	0	0	0	0	0	0	634	0	0	0	139	0	1	0	0	0	0	0	0	0	0	0	2	0	0	0	0	1	0	1	0	0	0
HWI-M03023:30:000000000-AB188:1:1119:16371:6747_CONS_SUB_SUB	0.892857143	AB981749	1282	NA	NA	NA	NA	Myrtales	NA	['Pternandra echinata', 'Mouriri crassifolia', 'Pilidiostigma tropicum', 'Mouriri sp. B1-020']	NA	41944	atcctgtcttacgaaaaccaacagcagttgagaaagcgagaatacaaaaagaatag	order	6	0	1	0	0	0	0	0	449	0	0	0	108	0	0	1	0	0	0	0	0	0	0	0	2	0	0	0	0	0	0	0	0	0	0
HWI-M03023:30:000000000-AB188:1:1101:18845:2376_CONS_SUB_SUB	0.96875	AB817344	1275	3931	Myrtaceae	NA	NA	Myrtoideae	NA	['Psidium guajava', 'Melaleuca nodosa', 'Eucalyptus globulus', 'Myrcia bicarinata', 'Calyptranthes garciae', 'Myrcia carvalhoi', 'Myrcia minutiflora', 'Myrcia polyantha', 'Syzygium sayeri']	NA	1699513	atcctgtcttacgaaaaccaacaaaacaataagggttcataaagcgcgaataaaaaaagggtag	subfamily	28	0	0	0	0	0	0	1234	1	0	0	0	4	0	0	0	0	0	0	0	0	0	0	1	1	0	1	0	0	0	0	0	0	0	0
HWI-M03023:30:000000000-AB188:1:1101:17679:6187_CONS_SUB_SUB	0.941176471	HQ696727	1269	3629	Malvaceae	NA	NA	Malvoideae	NA	['Hibiscus rosa-sinensis', 'Kosteletzkya adoensis', 'Sida sp. TRK-2015']	NA	214907	atcctattatgttacgaaaataaacatgaacagaggttcagcaagcgagaataataaaaaaaggaaag	subfamily	6	0	112	0	0	0	20	1	0	0	0	319	0	0	1	0	0	0	0	0	0	0	0	1	1	0	0	0	0	1	0	0	0	0	0
HWI-M03023:41:000000000-ABUB0:1:1101:7935:2067_CONS_SUB_SUB	0.978723404	AB817687	1244	4637	Musaceae	NA	NA	Musaceae	NA	['Musa rosea', 'Musa ornata']	NA	4637	atccttattttgagaaaacaaaggtttataaaactagaatttaaag	family	6	0	0	0	0	0	0	0	0	0	0	0	0	0	0	0	0	0	0	0	0	0	0	0	0	0	0	0	0	0	0	0	0	0	0
HWI-M03023:30:000000000-AB188:1:1101:7011:3293_CONS_SUB_SUB	0.94	AB445554	1243	NA	NA	NA	NA	Rosales	NA	[]	NA	3744	atccggttttctgaaggcaaacaaggattcagaaggcgataataaaaaag	order	37	5	0	0	0	191	0	0	1	507	63	0	0	0	0	0	0	0	38	0	0	0	0	0	0	0	0	0	0	0	28	0	0	0	0
HWI-M03023:30:000000000-AB188:1:1102:19726:16045_CONS_SUB_SUB	0.941176471	HQ696727	1240	3629	Malvaceae	NA	NA	Malvoideae	NA	['Hibiscus rosa-sinensis', 'Kosteletzkya adoensis', 'Sida sp. TRK-2015']	NA	214907	atcctattatgttacgaaaataagcatgaacaaaggttcagcaagcgagaataataaaaaaaggaaag	subfamily	6	0	66	0	0	0	8	0	0	0	0	259	0	0	0	0	0	0	0	0	0	0	0	0	0	0	0	0	0	0	0	0	0	0	0
HWI-M03023:30:000000000-AB188:1:1118:12088:7336_CONS_SUB_SUB	0.975	AJ577458	1234	4070	Solanaceae	NA	NA	Cestreae	NA	['Cestrum longiflorum']	NA	424559	atcctttgtttcggaaaacaaacaaaggttcagaaaaaag	tribe	3	0	1	0	0	0	0	0	0	0	0	0	0	336	155	0	1	5	0	0	1	0	0	0	68	38	0	0	0	221	0	0	0	0	0
HWI-M03023:30:000000000-AB188:1:1101:21460:20994_CONS_SUB_SUB	0.978723404	AY145352	1233	NA	NA	NA	NA	Magnoliidae	NA	['Ophrypetalum odoratum', 'Goniothalamus andersonii', 'Annona cherimola', 'Goniothalamus uvarioides']	NA	232347	atcctgtgttcggaaaacaaggttcagaaagcgagaatcaaaaaaag	no rank	12	0	0	0	0	0	0	0	0	0	0	0	0	0	0	0	0	0	0	0	0	0	0	0	0	0	0	0	0	9	0	0	0	0	0
HWI-M03023:30:000000000-AB188:1:1112:20133:24595_CONS_SUB_SUB	0.981818182	FJ039334	1220	3499	Urticaceae	NA	NA	Urticaceae	NA	[]	NA	3499	atccggttttatgaaaacaaacaagggttcagaaggcgataataaaaaaggaaag	family	1	1	1	0	0	2	0	0	0	0	0	0	1	0	0	0	0	11	0	0	0	0	0	342	0	0	0	90	0	0	1	0	0	0	0
HWI-M03023:30:000000000-AB188:1:1104:1854:14634_CONS_SUB_SUB	0.984375	AB817344	1207	3931	Myrtaceae	NA	NA	Myrteae	NA	['Psidium guajava']	NA	1699523	atcctgttttacgaaaaccaacaaaacaataagggttaataaagcgcgaataaaaaaaggatag	tribe	2	1	10	0	0	3	9	25	17	1	0	0	110	0	0	0	6	1	0	9	0	0	9	0	16	0	6	0	0	0	0	0	24	0	4
HWI-M03023:41:000000000-ABUB0:1:1101:10674:3045_CONS_SUB_SUB	0.978723404	AB817687	1205	4637	Musaceae	NA	NA	Musaceae	NA	['Musa rosea', 'Musa ornata']	NA	4637	atccttattttgagaaaacaaaggtttataaaactagaattcaaaag	family	4	0	0	0	0	0	0	0	0	0	0	0	0	0	0	0	0	0	0	0	0	0	0	0	0	0	0	0	0	0	0	0	0	0	0
HWI-M03023:30:000000000-AB188:1:1101:8180:8650_CONS_SUB_SUB	0.979591837	AY794626	1198	3977	Euphorbiaceae	NA	NA	Hippomaneae	NA	[]	NA	235893	atccggttttccgaaaacaaacaaaggttcaggaatacagaaacaaagg	tribe	2	0	0	0	0	0	0	0	29	0	0	0	0	0	0	0	1	0	0	0	0	0	0	0	0	0	0	0	0	0	0	0	0	0	41
HWI-M03023:30:000000000-AB188:1:1102:10383:6759_CONS_SUB_SUB	0.941176471	HQ696727	1194	3629	Malvaceae	NA	NA	Malvoideae	NA	['Hibiscus rosa-sinensis', 'Kosteletzkya adoensis', 'Sida sp. TRK-2015']	NA	214907	atcctattatgttacgaaaataaacatgaacaaaggttcagcaagcgagagtaataaaaaaaggaaag	subfamily	6	0	56	0	0	0	14	0	0	0	0	284	0	0	0	0	0	0	0	0	0	0	0	0	1	0	0	0	0	1	0	0	0	0	0
HWI-M03023:30:000000000-AB188:1:1101:22775:3148_CONS_SUB_SUB	0.94	AB445554	1187	NA	NA	NA	NA	Rosales	NA	[]	NA	3744	atccggttttctgaagacaaacaaggattcagaaggcgataataaagaag	order	37	2	0	0	0	149	0	0	0	48	52	0	0	1	0	0	0	0	42	0	0	0	0	0	0	0	0	0	0	0	35	0	0	0	0
HWI-M03023:30:000000000-AB188:1:1101:21309:2029_CONS_SUB_SUB	0.892857143	AB981749	1182	NA	NA	NA	NA	Myrtales	NA	['Pternandra echinata', 'Mouriri crassifolia', 'Pilidiostigma tropicum', 'Mouriri sp. B1-020']	NA	41944	atcctgttttacgaaaaccaacagcagttgagagagcgagaatacaaaaagaatag	order	6	0	0	0	0	0	0	0	512	0	0	0	89	0	0	0	0	0	0	0	0	0	0	0	0	0	0	0	0	0	0	0	0	0	0
HWI-M03023:30:000000000-AB188:1:1101:7988:4307_CONS_SUB_SUB	0.94	AB445554	1166	NA	NA	NA	NA	Rosales	NA	[]	NA	3744	atccggttttctgaggacaaacaaggattcagaaggcgataataaaaaag	order	37	8	0	0	0	284	0	1	0	67	92	0	0	0	0	0	0	0	66	0	0	0	0	0	0	0	0	0	0	1	91	0	0	0	0
HWI-M03023:30:000000000-AB188:1:1101:11021:2255_CONS_SUB_SUB	0.94	AB445554	1163	NA	NA	NA	NA	Rosales	NA	[]	NA	3744	atccggttttctgaagacaaacaaggattcagaaggcgataataagaaag	order	49	3	0	0	0	248	0	0	0	60	104	0	0	0	0	0	0	0	70	0	1	0	0	0	0	0	0	0	0	0	43	0	0	0	0
HWI-M03023:30:000000000-AB188:1:1101:11868:2150_CONS_SUB_SUB	0.892857143	FJ039156	1158	39998	Melastomataceae	40017	Mouriri	Mouriri	NA	['Mouriri crassifolia', 'Mouriri sp. B1-020']	NA	40017	atcctgttttacgaaaaccaacagcagttgagaaagcgaggatacaaaaagaatag	genus	2	0	0	0	0	0	0	0	329	0	0	0	76	0	0	0	0	0	0	0	0	0	0	0	1	0	1	0	0	1	0	1	0	0	0
HWI-M03023:30:000000000-AB188:1:1102:24487:15773_CONS_SUB_SUB	0.941176471	HQ696727	1157	3629	Malvaceae	NA	NA	Malvoideae	NA	['Hibiscus rosa-sinensis', 'Kosteletzkya adoensis', 'Sida sp. TRK-2015']	NA	214907	atcctattatgttacgaaaataaacatgaacgaaggttcagcaagcgagaataataaaaaaaggaaag	subfamily	6	0	50	0	0	0	12	0	0	0	0	237	0	0	0	0	0	0	0	0	0	0	0	0	0	0	0	0	0	0	0	0	0	0	0
HWI-M03023:30:000000000-AB188:1:1104:3142:14907_CONS_SUB_SUB	0.984375	AB817344	1151	3931	Myrtaceae	NA	NA	Myrteae	NA	['Psidium guajava']	NA	1699523	atcctgttttacgaaaaccaacaaaacaataagggttcataaagggcgaataaaaaaaggatag	tribe	2	0	7	0	0	0	5	45	12	0	0	0	63	0	0	0	4	0	0	8	0	0	7	3	21	0	12	2	0	0	0	0	13	0	0
HWI-M03023:30:000000000-AB188:1:1101:20673:3832_CONS_SUB_SUB	0.941176471	HQ696727	1138	3629	Malvaceae	NA	NA	Malvoideae	NA	['Hibiscus rosa-sinensis', 'Kosteletzkya adoensis', 'Sida sp. TRK-2015']	NA	214907	atcctattatgttacgaaaataaacatgaacaaaggttcagcgagcgagaataataaaaaaaggaaag	subfamily	6	0	71	0	0	0	18	0	0	0	0	320	0	0	0	0	0	0	0	0	0	0	0	0	0	0	0	0	0	0	0	0	0	0	0
HWI-M03023:30:000000000-AB188:1:1101:9569:4632_CONS_SUB_SUB	0.955882353	HQ696727	1119	3629	Malvaceae	NA	NA	Malvoideae	NA	['Kosteletzkya adoensis']	NA	214907	atcctattatgttacgaaaataaacatgaacaaaggttcagcaagcgagaataatagaaaaaggaaag	subfamily	4	0	63	0	0	0	5	0	0	0	0	181	0	0	0	0	0	0	0	0	0	0	0	0	0	0	0	0	0	1	0	0	0	0	0
HWI-M03023:30:000000000-AB188:1:1103:13283:5820_CONS_SUB_SUB	0.984375	AB817344	1118	3931	Myrtaceae	NA	NA	Myrteae	NA	['Psidium guajava']	NA	1699523	atcctgttttacgaaaaccaacaaaacaataagggtgcataaagcgcgaataaaaaaaggatag	tribe	2	0	11	0	0	1	3	28	6	0	0	0	95	6	3	0	3	0	0	6	0	0	5	0	17	0	4	0	0	7	0	1	13	0	0
HWI-M03023:41:000000000-ABUB0:1:1102:10927:5454_CONS_SUB_SUB	0.978723404	AB817687	1114	4637	Musaceae	NA	NA	Musaceae	NA	['Musa rosea', 'Musa ornata']	NA	4637	atccttattttaagaaaacaaaggtttataaaactagaatttaaaag	family	4	0	0	0	0	0	0	0	0	0	1	0	0	0	0	0	0	0	0	0	0	0	0	0	0	0	0	0	0	0	0	0	0	0	0
HWI-M03023:30:000000000-AB188:1:2115:5998:17944_CONS_SUB_SUB	0.5	AF482678	1112	NA	NA	NA	NA	Embryophyta	NA	[]	NA	3193	atcctggttttgagaaaaag	no rank	38637	0	0	0	0	0	0	0	1	0	0	0	2	0	0	0	28	0	0	0	2	0	0	0	0	0	0	0	0	0	0	507	0	0	1
HWI-M03023:41:000000000-ABUB0:1:1101:7770:4946_CONS_SUB_SUB	0.978723404	AB817687	1109	4637	Musaceae	NA	NA	Musaceae	NA	['Musa rosea', 'Musa ornata']	NA	4637	atccttattttgagaaaacaaaggtgtataaaactagaatttaaaag	family	4	0	0	0	0	0	0	0	0	0	0	0	0	0	0	0	0	0	0	0	0	0	0	0	0	1	0	0	0	0	0	0	0	1	0
HWI-M03023:41:000000000-ABUB0:1:1101:23000:17530_CONS_SUB_SUB	0.976190476	AY145346	1097	16739	Piperaceae	13215	Piper	Piper	NA	[]	NA	13215	atcctatttttcagaaaacacgagttaagaaagcgagaaagg	genus	2	0	0	0	0	0	0	0	0	0	0	0	0	0	0	0	0	139	0	0	0	0	0	0	0	0	0	0	0	0	0	0	0	0	0
HWI-M03023:30:000000000-AB188:1:1101:8861:4372_CONS_SUB_SUB	0.975	AJ577458	1085	4070	Solanaceae	NA	NA	Cestreae	NA	['Cestrum longiflorum']	NA	424559	atcctttatttcagaaaacaaacaaaggttcagaaaaaag	tribe	3	0	0	0	0	0	0	0	0	0	0	0	0	188	212	1	0	2	0	0	0	0	0	0	42	26	0	0	0	184	0	0	0	0	0
HWI-M03023:30:000000000-AB188:1:1101:22580:3137_CONS_SUB_SUB	0.892857143	AB981749	1082	NA	NA	NA	NA	Myrtales	NA	['Pternandra echinata', 'Mouriri crassifolia', 'Pilidiostigma tropicum', 'Mouriri sp. B1-020']	NA	41944	atcctgttttacgaaaaccaacagcagttgagaaagcgagaatacaaaaggaatag	order	6	0	0	0	0	0	0	0	456	0	0	0	66	0	0	0	0	0	0	0	1	0	0	0	0	0	0	0	0	0	0	0	0	0	0
HWI-M03023:30:000000000-AB188:1:1113:13546:23382_CONS_SUB_SUB	0.975	AJ577458	1080	4070	Solanaceae	NA	NA	Cestreae	NA	['Cestrum longiflorum']	NA	424559	atcctttatttcggaaaacaaacaaaggtacagaaaaaag	tribe	3	0	0	0	0	0	0	0	2	0	0	1	0	252	172	1	0	0	0	0	0	0	0	0	52	15	1	0	0	161	0	0	0	0	1
HWI-M03023:30:000000000-AB188:1:1101:2103:12793_CONS_SUB_SUB	0.984375	AB817344	1070	3931	Myrtaceae	NA	NA	Myrteae	NA	['Psidium guajava']	NA	1699523	atcctgttttacgaaaaacaacaaaacaataagggttcataaagcgcgaataaaaaaaggatag	tribe	2	0	6	0	0	0	4	39	3	0	0	0	77	0	2	0	16	0	0	7	0	0	11	0	11	0	2	0	0	1	0	0	15	0	14
HWI-M03023:30:000000000-AB188:1:1101:20525:2800_CONS_SUB_SUB	0.955882353	HQ696727	1064	3629	Malvaceae	NA	NA	Malvoideae	NA	['Kosteletzkya adoensis']	NA	214907	atcctattatgttacgaaaataaacatgaacaaaggttcagcaagcgagaataataaaaagaggaaag	subfamily	4	0	72	0	0	0	13	0	1	0	0	199	0	1	0	0	0	0	0	0	0	0	0	0	0	0	0	0	0	0	0	0	0	0	0
HWI-M03023:30:000000000-AB188:1:1111:12696:12889_CONS_SUB_SUB	0.984375	AB817344	1061	3931	Myrtaceae	NA	NA	Myrteae	NA	['Psidium guajava']	NA	1699523	atcctgttttacgaaaaccaacaaaacaataagggttcataaagcgcgaataaaaaaaggattg	tribe	2	0	6	0	1	0	8	32	8	0	0	0	39	0	0	0	1	0	1	5	0	0	12	0	15	0	5	0	0	0	0	0	20	0	1
HWI-M03023:30:000000000-AB188:1:2111:22599:14437_CONS_SUB_SUB	0.983050847	AF195689	1058	3803	Fabaceae	NA	NA	Mimosoideae	NA	['Acacia multispicata', 'Acacia latisepala', 'Inga stipularis', 'Acacia incrassata', 'Acacia hystrix', 'Acacia decora', 'Acacia buxifolia', 'Acacia suaveolens']	NA	3807	atcctgttttccgaaaaccaagaagagttcagaaagggagaataaaataaaaaaaaagg	subfamily	16	0	0	1	0	0	0	0	423	0	0	1	1	0	1	0	0	0	0	0	0	0	0	0	0	0	0	1	0	0	0	0	0	0	0
HWI-M03023:30:000000000-AB188:1:1111:21103:8407_CONS_SUB_SUB	0.977777778	AF188796	1056	4613	Bromeliaceae	NA	NA	Bromeliaceae	NA	['Tillandsia disticha', 'Tillandsia tectorum', 'Tillandsia gardneri', 'Racinaea venusta', 'Barfussia wagneriana', 'Tillandsia heubergeri', 'Tillandsia demissa', 'Lemeltonia dodsonii']	NA	4613	atctttcttttgggaaaacaagggtataaaactggaataaaaaag	family	15	0	0	0	0	0	0	0	1	0	0	0	0	2	1	0	0	0	0	0	0	0	0	0	1	0	0	0	0	0	0	1	0	1	0
HWI-M03023:30:000000000-AB188:1:1101:22175:3200_CONS_SUB_SUB	0.910714286	FJ039156	1052	39998	Melastomataceae	40017	Mouriri	Mouriri	NA	['Mouriri crassifolia', 'Mouriri sp. B1-020']	NA	40017	atcctgttttacgaaaaccagcagcagttgagaaagcgagaatacaaaaagaatag	genus	2	0	0	0	0	0	0	0	223	0	0	0	70	0	0	0	0	0	0	0	1	0	0	1	0	0	0	0	0	0	0	0	0	0	0
HWI-M03023:30:000000000-AB188:1:1101:18272:2635_CONS_SUB_SUB	0.892857143	AB981749	1049	NA	NA	NA	NA	Myrtales	NA	['Pternandra echinata', 'Mouriri crassifolia', 'Pilidiostigma tropicum', 'Mouriri sp. B1-020']	NA	41944	atcctgttttacgaaaaccaacagcagttgagaaggcgagaatacaaaaagaatag	order	6	0	0	0	0	0	0	0	361	1	0	0	75	0	0	0	0	0	0	0	0	0	0	0	0	0	0	0	0	0	0	0	0	0	0
HWI-M03023:41:000000000-ABUB0:1:1101:17411:21911_CONS_SUB_SUB	1	AY794756	1048	3977	Euphorbiaceae	316892	Plukenetia	Plukenetia	NA	[]	NA	316892	atcctgttttctgaaaacaaccaaaggttcataaagacagaataaaaaaaag	genus	1	0	0	0	0	0	0	0	0	0	0	0	0	0	0	0	0	0	0	0	0	0	1	0	0	0	0	0	0	0	1041	0	0	0	0
HWI-M03023:30:000000000-AB188:1:1101:5900:4413_CONS_SUB_SUB	0.892857143	AB981749	1040	NA	NA	NA	NA	Myrtales	NA	['Pternandra echinata', 'Mouriri crassifolia', 'Pilidiostigma tropicum', 'Mouriri sp. B1-020']	NA	41944	atcctgttttacgaaaaccaacagcagttgggaaagcgagaatacaaaaagaatag	order	6	0	0	0	0	0	0	0	485	0	0	0	73	0	0	0	0	0	0	0	0	0	0	0	0	0	0	0	0	0	0	0	0	0	0
HWI-M03023:30:000000000-AB188:1:1105:6869:4970_CONS_SUB_SUB	0.892857143	AB981749	1035	NA	NA	NA	NA	Myrtales	NA	['Pternandra echinata', 'Mouriri crassifolia', 'Pilidiostigma tropicum', 'Mouriri sp. B1-020']	NA	41944	atcctgttttacgaaaaccaacagcagttgagaaagcgagaatacataaagaatag	order	6	0	0	0	0	1	0	0	56	0	0	0	13	1	1	0	0	0	0	0	0	0	0	0	0	0	0	0	0	1	0	0	0	0	0
HWI-M03023:41:000000000-ABUB0:1:1101:28109:19112_CONS_SUB_SUB	0.978723404	AB817687	1029	4637	Musaceae	NA	NA	Musaceae	NA	['Musa rosea', 'Musa ornata']	NA	4637	atccttattttgaaaaaacaaaggtttataaaactagaatttaaaag	family	4	0	0	0	0	0	0	0	0	0	0	0	0	0	0	0	0	0	0	0	0	0	0	0	0	0	0	0	0	0	0	0	0	0	0
HWI-M03023:30:000000000-AB188:1:1101:6827:2595_CONS_SUB_SUB	0.941176471	HQ696727	1019	3629	Malvaceae	NA	NA	Malvoideae	NA	['Hibiscus rosa-sinensis', 'Kosteletzkya adoensis', 'Sida sp. TRK-2015']	NA	214907	atcctattatgttacgaaaatagacatgaacaaaggttcagcaagcgagaataataaaaaaaggaaag	subfamily	6	0	79	0	0	0	10	0	1	0	0	268	1	0	0	1	0	0	0	0	0	0	0	0	0	0	0	0	0	0	0	0	0	0	0
HWI-M03023:30:000000000-AB188:1:1101:21977:15059_CONS_SUB_SUB	0.941176471	HQ696727	1016	3629	Malvaceae	NA	NA	Malvoideae	NA	['Hibiscus rosa-sinensis', 'Kosteletzkya adoensis', 'Sida sp. TRK-2015']	NA	214907	atcctattatgttacgaaaataaacatgaacaaaggttcagcaagcgagaagaataaaaaaaggaaag	subfamily	6	0	68	0	0	0	19	0	3	0	0	213	3	0	0	0	0	0	0	0	0	0	1	0	0	0	0	0	0	0	0	0	0	0	0
HWI-M03023:30:000000000-AB188:1:1101:10578:3344_CONS_SUB_SUB	0.94	AB445554	1016	NA	NA	NA	NA	Rosales	NA	[]	NA	3744	atccggttttctgaagacaaacaaggattcagagggcgataataaaaaag	order	37	1	0	0	0	209	0	0	1	84	83	0	0	0	0	0	0	0	43	0	0	0	0	0	0	0	0	0	0	0	42	0	0	0	0
HWI-M03023:30:000000000-AB188:1:1101:8007:2693_CONS_SUB_SUB	0.892857143	AB981749	1010	NA	NA	NA	NA	Myrtales	NA	['Pternandra echinata', 'Mouriri crassifolia', 'Pilidiostigma tropicum', 'Mouriri sp. B1-020']	NA	41944	atcctgttttacggaaaccaacagcagttgagaaagcgagaatacaaaaagaatag	order	6	0	0	0	0	0	0	0	509	0	0	0	70	3	0	0	0	0	0	0	0	0	0	0	1	0	0	0	0	1	0	0	0	0	0
HWI-M03023:30:000000000-AB188:1:1101:14441:17911_CONS_SUB_SUB	0.941176471	HQ696727	1006	3629	Malvaceae	NA	NA	Malvoideae	NA	['Hibiscus rosa-sinensis', 'Kosteletzkya adoensis', 'Sida sp. TRK-2015']	NA	214907	atcctattatgttacgaaaataaacatgaacaaaggttcagcaggcgagaataataaaaaaaggaaag	subfamily	6	0	66	0	0	0	7	0	0	0	0	225	0	0	0	0	0	0	0	0	0	0	0	0	0	0	0	0	0	0	0	0	0	0	0
HWI-M03023:30:000000000-AB188:1:1101:22073:17840_CONS_SUB_SUB	0.94	AB445554	1004	NA	NA	NA	NA	Rosales	NA	[]	NA	3744	atccggttttctgaagacaagcaaggattcagaaggcgataataaaaaag	order	37	2	0	0	0	178	0	0	0	38	105	0	0	0	0	0	0	0	41	0	0	0	0	0	0	0	0	0	0	0	24	0	0	0	0
HWI-M03023:30:000000000-AB188:1:1101:11569:16601_CONS_SUB_SUB	0.941176471	HQ696727	995	3629	Malvaceae	NA	NA	Malvoideae	NA	['Hibiscus rosa-sinensis', 'Kosteletzkya adoensis', 'Sida sp. TRK-2015']	NA	214907	atcctattatgttacgaagataaacatgaacaaaggttcagcaagcgagaataataaaaaaaggaaag	subfamily	6	0	59	0	0	0	5	0	0	0	0	201	0	0	0	0	0	0	0	0	0	0	0	0	0	0	0	0	0	0	0	0	0	0	0
HWI-M03023:30:000000000-AB188:1:1106:13755:23199_CONS_SUB_SUB	0.5	KF277693	992	NA	NA	NA	NA	Embryophyta	NA	[]	NA	3193	atccttgttttgggaaaaag	no rank	11906	0	1	0	0	0	0	0	0	0	0	0	0	2	2	0	15	0	0	0	1	0	0	0	3	0	0	0	0	4	0	452	0	0	1
HWI-M03023:30:000000000-AB188:1:2118:15528:16116_CONS_SUB_SUB	0.892857143	AB981749	991	NA	NA	NA	NA	Myrtales	NA	['Pternandra echinata', 'Mouriri crassifolia', 'Pilidiostigma tropicum', 'Mouriri sp. B1-020']	NA	41944	atcctgttttacgaaaaccaacagcagttgagaaagcgggaatacaaaaagaatag	order	6	0	1	0	0	0	0	0	365	0	0	0	61	0	0	0	0	0	0	0	0	0	0	0	0	0	1	0	0	1	0	0	0	0	0
HWI-M03023:30:000000000-AB188:1:1101:14579:5405_CONS_SUB_SUB	0.94	AB445554	989	NA	NA	NA	NA	Rosales	NA	[]	NA	3744	atccggttttctgaagacaaacaaggatccagaaggcgataataaaaaag	order	37	77	0	0	0	205	0	0	0	43	48	0	0	0	0	0	0	0	66	0	0	0	0	0	0	0	0	0	0	0	22	0	0	0	0
HWI-M03023:30:000000000-AB188:1:1101:11074:6118_CONS_SUB_SUB	0.941176471	HQ696727	977	3629	Malvaceae	NA	NA	Malvoideae	NA	['Hibiscus rosa-sinensis', 'Kosteletzkya adoensis', 'Sida sp. TRK-2015']	NA	214907	atcctattatgttacgaaagtaaacatgaacaaaggttcagcaagcgagaataataaaaaaaggaaag	subfamily	6	0	161	0	0	0	2	0	0	0	0	233	0	0	0	0	0	0	0	0	0	0	0	0	0	0	1	0	0	0	0	0	0	0	0
HWI-M03023:30:000000000-AB188:1:1111:9739:4564_CONS_SUB_SUB	0.892857143	AB981749	974	NA	NA	NA	NA	Myrtales	NA	['Pternandra echinata', 'Mouriri crassifolia', 'Pilidiostigma tropicum', 'Mouriri sp. B1-020']	NA	41944	atcctgttttacgaaaaccaacagaagttgagaaagcgagaatacaaaaagaatag	order	6	0	0	0	0	1	0	2	389	0	0	0	172	0	0	0	0	0	0	0	1	0	0	0	0	0	0	0	0	0	1	0	0	0	0
HWI-M03023:30:000000000-AB188:1:1101:15983:2502_CONS_SUB_SUB	0.94	AB445554	968	NA	NA	NA	NA	Rosales	NA	[]	NA	3744	atccggttttctgaagacaaacaaggattcagaaggcgataatagaaaag	order	37	1	0	0	0	252	0	1	1	53	68	0	1	0	0	0	0	0	57	0	0	0	0	0	0	0	0	0	0	1	52	0	0	0	0
HWI-M03023:30:000000000-AB188:1:1116:11753:15107_CONS_SUB_SUB	0.981818182	FJ039334	967	3499	Urticaceae	NA	NA	Urticaceae	NA	[]	NA	3499	atccggttttatgaaaacaaacaagggttcagaaagcgataataagaaaggaaag	family	2	0	0	0	0	0	0	0	0	0	0	0	1	0	0	0	0	5	0	0	0	0	0	521	0	0	0	23	0	1	0	0	0	0	0
HWI-M03023:30:000000000-AB188:1:1104:22674:9025_CONS_SUB_SUB	0.984375	AB817344	962	3931	Myrtaceae	NA	NA	Myrteae	NA	['Psidium guajava']	NA	1699523	atcctgatttacgaaaaccaacaaaacaataagggttcataaagcgcgaataaaaaaaggatag	tribe	2	0	3	0	0	0	12	26	5	0	0	0	52	0	0	0	5	0	0	5	0	0	4	0	14	0	5	0	0	0	0	0	14	0	1
HWI-M03023:30:000000000-AB188:1:1101:8255:4879_CONS_SUB_SUB	0.975609756	EF175742	962	24079	Bignoniaceae	NA	NA	Bignonieae	NA	[]	NA	423302	tccttttttctcaaaacaaaggttcagaaaaggaaaaaag	tribe	3	0	0	0	0	0	0	961	0	0	0	0	0	0	0	0	0	0	0	0	0	0	0	0	0	0	0	0	0	0	0	0	0	0	0
HWI-M03023:30:000000000-AB188:1:1108:18681:17570_CONS_SUB_SUB	0.95	AJ577458	960	4070	Solanaceae	NA	NA	Cestreae	NA	['Cestrum longiflorum']	NA	424559	atcctttatttcggaaaacaaacaaaggttcagaaaaaa	tribe	3	0	0	0	0	0	0	1	0	0	0	0	1	181	162	1	0	3	0	0	0	0	0	0	25	11	0	0	0	215	0	2	0	0	0
HWI-M03023:30:000000000-AB188:1:1101:16236:3538_CONS_SUB_SUB	0.928571429	AB981749	955	39998	Melastomataceae	NA	NA	Melastomataceae	NA	['Pternandra echinata', 'Mouriri crassifolia', 'Mouriri sp. B1-020']	NA	39998	atcctgttttacgaaaaccaacagcggttgagaaagcgagaatacaaaaagaatag	family	3	0	0	0	0	0	0	0	448	0	0	0	63	0	0	0	0	0	0	0	0	0	0	0	0	0	0	0	0	0	0	0	0	0	0
HWI-M03023:41:000000000-ABUB0:1:1101:20011:5741_CONS_SUB_SUB	0.978723404	AB817687	953	4637	Musaceae	NA	NA	Musaceae	NA	['Musa rosea', 'Musa ornata']	NA	4637	atccttattttgagaaaacaaaggtttataaactagaatttaaaag	family	6	0	0	0	0	0	0	0	0	0	1	0	0	0	0	0	0	1	0	0	0	0	0	0	0	1	0	0	0	0	0	0	0	0	0
HWI-M03023:41:000000000-ABUB0:1:1101:10117:6307_CONS_SUB_SUB	0.976190476	AY145346	950	16739	Piperaceae	13215	Piper	Piper	NA	[]	NA	13215	atcctatttttcagaaaacacgagttaagaaagcgaagaagg	genus	2	0	0	0	0	0	0	0	0	0	0	0	0	0	0	0	0	182	0	0	0	0	1	0	0	0	0	0	0	0	0	0	0	0	1
HWI-M03023:30:000000000-AB188:1:1101:10883:13797_CONS_SUB_SUB	0.98	AB445554	943	3487	Moraceae	NA	NA	Moraceae	NA	['Ficus tikoua', 'Antiaris toxicaria', 'Castilla elastica', 'Ficus carica']	NA	3487	atccggttttctgaagacaaacaagggttcagaaggcgataataaaaaag	family	7	6	0	0	0	212	0	0	0	92	62	0	0	0	1	0	0	0	57	0	0	0	0	0	0	0	0	0	0	0	44	0	0	0	0
HWI-M03023:30:000000000-AB188:1:1102:24876:4027_CONS_SUB_SUB	0.94	AB445554	941	NA	NA	NA	NA	Rosales	NA	[]	NA	3744	atccggttctctgaagacaaacaaggattcagaaggcgataataaaaaag	order	37	7	1	0	0	209	0	0	0	59	57	0	0	0	0	0	0	0	75	0	0	0	0	0	0	0	0	0	0	0	43	0	0	0	0
HWI-M03023:30:000000000-AB188:1:1101:24393:19122_CONS_SUB_SUB	0.970588235	HQ696727	940	3629	Malvaceae	NA	NA	Malvoideae	NA	[]	NA	214907	atcctattatgttacgaaaataaacataaacaaaggttcagcaagcgagaataataaaaaaaggaaag	subfamily	3	0	26	0	0	0	12	0	1	0	0	124	1	0	0	0	0	0	0	0	0	0	0	0	0	0	1	0	0	0	0	0	0	0	0
HWI-M03023:30:000000000-AB188:1:1101:28251:10908_CONS_SUB_SUB	0.941176471	HQ696727	934	3629	Malvaceae	NA	NA	Malvoideae	NA	['Hibiscus rosa-sinensis', 'Kosteletzkya adoensis', 'Sida sp. TRK-2015']	NA	214907	atcctattacgttacgaaaataaacatgaacaaaggttcagcaagcgagaataataaaaaaaggaaag	subfamily	6	0	74	0	0	0	26	0	0	0	0	220	0	0	0	0	0	0	0	0	0	0	0	0	0	0	0	0	0	0	0	0	0	0	0
HWI-M03023:30:000000000-AB188:1:1101:18381:2713_CONS_SUB_SUB	0.94	AB445554	925	NA	NA	NA	NA	Rosales	NA	[]	NA	3744	atccggttttctgaagacaaacaaggactcagaaggcgataataaaaaag	order	37	1	0	0	0	188	0	1	0	48	54	0	0	0	0	1	0	0	53	0	0	0	0	0	0	0	0	0	0	0	46	0	0	0	0
HWI-M03023:30:000000000-AB188:1:1103:3129:18079_CONS_SUB_SUB	0.984375	AB817344	918	3931	Myrtaceae	NA	NA	Myrteae	NA	['Psidium guajava']	NA	1699523	atcctgttttacgaaaaccaacaaaacaatagggttcataaagcgcgaataaaaaaaggatag	tribe	2	0	6	0	0	0	7	19	3	0	0	1	39	0	0	0	2	0	0	9	0	0	13	0	16	0	2	0	0	0	1	0	13	0	4
HWI-M03023:30:000000000-AB188:1:1101:13921:14827_CONS_SUB_SUB	0.941176471	HQ696727	910	3629	Malvaceae	NA	NA	Malvoideae	NA	['Hibiscus rosa-sinensis', 'Kosteletzkya adoensis', 'Sida sp. TRK-2015']	NA	214907	gtcctattatgttacgaaaataaacatgaacaaaggttcagcaagcgagaataataaaaaaaggaaag	subfamily	6	0	47	0	0	0	7	0	0	0	0	210	0	0	0	0	0	0	0	0	0	0	0	0	0	0	0	0	0	0	0	0	0	0	0
HWI-M03023:30:000000000-AB188:1:2101:1810:11783_CONS_SUB_SUB	0.975	AJ577458	907	4070	Solanaceae	NA	NA	Cestreae	NA	['Cestrum longiflorum']	NA	424559	atcctttattttggaaaacaaacaaaggttcagaaaaaag	tribe	3	0	0	0	0	0	0	0	1	0	0	0	0	142	139	0	0	0	0	0	0	0	0	0	50	5	1	0	0	212	0	0	0	0	0
HWI-M03023:30:000000000-AB188:1:1101:20876:5112_CONS_SUB_SUB	0.894736842	FJ039156	905	39998	Melastomataceae	40017	Mouriri	Mouriri	NA	['Mouriri crassifolia', 'Mouriri sp. B1-020']	NA	40017	atcctgttttacgaaaaccgacagcagttgagaaagcgagaatacaaaaagaatag	genus	2	0	0	0	0	0	0	0	256	0	0	0	205	0	0	0	0	0	0	0	0	0	0	0	0	0	0	0	0	0	0	0	0	0	0
HWI-M03023:30:000000000-AB188:1:2113:12235:14204_CONS_SUB_SUB	0.475	AF380857	902	NA	NA	NA	NA	Embryophyta	NA	[]	NA	3193	tccttgttttgagaaaaag	no rank	38093	0	0	0	0	0	0	0	0	0	0	0	0	0	0	1	20	0	0	0	2	0	0	0	0	0	0	0	0	0	0	470	0	0	0
HWI-M03023:30:000000000-AB188:1:1101:15917:3678_CONS_SUB_SUB	0.892857143	AB981749	884	NA	NA	NA	NA	Myrtales	NA	['Pternandra echinata', 'Mouriri crassifolia', 'Pilidiostigma tropicum', 'Mouriri sp. B1-020']	NA	41944	atcctgttttacgaaaaccaacagcagttgagaaagcgagaatacgaaaagaatag	order	6	0	0	0	0	0	0	0	384	0	0	0	95	0	0	1	0	0	0	0	0	0	0	0	0	0	1	0	0	0	0	0	0	0	0
HWI-M03023:30:000000000-AB188:1:1118:6721:18439_CONS_SUB_SUB	0.975	AJ577458	883	4070	Solanaceae	NA	NA	Cestreae	NA	['Cestrum longiflorum']	NA	424559	atcctgtatttcggaaaacaaacaaaggttcagaaaaaag	tribe	3	0	0	0	0	1	0	0	2	0	0	0	0	189	196	0	0	0	0	1	0	0	0	0	34	5	1	0	0	173	0	0	0	0	0
HWI-M03023:30:000000000-AB188:1:1101:18930:13370_CONS_SUB_SUB	0.94	AB445554	881	NA	NA	NA	NA	Rosales	NA	[]	NA	3744	atccggttttctgaagacgaacaaggattcagaaggcgataataaaaaag	order	37	3	0	0	0	197	0	0	1	69	53	0	0	1	0	0	0	0	51	0	0	0	0	0	0	0	0	0	0	0	29	0	0	0	0
HWI-M03023:41:000000000-ABUB0:1:1118:12552:24594_CONS_SUB_SUB	0.983606557	KC957773	881	3803	Fabaceae	NA	NA	Mimosoideae	NA	['Acacia assimilis']	NA	3807	atcctgttttccgaaaaccaagaagagttcagaaagggagaataaaataaaaaaaaaagg	subfamily	7	0	0	0	0	0	1	0	201	0	0	0	0	0	0	0	0	0	0	0	0	0	0	0	0	1	0	0	0	4	0	0	0	0	0
HWI-M03023:30:000000000-AB188:1:1101:18351:2556_CONS_SUB_SUB	0.892857143	AB981749	878	NA	NA	NA	NA	Myrtales	NA	['Pternandra echinata', 'Mouriri crassifolia', 'Pilidiostigma tropicum', 'Mouriri sp. B1-020']	NA	41944	atcctgctttacgaaaaccaacagcagttgagaaagcgagaatacaaaaagaatag	order	6	0	0	0	0	0	0	0	333	0	0	0	78	0	0	0	0	0	0	0	0	0	0	0	0	0	0	0	0	0	0	0	0	0	0
HWI-M03023:30:000000000-AB188:1:1101:24683:3375_CONS_SUB_SUB	0.955882353	HQ696727	877	3629	Malvaceae	NA	NA	Malvoideae	NA	['Kosteletzkya adoensis']	NA	214907	atcctattatgttacgaaaataaacatgaacaaaggttcagcaagcgagaataataaaagaaggaaag	subfamily	4	0	56	0	0	0	9	0	0	0	0	199	0	0	0	0	0	0	0	0	1	0	0	0	0	0	0	0	0	1	0	0	0	0	0
HWI-M03023:30:000000000-AB188:1:1101:9225:3201_CONS_SUB_SUB	0.892857143	AB981749	876	NA	NA	NA	NA	Myrtales	NA	['Pternandra echinata', 'Mouriri crassifolia', 'Pilidiostigma tropicum', 'Mouriri sp. B1-020']	NA	41944	atcctgttttacgaaagccaacagcagttgagaaagcgagaatacaaaaagaatag	order	6	0	0	0	0	0	0	0	289	0	0	0	60	0	0	0	0	0	0	0	0	0	0	0	0	0	0	0	0	0	0	0	0	0	0
HWI-M03023:30:000000000-AB188:1:1101:23910:4011_CONS_SUB_SUB	0.96	AJ390349	872	3608	Rhamnaceae	NA	NA	Rhamnaceae	NA	['Phylica obtusifolia', 'Phylica nitida', 'Colubrina asiatica', 'Colubrina reclinata', 'Schistocarpaea johnsonii', 'Lasiodiscus mildbraedii', 'Granitites intangendus', 'Retanilla stricta']	NA	3608	atcctgttttctgaagacaaacaaggattcagaaggcgataataaaaaag	family	16	3	0	0	0	227	0	0	0	43	67	0	0	0	0	0	0	0	56	0	0	0	0	0	0	0	0	0	0	1	40	0	0	0	0
HWI-M03023:30:000000000-AB188:1:1101:16736:7786_CONS_SUB_SUB	0.941176471	HQ696727	871	3629	Malvaceae	NA	NA	Malvoideae	NA	['Hibiscus rosa-sinensis', 'Kosteletzkya adoensis', 'Sida sp. TRK-2015']	NA	214907	atcctattatgttgcgaaaataaacatgaacaaaggttcagcaagcgagaataataaaaaaaggaaag	subfamily	6	0	60	0	0	0	10	0	0	0	0	190	0	0	0	0	0	0	0	0	0	0	0	0	0	0	0	0	0	0	0	1	0	0	0
HWI-M03023:30:000000000-AB188:1:1101:3852:13954_CONS_SUB_SUB	0.941176471	HQ696727	868	3629	Malvaceae	NA	NA	Malvoideae	NA	['Hibiscus rosa-sinensis', 'Kosteletzkya adoensis', 'Sida sp. TRK-2015']	NA	214907	atcctattgtgttacgaaaataaacatgaacaaaggttcagcaagcgagaataataaaaaaaggaaag	subfamily	6	0	44	0	0	0	5	0	0	0	0	156	0	0	0	0	0	0	0	0	0	0	0	0	0	0	0	0	0	1	0	0	0	0	0
HWI-M03023:30:000000000-AB188:1:2118:23169:16692_CONS_SUB_SUB	0.976190476	AY145346	866	16739	Piperaceae	13215	Piper	Piper	NA	[]	NA	13215	atcctatttttcagaaaacacgggttaagaaagcgaaaaagg	genus	2	0	0	0	0	1	0	0	0	0	0	0	1	0	0	0	0	86	0	0	0	0	0	0	0	0	0	0	0	0	0	0	0	0	0
HWI-M03023:41:000000000-ABUB0:1:1101:6654:3569_CONS_SUB_SUB	0.976190476	AY145346	864	16739	Piperaceae	13215	Piper	Piper	NA	[]	NA	13215	atcctatttttcagaaaacacgagttaagagagcgaaaaagg	genus	2	0	0	0	0	0	0	0	0	0	0	0	0	0	0	0	0	122	0	0	0	0	0	0	0	0	0	0	0	1	0	0	0	0	0
HWI-M03023:41:000000000-ABUB0:1:1108:22204:16646_CONS_SUB_SUB	0.981818182	FJ039334	863	3499	Urticaceae	NA	NA	Urticaceae	NA	[]	NA	3499	tccggttttatgaaaacaaacaagggttcagaaagcgataataaaaaaggaaag	family	2	0	0	0	0	0	0	0	0	0	1	0	0	0	0	0	0	45	0	0	0	0	0	198	0	0	0	66	0	0	0	0	0	0	0
HWI-M03023:30:000000000-AB188:1:1105:27256:20302_CONS_SUB_SUB	0.984375	AB817344	861	3931	Myrtaceae	NA	NA	Myrteae	NA	['Psidium guajava']	NA	1699523	atcctgttttacgaaaaccaacaaaacaataagggttcagaaagcgcgaataaaaaaaggatag	tribe	2	0	10	0	0	1	6	31	44	0	0	0	76	0	1	0	3	0	0	6	0	0	4	0	19	0	4	0	0	0	1	0	9	0	1
HWI-M03023:30:000000000-AB188:1:2118:4169:17505_CONS_SUB_SUB	0.975	AJ577458	857	4070	Solanaceae	NA	NA	Cestreae	NA	['Cestrum longiflorum']	NA	424559	atcctttatttcggaaaacaaacaaaggtgcagaaaaaag	tribe	3	0	0	0	0	0	0	0	0	0	0	0	1	152	117	0	0	4	0	0	0	0	0	0	31	39	0	0	0	106	0	0	0	0	0
HWI-M03023:30:000000000-AB188:1:1101:27218:6317_CONS_SUB_SUB	0.984375	AB817344	853	3931	Myrtaceae	NA	NA	Myrtoideae	NA	['Melaleuca nodosa']	NA	1699513	atcctgttttacgaaaaccaacaaaacaataaggcttcataaagcgcgaataaaaaaaggatag	subfamily	2	0	6	0	0	0	5	16	7	0	0	0	44	0	0	0	5	0	0	4	0	0	5	0	11	0	2	0	0	0	0	0	3	0	0
HWI-M03023:30:000000000-AB188:1:2105:16717:18152_CONS_SUB_SUB	0.981818182	FJ039334	852	3499	Urticaceae	NA	NA	Urticaceae	NA	[]	NA	3499	atccggttttatgaaaacaaacaagggttcagaaagcgataataaaaagggaaag	family	2	0	0	0	0	0	0	0	0	0	0	0	0	1	0	0	0	15	0	0	0	0	0	238	0	0	0	69	0	0	0	0	0	0	0
HWI-M03023:30:000000000-AB188:1:1101:21725:2301_CONS_SUB_SUB	0.892857143	AB981749	850	NA	NA	NA	NA	Myrtales	NA	['Pternandra echinata', 'Mouriri crassifolia', 'Pilidiostigma tropicum', 'Mouriri sp. B1-020']	NA	41944	atcctgttctacgaaaaccaacagcagttgagaaagcgagaatacaaaaagaatag	order	6	0	0	0	0	0	0	0	440	0	0	0	56	1	0	0	0	0	0	0	0	0	0	0	0	0	0	0	0	0	0	0	0	0	0
HWI-M03023:30:000000000-AB188:1:2117:18370:22129_CONS_SUB_SUB	0.755102041	AY138173	849	NA	NA	NA	NA	Acrogymnospermae	NA	[]	NA	1437180	atccggttcatgaagacaatgtttcttctcctaagataggaaggg	no rank	22	0	0	0	0	0	0	0	0	0	0	0	0	0	0	0	0	0	0	0	0	0	0	1	0	0	0	0	0	0	0	0	0	0	0
HWI-M03023:30:000000000-AB188:1:1119:25877:8695_CONS_SUB_SUB	0.975	AJ577458	844	4070	Solanaceae	NA	NA	Cestreae	NA	['Cestrum longiflorum']	NA	424559	atcctttattacggaaaacaaacaaaggttcagaaaaaag	tribe	3	0	0	0	0	1	0	0	2	0	0	0	0	199	172	0	0	0	0	0	0	0	0	0	25	9	0	0	0	148	0	0	1	2	0
HWI-M03023:30:000000000-AB188:1:1114:14779:7511_CONS_SUB_SUB	0.5	AF231851	844	NA	NA	NA	NA	Embryophyta	NA	[]	NA	3193	atccttgtttagagaaaaag	no rank	73494	0	0	0	0	0	0	0	0	0	0	1	1	0	0	0	28	0	0	0	0	0	0	0	0	0	0	0	0	0	0	348	0	0	0
HWI-M03023:41:000000000-ABUB0:1:1101:28601:15818_CONS_SUB_SUB	0.981818182	FJ039334	844	3499	Urticaceae	NA	NA	Urticaceae	NA	[]	NA	3499	atccggttttatgaaaacgaacaagggttcagaaagcgataataaaaaaggaaag	family	2	0	0	0	0	0	0	0	0	0	0	0	0	0	0	0	0	5	0	0	0	0	0	302	1	0	0	48	0	0	0	0	0	0	0
HWI-M03023:30:000000000-AB188:1:1103:15571:7390_CONS_SUB_SUB	0.976190476	AY145346	836	16739	Piperaceae	13215	Piper	Piper	NA	[]	NA	13215	atcctatttttcagaaaacacgagttaagaaagcggaaaagg	genus	1	0	0	0	0	0	0	0	0	0	0	1	0	0	0	0	0	57	0	0	0	0	0	0	0	0	0	0	0	0	0	1	0	0	0
HWI-M03023:30:000000000-AB188:1:1101:11641:12810_CONS_SUB_SUB	0.94	AB445554	829	NA	NA	NA	NA	Rosales	NA	[]	NA	3744	atccggttttctgaagacaaacaaggattcagaaggtgataataaaaaag	order	95	3	0	0	0	110	0	0	0	30	340	0	0	0	0	0	0	0	45	0	0	0	0	0	0	0	0	0	0	0	20	0	0	0	0
HWI-M03023:30:000000000-AB188:1:1101:15464:3543_CONS_SUB_SUB	0.892857143	AB981749	828	NA	NA	NA	NA	Myrtales	NA	['Pternandra echinata', 'Mouriri crassifolia', 'Pilidiostigma tropicum', 'Mouriri sp. B1-020']	NA	41944	accctgttttacgaaaaccaacagcagttgagaaagcgagaatacaaaaagaatag	order	6	0	0	0	0	0	0	0	261	0	0	0	74	0	0	0	0	0	0	0	1	0	0	0	0	0	0	0	0	0	0	0	0	0	0
HWI-M03023:30:000000000-AB188:1:1108:17099:18743_CONS_SUB_SUB	0.975	AJ577458	823	4070	Solanaceae	NA	NA	Cestreae	NA	['Cestrum longiflorum']	NA	424559	atcctttatttcggaaaacaaacaaatgttcagaaaaaag	tribe	2	0	1	0	0	0	0	0	1	0	0	1	0	144	125	0	0	2	0	0	0	0	1	0	48	10	0	0	0	133	0	0	0	0	2
HWI-M03023:30:000000000-AB188:1:1102:7461:14822_CONS_SUB_SUB	0.955882353	HQ696727	818	3629	Malvaceae	NA	NA	Malvoideae	NA	['Kosteletzkya adoensis']	NA	214907	atcctattatgttacgaaaataaacatgaacaaaggttcagcaagcgagaataataagaaaaggaaag	subfamily	4	0	43	0	0	0	13	0	0	0	0	199	0	0	0	0	0	0	0	0	0	0	0	0	0	0	1	0	0	0	0	0	0	0	0
HWI-M03023:41:000000000-ABUB0:1:1111:21037:16777_CONS_SUB_SUB	0.928571429	AB981749	815	39998	Melastomataceae	NA	NA	Melastomataceae	NA	['Pternandra echinata', 'Mouriri sp. B1-020']	NA	39998	atcctgctttacgaaaaccaacagcagttcataaagcgagaatacaaaaagaatag	family	2	0	0	0	0	0	2	0	0	0	0	0	0	0	0	0	0	1	0	0	0	0	0	0	0	0	0	0	0	0	0	0	0	0	0
HWI-M03023:30:000000000-AB188:1:1101:22651:4300_CONS_SUB_SUB	0.94	AB445554	810	NA	NA	NA	NA	Rosales	NA	[]	NA	3744	atccggtcttctgaagacaaacaaggattcagaaggcgataataaaaaag	order	37	0	0	0	0	166	0	1	0	54	68	0	0	0	0	0	0	0	70	0	0	0	0	0	0	0	0	0	0	1	39	0	0	0	0
HWI-M03023:30:000000000-AB188:1:2101:7444:6135_CONS_SUB_SUB	0.892857143	AB981749	802	NA	NA	NA	NA	Myrtales	NA	['Pternandra echinata', 'Mouriri crassifolia', 'Pilidiostigma tropicum', 'Mouriri sp. B1-020']	NA	41944	atcctgttttacgaaaaccaacagcagttgaggaagcgagaatacaaaaagaatag	order	6	0	0	1	0	1	0	0	282	0	0	0	79	0	0	0	0	0	0	0	0	0	0	0	0	0	0	0	0	0	0	0	0	0	0
HWI-M03023:41:000000000-ABUB0:1:1101:4842:6302_CONS_SUB_SUB	0.976190476	AY145346	800	16739	Piperaceae	13215	Piper	Piper	NA	[]	NA	13215	atcctatttttcagagaacacgagttaagaaagcgaaaaagg	genus	2	0	0	0	0	0	0	0	0	0	0	0	0	0	0	0	0	126	0	0	0	0	0	0	0	0	0	0	0	0	0	0	0	0	0
HWI-M03023:30:000000000-AB188:1:1102:23264:24382_CONS_SUB_SUB	0.984375	AB817344	793	3931	Myrtaceae	NA	NA	Myrteae	NA	['Psidium guajava']	NA	1699523	atcctgttttacgaaaaccaacaaaacaataagggttcataaagcgcgaatacaaaaaggatag	tribe	2	0	7	0	0	0	13	9	7	0	0	0	54	1	0	0	4	1	0	5	0	0	10	1	13	0	2	0	0	1	0	0	13	0	2
HWI-M03023:30:000000000-AB188:1:1101:9533:2361_CONS_SUB_SUB	0.975	AB036562	788	4070	Solanaceae	NA	NA	Solanoideae	NA	['Solanum rovirosanum']	NA	424551	atcctgttttctgaaaacaaacaaaggttcagaagaaaag	subfamily	2	7	34	0	0	0	5	0	129	0	0	0	0	0	0	0	0	0	0	5	0	0	0	0	0	0	31	0	0	1	0	45	0	0	0
HWI-M03023:30:000000000-AB188:1:1101:5700:3982_CONS_SUB_SUB	0.979591837	AY794626	788	3977	Euphorbiaceae	NA	NA	Hippomaneae	NA	[]	NA	235893	atcctgttttccgaaaacaaacaaaggttcagaaatacagaaacaaagg	tribe	2	0	0	0	0	0	0	0	98	0	0	0	0	0	0	0	0	0	0	0	0	0	0	0	0	0	0	0	0	0	0	0	0	0	61
HWI-M03023:30:000000000-AB188:1:1101:19399:16175_CONS_SUB_SUB	0.979591837	AY794626	779	3977	Euphorbiaceae	NA	NA	Hippomaneae	NA	[]	NA	235893	tccggttttccgaaaacaaacaaaggttcagaaatacagaaacaaagg	tribe	2	0	0	0	0	0	0	0	64	0	0	0	0	0	0	0	0	0	0	0	0	0	0	0	0	0	0	0	0	0	0	0	0	0	61
HWI-M03023:30:000000000-AB188:1:1116:18488:7330_CONS_SUB_SUB	0.955555556	AY614290	775	4613	Bromeliaceae	NA	NA	Bromeliaceae	NA	['Tillandsia disticha', 'Tillandsia tectorum', 'Tillandsia gardneri', 'Racinaea venusta', 'Barfussia wagneriana', 'Tillandsia heubergeri', 'Tillandsia demissa', 'Lemeltonia dodsonii']	NA	4613	tctttcttttgggaaaacaagggtataaaactggaataaaaaaa	family	15	0	0	0	0	0	0	0	0	0	0	0	1	1	0	0	0	0	0	0	1	0	0	0	1	0	0	0	0	0	0	0	0	0	0
HWI-M03023:30:000000000-AB188:1:1101:18720:24048_CONS_SUB_SUB	0.941176471	HQ696727	774	3629	Malvaceae	NA	NA	Malvoideae	NA	['Hibiscus rosa-sinensis', 'Kosteletzkya adoensis', 'Sida sp. TRK-2015']	NA	214907	atcctgttatgttacgaaaataaacatgaacaaaggttcagcaagcgagaataataaaaaaaggaaag	subfamily	6	0	44	0	0	0	12	0	1	0	0	209	0	1	0	0	0	0	0	0	1	0	0	0	0	0	0	0	0	0	0	0	0	0	0
HWI-M03023:30:000000000-AB188:1:1113:8961:22813_CONS_SUB_SUB	0.962962963	JX091827	772	3647	Caricaceae	NA	NA	Caricaceae	NA	['Jacaratia dolichaula']	NA	3647	atcctgttttacgagaacaaacaaaacaagaagtcagaaagcgagaaaaaggg	family	3	0	0	0	0	0	0	1	0	0	0	0	0	0	0	0	0	0	0	0	0	0	0	0	0	0	0	0	0	0	0	0	0	0	0
HWI-M03023:41:000000000-ABUB0:1:2106:24006:13030_CONS_SUB_SUB	0.976190476	AY145346	767	16739	Piperaceae	13215	Piper	Piper	NA	[]	NA	13215	atcctatttttcagaaaacatgagttaagaaagcgaaaaagg	genus	1	0	0	0	0	0	0	0	0	0	1	0	0	0	0	0	0	28	0	0	0	0	0	0	0	0	0	0	0	0	0	0	0	0	0
HWI-M03023:30:000000000-AB188:1:1104:21096:21815_CONS_SUB_SUB	0.962264151	JX091827	766	3647	Caricaceae	NA	NA	Caricaceae	NA	['Jacaratia dolichaula', 'Jacaratia chocoensis']	NA	3647	tcctgttttacgagaacaaacaaaacaagaattcagaaagcgagaaaaaggg	family	6	0	0	0	0	0	0	0	0	0	0	0	0	0	0	0	0	0	0	0	1	0	0	0	0	0	0	0	0	0	0	0	0	0	0
HWI-M03023:30:000000000-AB188:1:1101:8773:6411_CONS_SUB_SUB	0.941176471	HQ696727	764	3629	Malvaceae	NA	NA	Malvoideae	NA	['Hibiscus rosa-sinensis', 'Kosteletzkya adoensis', 'Sida sp. TRK-2015']	NA	214907	accctattatgttacgaaaataaacatgaacaaaggttcagcaagcgagaataataaaaaaaggaaag	subfamily	6	0	62	1	0	0	13	0	0	0	0	201	0	0	0	0	0	0	0	0	0	0	0	0	0	0	0	0	0	0	0	1	0	0	0
HWI-M03023:30:000000000-AB188:1:1117:20249:21047_CONS_SUB_SUB	0.892857143	AB981749	761	NA	NA	NA	NA	Myrtales	NA	['Pternandra echinata', 'Mouriri crassifolia', 'Pilidiostigma tropicum', 'Mouriri sp. B1-020']	NA	41944	atcctgttttacgaaaaccaacagcagttgagaaagcgagaatacaaaaagaatgg	order	6	0	1	0	0	0	0	0	200	0	0	1	362	1	0	0	0	0	0	0	0	0	0	0	0	0	0	0	0	0	0	0	0	0	0
HWI-M03023:30:000000000-AB188:1:1101:9428:3336_CONS_SUB_SUB	0.983333333	AF195689	753	3803	Fabaceae	NA	NA	Mimosoideae	NA	['Acacia hystrix', 'Acacia latisepala', 'Acacia mitchellii', 'Acacia beckleri', 'Albizia julibrissin', 'Acacia inaequilatera', 'Archidendron hirsutum', 'Acacia buxifolia', 'Albizia brevifolia']	NA	3807	atcctgttttccgaaaaccaagaagagttcagaaagggagaataaaattaaaaaaaaaag	subfamily	22	0	0	0	0	0	0	0	730	0	0	2	0	1	3	0	0	0	0	0	0	0	0	0	1	0	0	0	0	0	0	0	0	0	0
HWI-M03023:30:000000000-AB188:1:1101:10902:4183_CONS_SUB_SUB	0.94	AB445554	749	NA	NA	NA	NA	Rosales	NA	[]	NA	3744	atccggctttctgaagacaaacaaggattcagaaggcgataataaaaaag	order	37	1	0	0	0	151	0	0	0	40	66	0	1	0	1	0	0	0	43	0	0	0	0	0	0	0	0	0	0	0	32	0	0	0	0
HWI-M03023:41:000000000-ABUB0:1:1103:29575:12507_CONS_SUB_SUB	0.978723404	AB817687	742	4637	Musaceae	NA	NA	Musaceae	NA	['Musa rosea', 'Musa ornata']	NA	4637	atccttattttgagaaaacaaaggtttataaaactagaatgtaaaag	family	4	0	0	0	0	0	0	0	0	0	0	0	0	1	0	0	0	0	0	0	0	0	0	0	0	0	0	0	0	1	0	0	0	0	0
HWI-M03023:30:000000000-AB188:1:1102:25668:7664_CONS_SUB_SUB	0.942857143	KR737694	739	3629	Malvaceae	NA	NA	Malvoideae	NA	['Hibiscus rosa-sinensis', 'Sida sp. TRK-2015']	NA	214907	atcctattatgttacgaaaataaacatgaacaaaggttcagcaagcgagaataataaaaaaaaggaaag	subfamily	5	0	37	0	0	0	8	0	0	0	0	236	0	0	0	0	0	0	0	0	0	0	0	0	0	0	0	0	0	0	0	0	0	0	0
HWI-M03023:30:000000000-AB188:1:1101:21392:3424_CONS_SUB_SUB	0.94	AB445554	737	NA	NA	NA	NA	Rosales	NA	[]	NA	3744	atccggttttccgaagacaaacaaggattcagaaggcgataataaaaaag	order	37	4	0	0	0	162	0	0	0	35	70	0	1	0	0	0	0	0	54	0	0	0	0	0	0	0	0	0	0	0	34	0	0	0	0
HWI-M03023:41:000000000-ABUB0:1:1101:11800:6180_CONS_SUB_SUB	0.976190476	AY145346	736	16739	Piperaceae	13215	Piper	Piper	NA	[]	NA	13215	atcctatttttcagaaaacacgagttaagaaggcgaaaaagg	genus	2	0	0	0	0	0	0	0	0	0	0	0	0	0	0	0	0	84	0	0	0	0	0	0	0	0	0	0	0	0	0	0	0	0	0
HWI-M03023:30:000000000-AB188:1:1101:9074:11420_CONS_SUB_SUB	0.941176471	HQ696727	733	3629	Malvaceae	NA	NA	Malvoideae	NA	['Hibiscus rosa-sinensis', 'Kosteletzkya adoensis', 'Sida sp. TRK-2015']	NA	214907	atcctattatgtcacgaaaataaacatgaacaaaggttcagcaagcgagaataataaaaaaaggaaag	subfamily	6	0	61	0	0	0	7	0	0	0	0	255	0	0	0	0	0	0	0	0	0	0	0	0	0	0	0	0	0	1	0	0	0	0	0
HWI-M03023:30:000000000-AB188:1:2118:25154:10976_CONS_SUB_SUB	0.955555556	AY614290	733	4613	Bromeliaceae	NA	NA	Bromeliaceae	NA	[]	NA	4613	atccttcttttgggaaaacaagggtataaaactggaataaaaaaa	family	31	0	1	0	0	0	0	0	0	0	0	0	0	1	1	0	0	0	0	0	0	0	0	0	0	0	0	0	0	0	0	0	0	0	0
HWI-M03023:30:000000000-AB188:1:1101:22802:6848_CONS_SUB_SUB	0.94	AB445554	729	NA	NA	NA	NA	Rosales	NA	[]	NA	3744	atccggttttctgaagacaaacaaggattcggaaggcgataataaaaaag	order	37	5	0	0	0	147	0	0	0	55	63	0	0	0	0	1	0	0	80	0	0	0	0	0	0	0	0	0	0	0	22	0	0	0	0
HWI-M03023:30:000000000-AB188:1:1110:26721:6161_CONS_SUB_SUB	0.984375	AB817344	728	3931	Myrtaceae	NA	NA	Myrteae	NA	['Psidium guajava']	NA	1699523	atcctgttttacgaaaaccaacaaaaccataagggttcataaagcgcgaataaaaaaaggatag	tribe	2	0	4	0	0	0	4	28	6	0	0	0	49	2	0	0	4	0	0	4	0	0	2	1	8	0	6	0	0	2	0	0	9	0	0
HWI-M03023:30:000000000-AB188:1:1101:9840:2496_CONS_SUB_SUB	0.892857143	AB981749	726	NA	NA	NA	NA	Myrtales	NA	['Pternandra echinata', 'Mouriri crassifolia', 'Pilidiostigma tropicum', 'Mouriri sp. B1-020']	NA	41944	atcctgttttacgaaaaccaacagcagttgagaaagcgagaatacaaaagaatag	order	6	0	0	0	0	0	0	0	314	0	0	0	87	0	1	0	0	0	0	0	0	0	0	1	0	0	0	0	0	0	0	0	0	0	0
HWI-M03023:30:000000000-AB188:1:2103:25061:9857_CONS_SUB_SUB	0.976190476	AY145346	724	16739	Piperaceae	13215	Piper	Piper	NA	[]	NA	13215	atcctatttttcagaaaacacgagtgaagaaagcgaaaaagg	genus	1	0	0	0	0	0	0	0	0	0	0	0	0	1	0	0	0	118	0	0	0	0	0	0	0	0	0	0	0	1	0	0	0	0	0
HWI-M03023:30:000000000-AB188:1:2108:3623:15038_CONS_SUB_SUB	0.978723404	AY145352	723	NA	NA	NA	NA	Magnoliidae	NA	['Ophrypetalum odoratum', 'Goniothalamus andersonii', 'Annona cherimola', 'Goniothalamus uvarioides']	NA	232347	tcctgtgttcagaaaacaaggttcagaaagcgagaatcaaaaaaag	no rank	12	0	0	0	0	0	0	0	1	0	0	0	0	0	0	0	0	0	0	0	0	0	0	0	0	0	0	0	0	9	0	0	0	0	0
HWI-M03023:30:000000000-AB188:1:1101:16754:4843_CONS_SUB_SUB	0.94	AB445554	722	NA	NA	NA	NA	Rosales	NA	[]	NA	3744	atccggttttctgaagacaaacaaggattcaggaggcgataataaaaaag	order	37	1	0	0	0	182	0	0	0	39	47	0	0	0	0	0	0	0	55	0	0	0	0	0	0	0	0	0	0	0	39	0	0	0	0
HWI-M03023:41:000000000-ABUB0:1:1101:6644:12486_CONS_SUB_SUB	0.981818182	FJ039334	722	3499	Urticaceae	NA	NA	Urticaceae	NA	[]	NA	3499	atccggttttatgaaaacaaacaagggttcagaaagcgataataaaaaagggaag	family	2	0	0	0	0	0	0	0	0	0	0	0	0	0	0	0	0	3	0	0	0	0	0	443	0	0	0	28	0	0	0	0	0	0	0
HWI-M03023:30:000000000-AB188:1:1102:19470:6518_CONS_SUB_SUB	0.941176471	HQ696727	712	3629	Malvaceae	NA	NA	Malvoideae	NA	['Hibiscus rosa-sinensis', 'Kosteletzkya adoensis', 'Sida sp. TRK-2015']	NA	214907	atcctattatgttacgaaaacaaacatgaacaaaggttcagcaagcgagaataataaaaaaaggaaag	subfamily	6	0	43	0	0	1	4	0	0	0	0	294	0	0	1	0	0	0	0	0	0	0	0	0	0	0	0	0	0	0	0	0	0	0	0
HWI-M03023:30:000000000-AB188:1:1101:8689:6856_CONS_SUB_SUB	0.941176471	AB445554	711	NA	NA	NA	NA	Rosales	NA	['Antiaris toxicaria', 'Ficus carica', 'Ficus tikoua', 'Artocarpus tamaran', 'Ficus insipida', 'Castilla elastica']	NA	3744	atccggttttctgaagacaaacagggattcagaaggcgataataaaaaag	order	12	5	0	0	0	169	0	0	0	54	44	0	0	0	0	0	0	0	48	0	0	0	0	0	0	0	0	0	0	0	33	0	0	0	0
HWI-M03023:30:000000000-AB188:1:1101:20018:5114_CONS_SUB_SUB	0.94	AB445554	710	NA	NA	NA	NA	Rosales	NA	[]	NA	3744	atccggttttctgaagacaaacgaggattcagaaggcgataataaaaaag	order	37	2	0	0	0	160	0	0	0	39	64	0	0	0	0	0	0	0	56	0	0	0	0	0	0	0	0	0	0	0	30	0	0	0	0
HWI-M03023:30:000000000-AB188:1:1106:8607:6549_CONS_SUB_SUB	0.955555556	AY614290	710	4613	Bromeliaceae	NA	NA	Bromeliaceae	NA	['Tillandsia disticha', 'Tillandsia tectorum', 'Tillandsia gardneri', 'Racinaea venusta', 'Barfussia wagneriana', 'Tillandsia heubergeri', 'Tillandsia demissa', 'Lemeltonia dodsonii']	NA	4613	atctttcttttgggaaaacaagggtataaaactggaataaagaaa	family	15	0	0	0	0	0	0	0	0	0	0	0	0	0	1	0	0	0	0	0	0	0	0	1	0	0	0	0	0	0	0	0	0	0	0
HWI-M03023:30:000000000-AB188:1:1113:8556:19719_CONS_SUB_SUB	0.978723404	AY145352	708	NA	NA	NA	NA	Magnoliidae	NA	['Ophrypetalum odoratum', 'Goniothalamus andersonii', 'Annona cherimola', 'Goniothalamus uvarioides']	NA	232347	atcctgtgttcagaaaacaaggttcagaaagcgagaatcaaagaaag	no rank	15	0	0	0	0	0	0	1	0	0	0	0	0	0	0	0	0	0	0	0	0	0	0	0	0	0	0	0	0	1	0	0	0	0	0
HWI-M03023:41:000000000-ABUB0:1:1101:2877:9130_CONS_SUB_SUB	0.976190476	AY145346	708	16739	Piperaceae	13215	Piper	Piper	NA	['Piper umbellatum', 'Piper caninum']	NA	13215	atcctatttttcagaaaacacgagttaagaaagcgaaaaggg	genus	6	0	0	0	0	0	0	0	0	0	0	0	0	0	0	0	0	115	0	0	0	0	0	0	0	0	0	0	0	0	0	0	0	0	0
HWI-M03023:30:000000000-AB188:1:1119:15520:24106_CONS_SUB_SUB	0.975	AJ577458	707	4070	Solanaceae	NA	NA	Cestreae	NA	['Cestrum longiflorum']	NA	424559	atcctttatttcggaaaacaaacaaaggttcagataaaag	tribe	3	0	0	0	0	0	0	0	0	0	0	0	1	161	87	0	0	2	0	0	0	0	0	0	27	12	0	0	0	94	0	0	0	0	0
HWI-M03023:41:000000000-ABUB0:1:1101:11287:15409_CONS_SUB_SUB	0.957446809	AB817687	706	4637	Musaceae	NA	NA	Musaceae	NA	['Musa rosea', 'Musa ornata']	NA	4637	atccttattttgagaaaacaaaggtttataaaactagaatttaaaa	family	12	0	0	0	0	0	0	0	0	0	0	0	0	0	0	0	0	0	0	0	0	0	0	0	0	0	0	1	0	0	0	0	0	0	0
HWI-M03023:30:000000000-AB188:1:1101:17081:3043_CONS_SUB_SUB	0.892857143	AB981749	703	NA	NA	NA	NA	Myrtales	NA	['Pternandra echinata', 'Mouriri crassifolia', 'Pilidiostigma tropicum', 'Mouriri sp. B1-020']	NA	41944	atcctgttttacgaaaaccaacagcagttgagaaagcgagaatacaaaaagagtag	order	6	0	0	0	0	0	0	0	276	0	0	0	70	0	0	0	0	0	0	0	0	0	0	0	0	0	0	0	0	0	0	0	0	0	0
HWI-M03023:30:000000000-AB188:1:1116:8739:11825_CONS_SUB_SUB	0.984375	AB817344	700	3931	Myrtaceae	NA	NA	Myrteae	NA	['Psidium guajava']	NA	1699523	atcctgttttacgaaaaccaacaaaacaataagggttcataaagcgggaataaaaaaaggatag	tribe	2	0	3	0	0	0	9	26	5	0	0	0	41	0	0	1	1	0	0	2	0	0	5	5	11	0	4	0	0	0	0	0	15	0	1
HWI-M03023:30:000000000-AB188:1:2110:21120:5069_CONS_SUB_SUB	0.975	AJ577458	694	4070	Solanaceae	NA	NA	Cestreae	NA	['Cestrum longiflorum']	NA	424559	atcctttatttcggaaaacaaacaaaggttaagaaaaaag	tribe	3	0	0	0	0	0	0	0	1	0	0	1	1	146	116	0	0	3	0	0	0	0	0	0	37	15	0	0	0	130	0	1	0	0	0
HWI-M03023:30:000000000-AB188:1:1103:9380:17321_CONS_SUB_SUB	0.975	AJ577458	691	4070	Solanaceae	NA	NA	Cestreae	NA	['Cestrum longiflorum']	NA	424559	atcctttattgcggaaaacaaacaaaggttcagaaaaaag	tribe	3	0	0	0	0	0	0	0	6	0	0	0	0	154	130	0	0	0	0	0	0	0	0	0	35	7	0	0	0	150	0	0	0	0	0
HWI-M03023:30:000000000-AB188:1:1119:26861:7959_CONS_SUB_SUB	0.962264151	JX091827	691	3647	Caricaceae	NA	NA	Caricaceae	NA	['Jacaratia dolichaula', 'Jacaratia chocoensis']	NA	3647	atcctgttttacgagaacaaacaaaacaagaattcagagagcgagaaaaaggg	family	6	0	0	0	0	0	0	0	0	0	0	0	0	0	0	0	0	0	0	0	0	0	0	0	1	0	0	0	0	0	0	0	0	0	0
HWI-M03023:41:000000000-ABUB0:1:1101:17674:9555_CONS_SUB_SUB	0.978723404	AB817687	690	4637	Musaceae	NA	NA	Musaceae	NA	['Musa rosea', 'Musa ornata']	NA	4637	atcctgattttgagaaaacaaaggtttataaaactagaatttaaaag	family	4	0	0	0	0	0	0	0	0	0	0	0	0	0	0	0	0	0	0	0	0	0	0	0	0	0	0	0	0	0	0	0	0	0	0
HWI-M03023:30:000000000-AB188:1:1101:25118:6264_CONS_SUB_SUB	0.94	AB445554	685	NA	NA	NA	NA	Rosales	NA	[]	NA	3744	atccggttttctgaagacaaacaaggattcagaaggcgataataaaagag	order	37	2	0	0	0	159	0	0	0	32	65	0	0	0	0	0	0	0	35	0	0	0	0	0	0	0	0	0	0	0	85	0	0	0	0
HWI-M03023:41:000000000-ABUB0:1:2111:22574:23825_CONS_SUB_SUB	0.775	AY015404	685	NA	NA	NA	NA	Mesangiospermae	NA	[]	NA	1437183	ctccttttttcaaaagcaagaataaaaaaaaag	no rank	44	0	0	0	0	0	1	0	0	0	0	0	0	0	0	0	0	0	0	0	0	0	0	0	0	0	0	0	0	0	0	0	0	0	0
HWI-M03023:30:000000000-AB188:1:1101:11300:4200_CONS_SUB_SUB	0.94	AB445554	683	NA	NA	NA	NA	Rosales	NA	[]	NA	3744	atccggttttctgaagacaaacaaggattcagaaggcgatagtaaaaaag	order	48	8	0	0	0	163	0	0	0	51	39	0	0	0	0	0	0	0	49	0	0	0	0	0	0	0	0	0	0	0	22	0	0	0	0
HWI-M03023:41:000000000-ABUB0:1:1101:19285:3622_CONS_SUB_SUB	0.976190476	AY145346	683	16739	Piperaceae	13215	Piper	Piper	NA	[]	NA	13215	atcctatttctcagaaaacacgagttaagaaagcgaaaaagg	genus	2	0	0	0	0	0	0	0	0	0	0	0	0	0	0	0	0	99	0	0	0	0	0	0	0	0	0	0	0	0	0	0	0	0	0
HWI-M03023:41:000000000-ABUB0:1:1101:8806:3652_CONS_SUB_SUB	0.976190476	AY145346	682	16739	Piperaceae	13215	Piper	Piper	NA	[]	NA	13215	atcctattcttcagaaaacacgagttaagaaagcgaaaaagg	genus	2	0	0	0	0	0	0	0	0	0	0	0	0	0	0	0	0	124	0	0	0	0	0	0	0	0	0	0	0	0	0	0	0	0	0
HWI-M03023:30:000000000-AB188:1:1101:7932:2965_CONS_SUB_SUB	0.962264151	JX091827	682	3647	Caricaceae	NA	NA	Caricaceae	NA	['Jacaratia dolichaula', 'Jacaratia chocoensis']	NA	3647	atcctgtcttacgagaacaaacaaaacaagaattcagaaagcgagaaaaaggg	family	6	0	0	0	0	0	0	0	0	0	0	0	0	0	0	0	0	0	0	0	0	0	0	0	0	0	0	0	0	0	0	0	0	0	0
HWI-M03023:30:000000000-AB188:1:1103:18620:18289_CONS_SUB_SUB	0.94	AB445554	677	NA	NA	NA	NA	Rosales	NA	[]	NA	3744	atccggtttcctgaagacaaacaaggattcagaaggcgataataaaaaag	order	37	3	0	1	0	252	0	0	0	28	47	0	0	0	0	0	0	0	36	0	0	0	0	0	0	0	0	0	0	0	33	0	0	0	0
HWI-M03023:41:000000000-ABUB0:1:1101:11682:6714_CONS_SUB_SUB	0.978723404	AB817687	677	4637	Musaceae	NA	NA	Musaceae	NA	['Musa rosea', 'Musa ornata']	NA	4637	atccttatttgagaaaacaaaggtttataaaactagaatttaaaag	family	4	0	0	0	0	0	0	0	0	0	0	0	0	0	0	0	0	0	0	0	0	0	0	0	0	1	0	0	0	0	0	0	0	0	0
HWI-M03023:30:000000000-AB188:1:1101:9355:17059_CONS_SUB_SUB	0.892857143	AB981749	677	NA	NA	NA	NA	Myrtales	NA	['Pternandra echinata', 'Mouriri crassifolia', 'Pilidiostigma tropicum', 'Mouriri sp. B1-020']	NA	41944	atcctgttttacgaaaaccaacagcagttgagaaagcgagaatacaaaaagaacag	order	6	0	0	0	0	0	0	0	143	0	0	0	48	0	0	0	0	0	0	0	0	0	0	0	0	0	0	0	0	0	0	0	0	0	0
HWI-M03023:41:000000000-ABUB0:1:1101:24249:9123_CONS_SUB_SUB	0.981818182	FJ039334	677	3499	Urticaceae	NA	NA	Urticaceae	NA	[]	NA	3499	atccggttttatgagaacaaacaagggttcagaaagcgataataaaaaaggaaag	family	2	0	0	0	0	0	0	0	0	0	0	0	0	0	0	0	0	9	0	0	0	0	0	163	0	0	0	73	0	0	0	0	0	0	0
HWI-M03023:30:000000000-AB188:1:1101:21055:2084_CONS_SUB_SUB	0.892857143	AB981749	676	NA	NA	NA	NA	Myrtales	NA	['Pternandra echinata', 'Mouriri crassifolia', 'Pilidiostigma tropicum', 'Mouriri sp. B1-020']	NA	41944	gtcctgttttacgaaaaccaacagcagttgagaaagcgagaatacaaaaagaatag	order	6	0	0	0	0	0	0	0	293	0	0	0	47	0	0	1	0	0	0	0	0	0	0	0	0	0	0	0	0	0	0	0	0	0	0
HWI-M03023:30:000000000-AB188:1:1105:10766:19791_CONS_SUB_SUB	0.975	AJ577458	674	4070	Solanaceae	NA	NA	Cestreae	NA	['Cestrum longiflorum']	NA	424559	atcctttatttcggaaaacaaacaaaggttcaaaaaaaag	tribe	3	0	0	0	0	0	0	0	2	0	0	0	1	123	90	0	0	0	0	0	0	0	0	0	17	4	0	0	0	121	0	0	0	0	0
HWI-M03023:30:000000000-AB188:1:1118:7247:16100_CONS_SUB_SUB	0.5	KF277693	672	NA	NA	NA	NA	Embryophyta	NA	[]	NA	3193	atccttgttttgagaaaagg	no rank	11906	0	1	0	0	0	0	0	0	0	0	0	0	0	0	0	36	0	0	0	0	0	0	0	0	0	0	0	0	0	0	276	0	0	0
HWI-M03023:30:000000000-AB188:1:1101:20528:11584_CONS_SUB_SUB	0.941176471	HQ696727	663	3629	Malvaceae	NA	NA	Malvoideae	NA	['Hibiscus rosa-sinensis', 'Kosteletzkya adoensis', 'Sida sp. TRK-2015']	NA	214907	atcctattatgttacgaaaataaacatgaacaaaggttcagcaagcgagaacaataaaaaaaggaaag	subfamily	6	0	67	0	0	0	6	0	0	0	0	160	0	0	0	0	0	0	0	0	0	0	0	0	0	0	1	0	0	0	0	0	0	0	0
HWI-M03023:41:000000000-ABUB0:1:1104:28164:9728_CONS_SUB_SUB	0.981818182	FJ039334	662	3499	Urticaceae	NA	NA	Urticaceae	NA	[]	NA	3499	atcctgttttatgaaaacaaacaagggttcagaaagcgataataaaaaaggaaag	family	2	0	0	0	0	0	0	0	0	0	0	0	0	0	0	0	0	10	0	0	0	0	0	161	0	0	0	37	0	0	0	0	0	0	0
HWI-M03023:41:000000000-ABUB0:1:1101:4018:6193_CONS_SUB_SUB	0.957446809	AB817687	661	4637	Musaceae	NA	NA	Musaceae	NA	['Musa rosea', 'Musa ornata']	NA	4637	atccttattttgagaaaacaaaggttgataaaactagaatataaaag	family	4	0	0	0	0	0	0	0	0	0	0	0	0	0	0	0	0	1	0	2	0	0	0	0	0	0	0	0	0	0	0	0	0	0	1
HWI-M03023:30:000000000-AB188:1:1101:22222:12667_CONS_SUB_SUB	0.94	AB445554	660	NA	NA	NA	NA	Rosales	NA	[]	NA	3744	atccggttttctgaagacagacaaggattcagaaggcgataataaaaaag	order	37	3	0	0	0	135	0	0	0	36	63	0	0	1	0	0	0	0	49	0	0	0	0	0	0	0	0	0	0	0	43	0	0	0	0
HWI-M03023:30:000000000-AB188:1:1101:11960:10146_CONS_SUB_SUB	0.976190476	AF152615	656	24966	Rubiaceae	NA	NA	Rubioideae	NA	['Psychotria hispidula']	NA	169617	atcttttttctgaaagcaagagttcagaaagtgaaaaaaagg	subfamily	2	0	0	0	0	0	0	0	1	0	0	0	0	0	0	0	0	0	0	0	0	0	0	0	0	0	0	0	0	0	0	0	0	0	0
HWI-M03023:41:000000000-ABUB0:1:1101:4746:12102_CONS_SUB_SUB	0.976190476	AY145346	655	16739	Piperaceae	13215	Piper	Piper	NA	['Piper aduncum', 'Piper pseudofuligineum']	NA	13215	atcctatttttcagaaaacacgagttaaggaagcgaaaaagg	genus	4	0	0	0	0	0	0	0	0	0	0	0	0	0	0	0	0	86	0	0	0	0	0	0	0	0	0	0	0	0	0	0	0	0	0
HWI-M03023:30:000000000-AB188:1:1101:16833:14427_CONS_SUB_SUB	0.979591837	AY794626	652	3977	Euphorbiaceae	NA	NA	Hippomaneae	NA	[]	NA	235893	atccggttttccgaaaacaaacaaaggtgcagaaatacagaaacaaagg	tribe	2	0	0	0	0	0	0	0	61	0	0	0	0	0	0	0	0	0	0	0	0	0	0	0	0	0	0	0	0	0	0	0	0	0	53
HWI-M03023:41:000000000-ABUB0:1:2118:5840:4976_CONS_SUB_SUB	0.928571429	AB981749	644	39998	Melastomataceae	NA	NA	Melastomataceae	NA	['Pternandra echinata', 'Mouriri sp. B1-020']	NA	39998	atcctgttttacgaaaaccaacagcagttcagaaagcgagaatacaaaaagaatag	family	2	0	0	0	0	0	1	0	175	0	0	0	52	0	0	0	0	2	0	0	0	0	0	0	1	0	0	0	0	0	0	0	0	0	0
HWI-M03023:41:000000000-ABUB0:1:1101:19036:6354_CONS_SUB_SUB	0.976190476	AY032651	644	16739	Piperaceae	13215	Piper	Piper	NA	['Piper borbonense', 'Piper guineense', 'Piper hederaceum', 'Piper caninum']	NA	13215	atcctatttttcggaaaacacgagttaagaaagcgaaaaagg	genus	9	0	0	0	0	0	0	0	0	0	0	0	0	0	0	0	0	101	1	0	0	0	0	0	0	0	0	0	0	0	0	0	0	0	0
HWI-M03023:41:000000000-ABUB0:1:1102:15099:2627_CONS_SUB_SUB	0.978723404	AB817687	640	4637	Musaceae	NA	NA	Musaceae	NA	['Musa rosea', 'Musa ornata']	NA	4637	atccttatttagagaaaacaaaggtttataaaactagaatttaaaag	family	4	0	0	0	0	0	0	0	0	0	0	0	0	0	0	0	0	0	0	0	0	0	1	0	0	0	0	0	0	0	0	0	0	0	0
HWI-M03023:30:000000000-AB188:1:1101:6067:8778_CONS_SUB_SUB	0.982758621	AF522940	635	3803	Fabaceae	NA	NA	Mimosoideae	NA	['Acacia congesta', 'Acacia lineata', 'Acacia restiacea']	NA	3807	atcctgtttcccgaaaaccaagaagagttcagaaagggagaataaaataaaaaaaaag	subfamily	13	0	0	0	0	0	0	0	19	0	0	0	0	0	0	0	0	0	0	0	0	0	0	0	0	0	0	0	0	1	0	0	0	0	0
HWI-M03023:30:000000000-AB188:1:1108:26379:16636_CONS_SUB_SUB	0.984375	AB817344	632	3931	Myrtaceae	NA	NA	Myrteae	NA	['Psidium guajava']	NA	1699523	atcctgtgttacgaaaaccaacaaaacaataagggttcataaagcgcgaataaaaaaaggatag	tribe	2	0	11	0	0	0	9	20	4	0	0	0	32	0	0	0	6	0	0	4	0	0	8	0	7	0	7	0	0	2	0	0	11	0	0
HWI-M03023:30:000000000-AB188:1:2108:13787:9259_CONS_SUB_SUB	0.978723404	AY145352	627	NA	NA	NA	NA	Magnoliidae	NA	['Ophrypetalum odoratum', 'Goniothalamus andersonii', 'Annona cherimola', 'Goniothalamus uvarioides']	NA	232347	atcctgtgttcagaaaacaaggttcagagagcgagaatcaaaaaaag	no rank	12	0	0	0	0	1	0	0	0	0	0	0	0	0	0	0	0	0	0	0	0	0	0	0	0	0	0	0	0	5	0	0	0	0	0
HWI-M03023:30:000000000-AB188:1:1101:28924:13299_CONS_SUB_SUB	0.94	AB445554	625	NA	NA	NA	NA	Rosales	NA	[]	NA	3744	atccggttttctgaagacaaacaaggattcagaaggcggtaataaaaaag	order	50	1	0	0	0	143	0	0	0	61	67	0	0	0	0	0	0	0	50	0	0	0	0	0	0	0	0	0	0	1	27	0	0	0	0
HWI-M03023:30:000000000-AB188:1:1115:14628:3720_CONS_SUB_SUB	0.96875	AB817344	624	3931	Myrtaceae	NA	NA	Myrtoideae	NA	['Psidium guajava', 'Melaleuca nodosa', 'Eucalyptus globulus', 'Myrcia bicarinata', 'Calyptranthes garciae', 'Myrcia carvalhoi', 'Myrcia minutiflora', 'Myrcia polyantha']	NA	1699513	atcctgttttacaaaaaccaacaaaacagtaagggttcataaagcgcgaataaaaaaaggatag	subfamily	27	1	0	0	0	0	0	1	0	0	0	0	0	0	0	0	0	0	0	0	0	0	1	0	1	0	0	0	0	0	0	0	0	0	0
HWI-M03023:30:000000000-AB188:1:1103:19088:18219_CONS_SUB_SUB	0.975	AJ577458	623	4070	Solanaceae	NA	NA	Cestreae	NA	['Cestrum longiflorum']	NA	424559	atcctttatttcggaaaacaaacaaaggatcagaaaaaag	tribe	3	0	0	0	0	0	0	0	0	0	0	0	2	140	86	0	0	1	0	0	0	0	0	0	27	6	0	0	0	85	0	0	0	0	0
HWI-M03023:30:000000000-AB188:1:1101:24950:3386_CONS_SUB_SUB	0.979591837	AY794626	619	3977	Euphorbiaceae	NA	NA	Hippomaneae	NA	[]	NA	235893	atccggttttccgaaaacaaacaaaggttcagaaatacagaaacgaagg	tribe	2	0	0	0	0	0	0	0	28	0	0	0	0	0	0	0	0	0	0	0	0	0	0	0	0	0	0	0	0	0	0	0	0	0	370
HWI-M03023:30:000000000-AB188:1:1101:16694:5348_CONS_SUB_SUB	0.94	AB445554	617	NA	NA	NA	NA	Rosales	NA	[]	NA	3744	gtccggttttctgaagacaaacaaggattcagaaggcgataataaaaaag	order	37	1	0	0	0	99	0	0	0	31	30	0	0	0	0	0	0	0	40	0	0	0	0	0	0	0	0	0	0	0	16	0	0	0	0
HWI-M03023:30:000000000-AB188:1:1101:19584:2347_CONS_SUB_SUB	0.94	AB445554	613	NA	NA	NA	NA	Rosales	NA	[]	NA	3744	acccggttttctgaagacaaacaaggattcagaaggcgataataaaaaag	order	37	2	0	0	0	118	0	0	0	48	42	0	0	0	0	0	0	0	117	0	0	0	0	0	0	0	0	0	0	0	35	0	0	0	0
HWI-M03023:30:000000000-AB188:1:1101:19402:6462_CONS_SUB_SUB	0.975	AB036562	611	4070	Solanaceae	NA	NA	Solanoideae	NA	[]	NA	424551	atcctgttttctgaagacaaacaaaggttcagaaaaaaag	subfamily	1	17	36	0	0	0	8	0	3	0	1	0	0	0	0	0	0	0	0	10	0	0	0	0	0	0	31	0	0	0	0	63	0	0	0
HWI-M03023:30:000000000-AB188:1:1101:15319:4559_CONS_SUB_SUB	0.892857143	AB981749	611	NA	NA	NA	NA	Myrtales	NA	['Pternandra echinata', 'Mouriri crassifolia', 'Pilidiostigma tropicum', 'Mouriri sp. B1-020']	NA	41944	atcctgttttacgaaaaccaacagcagttgagaaagcgagaatacaagaagaatag	order	6	0	0	0	0	0	0	0	234	0	0	0	61	0	0	0	0	0	0	0	0	0	0	0	0	0	0	0	0	0	0	0	0	0	0
HWI-M03023:30:000000000-AB188:1:1101:13663:5801_CONS_SUB_SUB	0.941176471	HQ696727	609	3629	Malvaceae	NA	NA	Malvoideae	NA	['Hibiscus rosa-sinensis', 'Kosteletzkya adoensis', 'Sida sp. TRK-2015']	NA	214907	atcccattatgttacgaaaataaacatgaacaaaggttcagcaagcgagaataataaaaaaaggaaag	subfamily	6	0	17	1	0	0	8	0	0	0	0	163	0	0	0	0	0	0	0	0	0	0	0	0	0	0	0	0	0	0	0	0	0	0	0
HWI-M03023:41:000000000-ABUB0:1:1114:26778:10419_CONS_SUB_SUB	0.964912281	AY145358	609	4401	Platanaceae	4402	Platanus	Platanus	NA	['Platanus occidentalis', 'Platanus racemosa']	NA	4402	atcctgttttcagaaaacaaacaagggttcagaaaacgagaaaaaaaaaggaaag	genus	3	0	0	0	0	0	0	0	0	0	0	0	0	0	0	0	0	0	0	0	0	0	0	0	0	0	0	0	0	0	1	0	0	0	0
HWI-M03023:41:000000000-ABUB0:1:1101:23656:9957_CONS_SUB_SUB	0.976190476	AY145346	607	16739	Piperaceae	13215	Piper	Piper	NA	[]	NA	13215	atcctattttccagaaaacacgagttaagaaagcgaaaaagg	genus	2	0	0	0	0	0	0	0	0	0	0	0	0	0	0	0	0	86	0	0	0	0	0	0	0	0	0	0	0	0	0	0	0	0	0
HWI-M03023:41:000000000-ABUB0:1:1115:10190:15046_CONS_SUB_SUB	0.981818182	FJ039334	605	3499	Urticaceae	NA	NA	Urticaceae	NA	[]	NA	3499	atccggttttatgaaaacaaacaggggttcagaaagcgataataaaaaaggaaag	family	2	0	0	0	0	0	0	0	0	0	0	0	0	0	0	0	0	2	0	0	0	0	0	98	0	0	0	182	0	1	0	0	0	0	0
HWI-M03023:30:000000000-AB188:1:1108:23188:4230_CONS_SUB_SUB	0.984375	AB817344	600	3931	Myrtaceae	NA	NA	Myrteae	NA	['Myrcia carvalhoi', 'Psidium guajava']	NA	1699523	atcctgttttacgaataccaacaaaacaataagggttcataaagcgcgaataaaaaaaggatag	tribe	3	0	3	0	0	0	4	29	3	0	0	0	42	0	0	0	1	0	0	5	0	1	5	0	16	0	2	0	0	0	0	0	5	0	1
HWI-M03023:41:000000000-ABUB0:1:1116:13743:13629_CONS_SUB_SUB	0.981818182	FJ039334	596	3499	Urticaceae	NA	NA	Urticaceae	NA	[]	NA	3499	atccggttttatgaaaacaaacaagggttcagagagcgataataaaaaaggaaag	family	2	0	0	0	0	0	0	0	0	0	0	0	0	0	0	0	0	4	0	0	0	0	0	201	0	0	0	45	0	0	0	0	0	0	0
HWI-M03023:30:000000000-AB188:1:2102:16716:2830_CONS_SUB_SUB	0.910714286	AB981749	592	NA	NA	NA	NA	Myrtales	NA	['Pternandra echinata', 'Mouriri crassifolia', 'Pilidiostigma tropicum', 'Mouriri sp. B1-020']	NA	41944	atcctgttttacgaaaaccaacagcagttaagaaagcgagaatacaaaaagaatag	order	6	0	0	0	0	1	0	0	278	0	0	0	52	0	0	0	0	0	0	0	0	0	0	0	1	0	0	0	0	0	0	0	0	0	0
HWI-M03023:41:000000000-ABUB0:1:1101:11851:21338_CONS_SUB_SUB	0.928571429	AB981749	589	39998	Melastomataceae	NA	NA	Melastomataceae	NA	['Pternandra echinata', 'Mouriri sp. B1-020']	NA	39998	atcctgttttacgaaaaccaacaacagttcataaagcgagaatacaaaaagaatag	family	2	0	0	0	0	0	31	0	6	0	0	0	2	0	0	0	0	4	0	0	0	0	0	0	1	0	0	0	0	0	0	0	0	0	0
HWI-M03023:30:000000000-AB188:1:1101:4060:7609_CONS_SUB_SUB	0.941176471	HQ696727	587	3629	Malvaceae	NA	NA	Malvoideae	NA	['Hibiscus rosa-sinensis', 'Kosteletzkya adoensis', 'Sida sp. TRK-2015']	NA	214907	atcctattatgttacgaaaataaacatgaacaaagattcagcaagcgagaataataaaaaaaggaaag	subfamily	6	0	39	0	0	0	2	0	0	0	0	127	1	1	1	0	0	0	0	0	0	0	0	0	0	0	0	0	0	1	0	0	0	0	0
HWI-M03023:30:000000000-AB188:1:1101:22041:2571_CONS_SUB_SUB	0.962264151	JX091827	584	3647	Caricaceae	NA	NA	Caricaceae	NA	['Jacaratia dolichaula', 'Jacaratia chocoensis']	NA	3647	atcctgttttacgaggacaaacaaaacaagaattcagaaagcgagaaaaaggg	family	6	0	0	0	0	0	0	0	0	0	0	0	0	0	0	0	0	0	0	0	0	0	0	0	0	0	0	0	0	0	0	0	0	0	0
HWI-M03023:30:000000000-AB188:1:1101:19838:11822_CONS_SUB_SUB	0.975	AB036562	583	4070	Solanaceae	NA	NA	Solanoideae	NA	[]	NA	424551	atcctgttctctgaaaacaaacaaaggttcagaaaaaaag	subfamily	1	7	26	0	0	0	4	0	9	0	0	0	0	0	0	0	0	1	0	11	0	0	0	0	0	0	17	0	0	0	0	44	0	0	0
HWI-M03023:30:000000000-AB188:1:1101:25410:15364_CONS_SUB_SUB	0.975	AJ577458	583	4070	Solanaceae	NA	NA	Cestreae	NA	['Cestrum longiflorum']	NA	424559	atcctttatttcggaaaacaaacaaagtttcagaaaaaag	tribe	3	0	0	0	0	0	0	0	4	0	0	0	0	116	97	0	0	1	0	0	0	0	0	1	27	8	1	0	0	99	0	0	0	0	0
HWI-M03023:30:000000000-AB188:1:2103:20615:22734_CONS_SUB_SUB	0.978723404	AY145352	579	NA	NA	NA	NA	Magnoliidae	NA	['Ophrypetalum odoratum', 'Goniothalamus andersonii', 'Annona cherimola', 'Goniothalamus uvarioides']	NA	232347	atcctgtgttcagaaaacaaggctcagaaagcgagaatcaaaaaaag	no rank	12	0	0	0	0	0	0	0	0	0	0	0	0	0	0	0	0	0	0	0	0	0	0	0	0	0	0	0	0	1	0	0	0	0	0
HWI-M03023:30:000000000-AB188:1:1101:22125:6525_CONS_SUB_SUB	0.941176471	HQ696727	574	3629	Malvaceae	NA	NA	Malvoideae	NA	['Hibiscus rosa-sinensis', 'Kosteletzkya adoensis', 'Sida sp. TRK-2015']	NA	214907	atcctattatgttacgaaaataaacatgaacaaaggttcagcaagcgagaatgataaaaaaaggaaag	subfamily	6	0	59	0	0	0	7	0	0	0	0	127	0	0	0	0	0	0	0	0	0	0	0	0	0	0	0	0	0	0	0	0	0	0	0
HWI-M03023:41:000000000-ABUB0:1:1101:26961:17249_CONS_SUB_SUB	0.976190476	AY145346	572	16739	Piperaceae	13215	Piper	Piper	NA	['Piper aduncum']	NA	13215	atcctatttttcaggaaacacgagttaagaaagcgaaaaagg	genus	3	0	0	0	0	0	0	0	0	0	0	0	0	0	0	0	0	87	0	0	0	0	0	0	0	0	0	0	0	0	0	0	0	0	0
HWI-M03023:30:000000000-AB188:1:1103:20403:6543_CONS_SUB_SUB	0.955882353	HQ696727	569	3629	Malvaceae	NA	NA	Malvoideae	NA	['Kosteletzkya adoensis']	NA	214907	atcctattatgttacgaaaataaacatgaacaaaggttcagcaagcgagaataataaagaaaggaaag	subfamily	4	0	41	0	0	0	8	0	0	0	0	168	0	0	0	0	0	0	0	0	0	0	0	0	0	0	0	0	0	1	0	0	0	0	0
HWI-M03023:30:000000000-AB188:1:1106:6449:18510_CONS_SUB_SUB	1	KP326389	569	4136	Lamiaceae	21880	Salvia	Salvia moorcroftiana	1585254	['Salvia moorcroftiana']	Salvia moorcroftiana	1585254	atcctgttttctcaaaacaaaggttcaaaaaacaaaaaaaag	species	1	0	0	0	0	1	0	0	0	0	0	0	1	0	0	0	0	0	0	0	0	0	0	0	0	0	0	0	0	0	0	0	0	554	0
HWI-M03023:41:000000000-ABUB0:1:2103:3259:18409_CONS_SUB_SUB	0.975	AJ577458	565	4070	Solanaceae	NA	NA	Cestreae	NA	['Cestrum longiflorum']	NA	424559	atcctttatttcggtaaacaaacaaaggttcagaaaaaag	tribe	3	0	0	0	0	0	0	0	0	0	0	0	0	71	76	0	0	0	0	0	1	0	0	1	21	6	0	0	0	103	0	0	0	0	0
HWI-M03023:30:000000000-AB188:1:1102:20696:12738_CONS_SUB_SUB	0.966101695	AF522940	562	3803	Fabaceae	NA	NA	Mimosoideae	NA	[]	NA	3807	atcctgttttccgaaaaccaagaagagttcagaaagggagaataaaattaaaaaaaaa	subfamily	29	0	0	0	0	0	0	0	3	0	2	0	0	0	0	0	0	0	1	0	0	0	0	0	0	0	0	0	0	0	0	0	0	0	0
HWI-M03023:30:000000000-AB188:1:1104:17114:2513_CONS_SUB_SUB	0.962264151	JX091827	562	3647	Caricaceae	NA	NA	Caricaceae	NA	['Jacaratia dolichaula', 'Jacaratia chocoensis']	NA	3647	atcctgttttacgagaacaaacaaaacaagaattcagaaagcgagaagaaggg	family	6	0	0	0	0	0	0	0	0	0	0	1	0	0	1	0	0	0	0	0	0	0	0	0	0	0	0	0	0	0	0	0	0	0	0
HWI-M03023:41:000000000-ABUB0:1:1104:26407:11518_CONS_SUB_SUB	0.981818182	FJ039334	561	3499	Urticaceae	NA	NA	Urticaceae	NA	[]	NA	3499	atccggttttatgaagacaaacaagggttcagaaagcgataataaaaaaggaaag	family	2	0	0	0	0	0	0	0	0	0	0	0	0	0	0	0	0	3	0	0	0	0	0	173	0	0	0	40	0	0	0	0	0	0	0
HWI-M03023:30:000000000-AB188:1:1119:17129:24317_CONS_SUB_SUB	0.5	AF063128	557	NA	NA	NA	NA	Embryophyta	NA	[]	NA	3193	atccttgctttgagaaaaag	no rank	63771	0	0	0	0	0	0	0	1	0	0	0	0	0	0	0	23	0	0	0	0	0	0	0	0	0	0	0	0	0	0	277	0	0	0
HWI-M03023:30:000000000-AB188:1:1117:14651:5745_CONS_SUB_SUB	0.962264151	JX091827	556	3647	Caricaceae	NA	NA	Caricaceae	NA	['Jacaratia dolichaula', 'Jacaratia chocoensis']	NA	3647	atcctgttttacgagaacaaacaaaacaagaattcagaaagcgaggaaaaggg	family	6	0	0	0	0	0	0	0	1	0	0	0	0	0	0	0	0	0	0	0	1	0	0	0	0	0	0	0	0	3	0	0	0	0	0
HWI-M03023:41:000000000-ABUB0:1:1101:23042:2824_CONS_SUB_SUB	0.981818182	FJ039334	555	3499	Urticaceae	NA	NA	Urticaceae	NA	[]	NA	3499	atccggttttatgaaaacaaacaagggttcggaaagcgataataaaaaaggaaag	family	2	0	0	0	0	0	0	0	0	0	0	0	0	0	0	0	0	6	0	0	0	0	0	106	0	0	0	21	0	0	0	1	0	0	0
HWI-M03023:41:000000000-ABUB0:1:1101:13911:6700_CONS_SUB_SUB	0.978723404	AB817687	551	4637	Musaceae	NA	NA	Musaceae	NA	['Musa rosea', 'Musa ornata']	NA	4637	atccttattttgagaaaacaaaggtttataaaactagaatttaaatg	family	4	0	0	0	0	0	0	0	0	0	0	0	0	0	0	0	1	0	0	0	0	0	0	0	0	0	0	0	0	0	0	0	0	0	0
HWI-M03023:30:000000000-AB188:1:1101:16371:6109_CONS_SUB_SUB	1	DQ444502	550	4642	Zingiberaceae	105703	Renealmia	Renealmia aromatica	313674	['Renealmia aromatica']	Renealmia aromatica	313674	atccttagtttgataaaactaaggtttatcaaactagaataaaaaaag	species	1	0	1	0	0	0	0	0	1	0	0	0	0	0	0	0	0	0	0	0	0	0	0	0	0	0	0	0	0	0	0	0	0	0	0
HWI-M03023:30:000000000-AB188:1:1101:22485:5112_CONS_SUB_SUB	1	AF522959	550	3803	Fabaceae	NA	NA	Mimosoideae	NA	[]	NA	3807	atcctgttttccgaaaaccaagaagagttcagaaagggagaataaaataaaaaaag	subfamily	1	0	0	0	0	0	0	0	53	0	0	0	0	0	0	0	0	0	0	0	0	0	0	0	0	0	0	0	0	0	0	0	0	0	0
HWI-M03023:41:000000000-ABUB0:1:1101:25493:18643_CONS_SUB_SUB	0.976190476	AY145346	550	16739	Piperaceae	13215	Piper	Piper	NA	[]	NA	13215	atcctacttttcagaaaacacgagttaagaaagcgaaaaagg	genus	2	0	0	0	0	0	0	0	0	0	0	0	0	0	0	0	0	91	0	0	0	0	0	0	0	0	0	0	0	0	0	0	0	0	0
HWI-M03023:41:000000000-ABUB0:1:1101:11481:19981_CONS_SUB_SUB	0.978723404	AB817687	548	4637	Musaceae	NA	NA	Musaceae	NA	['Musa rosea', 'Musa ornata']	NA	4637	atccttattttgagaaaacaaaggtttataaaacaagaatttaaaag	family	4	0	0	0	0	0	0	0	0	0	0	0	0	0	0	0	0	1	0	0	0	0	1	0	0	0	0	0	0	0	0	0	0	0	0
HWI-M03023:41:000000000-ABUB0:1:2103:15241:24434_CONS_SUB_SUB	0.892857143	AB981749	542	NA	NA	NA	NA	Myrtales	NA	['Pternandra echinata', 'Mouriri crassifolia', 'Pilidiostigma tropicum', 'Mouriri sp. B1-020']	NA	41944	atcctgtttcacgaaaaccaacagcagttgagaaagcgagaatacaaaaagaatag	order	6	0	0	0	0	0	1	0	215	0	0	0	48	0	0	0	0	0	0	0	0	0	0	0	0	0	0	0	0	0	0	0	0	0	0
HWI-M03023:30:000000000-AB188:1:1119:16332:16189_CONS_SUB_SUB	0.962264151	JX091827	542	3647	Caricaceae	NA	NA	Caricaceae	NA	['Jacaratia dolichaula', 'Jacaratia chocoensis']	NA	3647	atcctgttttacgagaacaaacaaaacaagaactcagaaagcgagaaaaaggg	family	6	0	0	0	0	0	0	0	0	0	0	0	0	0	0	1	0	0	0	0	0	0	0	0	0	0	0	0	0	0	0	1	0	0	0
HWI-M03023:41:000000000-ABUB0:1:1101:22400:19349_CONS_SUB_SUB	0.5	KF277693	537	NA	NA	NA	NA	Embryophyta	NA	[]	NA	3193	atccttgttttgaggaaaag	no rank	11889	0	0	0	0	0	0	0	0	0	0	0	0	0	0	0	19	0	0	0	0	0	0	0	0	0	0	0	0	0	0	274	0	0	0
HWI-M03023:41:000000000-ABUB0:1:2110:9710:8465_CONS_SUB_SUB	0.98245614	AY145358	536	4401	Platanaceae	4402	Platanus	Platanus	NA	['Platanus occidentalis', 'Platanus racemosa']	NA	4402	atcctgttttcagaaaacaaacaagggttcagaaaacgagaaaaaaaaaaggaaag	genus	3	0	0	0	0	0	1	0	0	0	0	0	0	0	0	0	0	0	0	0	0	0	0	0	0	0	0	0	0	0	1	0	1	0	1
HWI-M03023:41:000000000-ABUB0:1:1103:26153:11550_CONS_SUB_SUB	0.5	AF063128	536	NA	NA	NA	NA	Embryophyta	NA	[]	NA	3193	atccttgtttcgagaaaaag	no rank	100001	0	0	0	0	0	0	0	0	0	0	0	0	0	0	0	15	0	0	0	0	0	0	0	1	0	0	0	0	0	0	296	0	0	0
HWI-M03023:30:000000000-AB188:1:1101:15308:19876_CONS_SUB_SUB	0.978723404	AY145352	529	NA	NA	NA	NA	Magnoliidae	NA	['Ophrypetalum odoratum', 'Goniothalamus andersonii', 'Annona cherimola', 'Goniothalamus uvarioides']	NA	232347	atcctgtgtccagaaaacaaggttcagaaagcgagaatcaaaaaaag	no rank	12	0	0	0	0	0	0	0	0	0	0	0	0	0	0	0	0	0	0	0	0	0	0	0	0	0	0	0	0	4	0	0	0	0	0
HWI-M03023:41:000000000-ABUB0:1:1113:13921:10787_CONS_SUB_SUB	0.981818182	FJ039334	528	3499	Urticaceae	NA	NA	Urticaceae	NA	[]	NA	3499	atccggttttatgaaaacaaacaagggttcagaaagcgataataaaaaaggaagg	family	2	0	0	0	0	0	0	0	0	0	0	0	0	0	0	0	0	3	0	0	0	0	0	118	1	0	0	49	0	0	0	0	0	0	0
HWI-M03023:30:000000000-AB188:1:1102:10803:3167_CONS_SUB_SUB	0.94	AB445554	527	NA	NA	NA	NA	Rosales	NA	[]	NA	3744	atccggttttctgaagacaaacaaggattcagaaggcgatgataaaaaag	order	48	2	0	0	0	101	0	0	0	24	84	0	0	0	0	0	0	1	28	0	0	0	0	0	0	0	0	0	0	0	31	0	0	0	0
HWI-M03023:30:000000000-AB188:1:1104:22955:16498_CONS_SUB_SUB	0.975609756	AJ577458	524	4070	Solanaceae	NA	NA	Cestreae	NA	[]	NA	424559	atcctttatttcggaaaacaaacaaaggttcagaaaaaaag	tribe	1	0	0	0	0	0	0	0	1	0	0	0	2	94	72	0	0	0	0	0	0	0	0	0	20	5	0	0	0	136	0	0	0	0	0
HWI-M03023:41:000000000-ABUB0:1:1101:27296:17020_CONS_SUB_SUB	0.976190476	AY145346	522	16739	Piperaceae	13215	Piper	Piper	NA	[]	NA	13215	atcctatttttcagaaaacacgagttaagaaagcgaaaagg	genus	2	0	0	0	0	0	0	0	0	0	0	0	0	0	0	0	0	82	0	0	0	0	0	0	0	0	0	0	0	0	0	0	0	0	0
HWI-M03023:30:000000000-AB188:1:1101:5779:7054_CONS_SUB_SUB	0.975	AB036562	515	4070	Solanaceae	NA	NA	Solanoideae	NA	[]	NA	424551	atcctgttttctgaaaacaaacaaaggctcagaaaaaaag	subfamily	1	3	48	0	0	0	2	0	20	0	0	0	0	1	0	0	0	0	0	14	0	0	0	0	0	0	21	0	0	0	0	55	0	0	0
HWI-M03023:41:000000000-ABUB0:1:1101:5657:11858_CONS_SUB_SUB	0.978723404	AB817687	513	4637	Musaceae	NA	NA	Musaceae	NA	['Musa rosea', 'Musa ornata']	NA	4637	attcttattttgagaaaacaaaggtttataaaactagaatttaaaag	family	4	0	0	0	0	0	0	0	0	0	0	0	0	0	0	0	0	0	0	0	0	0	0	0	0	0	0	0	0	0	0	0	0	0	0
HWI-M03023:30:000000000-AB188:1:1101:7013:2331_CONS_SUB_SUB	0.975	AJ577458	513	4070	Solanaceae	NA	NA	Cestreae	NA	['Cestrum longiflorum']	NA	424559	atcctttatttcggaaaacaaacaaaggttctgaaaaaag	tribe	3	0	0	0	0	0	0	0	0	0	0	0	0	188	56	1	0	0	0	0	0	0	0	0	12	6	1	0	0	107	0	0	0	0	0
HWI-M03023:30:000000000-AB188:1:2102:24003:19099_CONS_SUB_SUB	0.962264151	JX091827	512	3647	Caricaceae	NA	NA	Caricaceae	NA	['Jacaratia dolichaula', 'Jacaratia chocoensis']	NA	3647	aacctgttttacgagaacaaacaaaacaagaattcagaaagcgagaaaaaggg	family	6	0	0	0	0	0	0	0	1	0	0	1	0	0	0	0	0	0	0	0	0	0	0	0	0	0	0	0	0	1	0	0	0	0	0
HWI-M03023:41:000000000-ABUB0:1:1102:24113:8971_CONS_SUB_SUB	0.981818182	FJ039334	510	3499	Urticaceae	NA	NA	Urticaceae	NA	[]	NA	3499	atccggttttatgaaaacaaacaagggttcagaaagcgataataaaagaggaaag	family	2	0	0	0	0	0	0	0	0	0	0	0	0	0	0	0	0	9	0	0	0	0	0	114	0	0	0	44	0	0	0	0	0	0	0
HWI-M03023:30:000000000-AB188:1:1117:15594:5968_CONS_SUB_SUB	0.978723404	AY145352	510	NA	NA	NA	NA	Magnoliidae	NA	['Ophrypetalum odoratum', 'Goniothalamus andersonii', 'Annona cherimola', 'Goniothalamus uvarioides']	NA	232347	atcctgtgttcagagaacaaggttcagaaagcgagaatcaaaaaaag	no rank	12	0	0	0	0	0	0	0	0	0	0	0	0	0	0	0	0	0	0	0	0	0	0	0	0	0	0	0	0	2	0	1	0	0	0
HWI-M03023:30:000000000-AB188:1:1101:14314:5638_CONS_SUB_SUB	0.941176471	HQ696727	509	3629	Malvaceae	NA	NA	Malvoideae	NA	['Hibiscus rosa-sinensis', 'Kosteletzkya adoensis', 'Sida sp. TRK-2015']	NA	214907	atcctattatgttacgaaataaacatgaacaaaggttcagcaagcgagaataataaaaaaaggaaag	subfamily	6	0	288	0	0	0	2	0	1	0	0	72	0	0	0	0	0	0	0	0	0	0	0	0	0	0	0	0	0	0	0	0	0	0	1
HWI-M03023:30:000000000-AB188:1:1104:12043:21328_CONS_SUB_SUB	0.976190476	AY145346	509	16739	Piperaceae	13215	Piper	Piper	NA	[]	NA	13215	atcctatttttcagaaagcacgagttaagaaagcgaaaaagg	genus	1	0	0	0	0	0	0	0	0	0	0	0	0	1	0	0	0	87	0	0	0	0	0	0	0	0	0	0	0	0	0	0	0	0	0
HWI-M03023:41:000000000-ABUB0:1:1112:12904:21631_CONS_SUB_SUB	0.981818182	FJ039334	509	3499	Urticaceae	NA	NA	Urticaceae	NA	[]	NA	3499	atccggttttatgaaaacaaacaagggttcagaaagcgataataaaaaaggagag	family	2	0	0	0	0	0	0	0	0	0	0	0	0	0	0	0	0	2	0	0	0	0	0	116	0	0	0	45	0	0	0	0	0	0	0
HWI-M03023:41:000000000-ABUB0:1:1101:5920:15194_CONS_SUB_SUB	0.976190476	AY145346	508	16739	Piperaceae	13215	Piper	Piper	NA	[]	NA	13215	atcctatttttcagaaaacgcgagttaagaaagcgaaaaagg	genus	2	0	0	0	0	0	0	0	0	0	0	0	0	0	0	0	0	68	0	0	0	0	0	0	0	0	0	0	0	0	0	0	0	0	0
HWI-M03023:41:000000000-ABUB0:1:1113:7176:3847_CONS_SUB_SUB	0.981818182	FJ039334	507	3499	Urticaceae	NA	NA	Urticaceae	NA	[]	NA	3499	atccggttttatgaaaacagacaagggttcagaaagcgataataaaaaaggaaag	family	2	0	0	0	0	0	0	0	0	0	0	0	0	0	0	0	0	1	0	0	0	0	0	189	0	0	0	23	0	0	0	0	0	0	0
HWI-M03023:30:000000000-AB188:1:1101:9162:16354_CONS_SUB_SUB	0.978723404	AB817687	505	4637	Musaceae	NA	NA	Musaceae	NA	['Musa rosea', 'Musa ornata']	NA	4637	atccttattttgagaaaacaaagatttataaaactagaatttaaaag	family	4	0	0	0	0	0	0	1	0	0	0	0	0	0	0	0	0	0	0	0	0	0	0	0	0	0	0	0	0	0	0	0	0	0	0
HWI-M03023:41:000000000-ABUB0:1:1101:29243:14074_CONS_SUB_SUB	0.978723404	AB817687	504	4637	Musaceae	NA	NA	Musaceae	NA	['Musa rosea', 'Musa ornata']	NA	4637	atccttattttgagaaaataaaggtttataaaactagaatttaaaag	family	4	1	0	0	0	0	0	0	0	0	0	0	0	0	0	0	0	0	0	0	0	0	0	0	0	0	0	0	0	0	0	0	0	0	0
HWI-M03023:41:000000000-ABUB0:1:1118:15229:8817_CONS_SUB_SUB	0.975	AJ577458	502	4070	Solanaceae	NA	NA	Cestreae	NA	['Cestrum longiflorum']	NA	424559	atcctttatttcggaaaacaaataaaggttcagaaaaaag	tribe	3	0	0	0	0	0	0	0	0	0	1	0	0	139	85	0	0	2	0	0	0	0	0	0	18	6	0	0	0	84	0	0	0	0	0
HWI-M03023:30:000000000-AB188:1:1109:18575:22777_CONS_SUB_SUB	0.984375	AB817344	501	3931	Myrtaceae	NA	NA	Myrteae	NA	['Psidium guajava']	NA	1699523	atcctgttttaagaaaaccaacaaaacaataagggttcataaagcgcgaataaaaaaaggatag	tribe	2	0	3	1	0	0	1	26	6	0	0	0	40	0	0	0	1	0	0	1	0	0	3	0	12	0	2	0	0	0	0	0	9	0	1
HWI-M03023:41:000000000-ABUB0:1:1101:7345:19998_CONS_SUB_SUB	0.981818182	FJ039334	501	3499	Urticaceae	NA	NA	Urticaceae	NA	[]	NA	3499	atccggttttatgaaaacaaacgagggttcagaaagcgataataaaaaaggaaag	family	2	0	0	0	0	0	0	0	0	0	0	0	0	0	0	0	0	10	0	0	0	0	0	121	0	0	0	26	0	0	0	0	0	0	0
HWI-M03023:30:000000000-AB188:1:2115:21754:17778_CONS_SUB_SUB	0.981818182	FJ039334	499	3499	Urticaceae	NA	NA	Urticaceae	NA	[]	NA	3499	atccggttttatgaaaacaaacaagggctcagaaagcgataataaaaaaggaaag	family	2	0	0	0	0	0	0	0	0	0	0	0	1	0	1	0	0	3	0	0	0	0	0	120	0	0	0	38	0	0	0	0	0	0	0
HWI-M03023:30:000000000-AB188:1:2104:11620:25081_CONS_SUB_SUB	0.962264151	JX091827	493	3647	Caricaceae	NA	NA	Caricaceae	NA	['Jacaratia dolichaula', 'Jacaratia chocoensis']	NA	3647	atcctgttttacgaaaacaaacaaaacaagaattcagaaagcgagaaaaaggg	family	6	0	0	0	0	0	0	1	0	0	0	0	0	0	0	0	0	0	0	0	1	0	0	0	1	0	0	0	0	0	0	0	0	0	0
HWI-M03023:41:000000000-ABUB0:1:1101:10145:2571_CONS_SUB_SUB	0.976190476	AY145346	492	16739	Piperaceae	13215	Piper	Piper	NA	[]	NA	13215	atcctatttttcagaaaacacgagctaagaaagcgaaaaagg	genus	2	0	0	0	0	0	0	0	0	0	0	0	0	0	0	0	0	67	0	0	0	0	0	0	0	0	0	0	0	0	0	0	0	0	0
HWI-M03023:41:000000000-ABUB0:1:1103:18017:17246_CONS_SUB_SUB	0.981818182	FJ039334	489	3499	Urticaceae	NA	NA	Urticaceae	NA	[]	NA	3499	atccggttttatggaaacaaacaagggttcagaaagcgataataaaaaaggaaag	family	2	0	0	0	0	0	0	0	0	0	0	0	0	0	0	0	0	5	0	0	0	0	0	118	0	0	0	44	0	0	0	0	0	0	0
HWI-M03023:41:000000000-ABUB0:1:2119:22976:18693_CONS_SUB_SUB	0.977777778	AB817365	486	4335	Primulaceae	NA	NA	Primulaceae	NA	['Ardisia humilis']	NA	4335	atcctctttttcgaaaacaaagattaaaggaaaataaaaagagg	family	4	0	0	0	0	0	0	0	0	0	0	0	0	0	0	0	0	0	0	0	0	0	0	0	0	0	0	0	0	0	0	0	0	0	0
HWI-M03023:30:000000000-AB188:1:1101:16925:1910_CONS_SUB_SUB	0.941176471	HQ696727	485	3629	Malvaceae	NA	NA	Malvoideae	NA	['Hibiscus rosa-sinensis', 'Kosteletzkya adoensis', 'Sida sp. TRK-2015']	NA	214907	atcctattatgttacgaaaataaacatgaacaaaggttcagcaagcgagaataacaaaaaaaggaaag	subfamily	6	0	84	0	0	0	4	0	0	0	0	121	0	0	0	0	0	0	0	0	0	0	0	0	0	0	0	0	0	0	0	0	0	0	0
HWI-M03023:30:000000000-AB188:1:1101:16019:18195_CONS_SUB_SUB	0.975	AB036562	485	4070	Solanaceae	NA	NA	Solanaceae	NA	[]	NA	4070	atcctgttttctgagaacaaacaaaggttcagaaaaaaag	family	3	18	53	0	0	0	3	0	10	0	0	0	0	0	0	0	0	0	0	7	0	0	1	0	0	0	26	0	0	0	0	52	0	0	0
HWI-M03023:41:000000000-ABUB0:1:1101:4608:6530_CONS_SUB_SUB	0.978723404	AB817687	484	4637	Musaceae	NA	NA	Musaceae	NA	['Musa rosea', 'Musa ornata']	NA	4637	atccttattttgagaaaacaaaggtttataaacctagaatttaaaag	family	4	0	0	0	0	0	0	0	0	0	0	0	0	0	0	0	0	0	0	0	0	0	0	0	0	0	0	0	0	0	0	0	0	0	0
HWI-M03023:30:000000000-AB188:1:2103:15621:9926_CONS_SUB_SUB	0.955555556	AY614290	483	4613	Bromeliaceae	NA	NA	Bromeliaceae	NA	['Tillandsia disticha', 'Tillandsia tectorum', 'Tillandsia gardneri', 'Racinaea venusta', 'Barfussia wagneriana', 'Tillandsia heubergeri', 'Tillandsia demissa', 'Lemeltonia dodsonii']	NA	4613	atctttcttttgggaagacaagggtataaaactggaataaaaaaa	family	15	0	0	0	0	0	0	0	0	0	0	0	0	0	0	0	0	0	0	0	0	0	0	0	0	0	0	0	0	0	0	0	0	0	0
HWI-M03023:30:000000000-AB188:1:1106:25049:9305_CONS_SUB_SUB	0.962264151	JX091827	481	3647	Caricaceae	NA	NA	Caricaceae	NA	['Jacaratia dolichaula', 'Jacaratia chocoensis']	NA	3647	atcctgttttacgagaacaaacaaaacaagaattcagaaagcgagaaaaagag	family	6	0	0	0	0	0	0	0	1	0	0	0	0	1	0	0	0	0	0	0	0	0	0	0	1	0	0	0	0	1	0	0	0	0	0
HWI-M03023:30:000000000-AB188:1:1101:19829:4842_CONS_SUB_SUB	0.525	KF277693	479	NA	NA	NA	NA	Embryophyta	NA	[]	NA	3193	atccttgttttgagaaaaagg	no rank	10338	0	33	0	0	0	0	2	0	0	0	0	0	0	0	0	0	1	0	0	11	0	0	0	0	0	0	0	0	0	0	3	0	0	41
HWI-M03023:41:000000000-ABUB0:1:1102:3359:9471_CONS_SUB_SUB	0.978723404	AB817687	478	4637	Musaceae	NA	NA	Musaceae	NA	['Musa rosea', 'Musa ornata']	NA	4637	atccttattttgagaaaacaaaggtttataaaactagaattaaaag	family	4	0	0	0	0	0	0	0	0	0	0	0	0	0	1	0	0	1	0	0	0	0	0	0	0	0	0	0	0	1	0	0	0	0	0
HWI-M03023:30:000000000-AB188:1:1114:28068:6797_CONS_SUB_SUB	0.978723404	AY145352	475	NA	NA	NA	NA	Magnoliidae	NA	['Ophrypetalum odoratum', 'Goniothalamus andersonii', 'Annona cherimola', 'Goniothalamus uvarioides']	NA	232347	atcctgtgttcagaaaacaaggttcagaaagcgagagtcaaaaaaag	no rank	12	0	0	0	0	0	0	0	0	0	0	0	0	0	0	0	0	0	0	0	0	0	0	0	0	0	0	0	0	3	0	0	0	0	0
HWI-M03023:30:000000000-AB188:1:1105:23401:7540_CONS_SUB_SUB	0.978723404	AY145352	474	NA	NA	NA	NA	Magnoliidae	NA	['Ophrypetalum odoratum', 'Annona cherimola', 'Goniothalamus amuyon', 'Goniothalamus andersonii', 'Goniothalamus uvarioides']	NA	232347	atcctgtgctcagaaaacaaggttcagaaagcgagaatcaaaaaaag	no rank	14	0	0	0	0	0	0	0	0	0	0	0	0	0	0	0	0	0	0	0	0	0	0	0	0	0	0	0	0	7	0	0	0	0	0
HWI-M03023:30:000000000-AB188:1:1101:23416:6032_CONS_SUB_SUB	0.94	AB445554	473	NA	NA	NA	NA	Rosales	NA	[]	NA	3744	atccggttttctgaagacaaacaaggattcagaaggcgataatgaaaaag	order	37	0	0	0	0	120	0	0	0	19	32	0	0	0	0	0	0	0	10	0	0	0	0	0	0	0	0	0	0	0	11	1	0	0	0
HWI-M03023:41:000000000-ABUB0:1:1102:9490:3911_CONS_SUB_SUB	0.978723404	AB817687	473	4637	Musaceae	NA	NA	Musaceae	NA	['Musa rosea', 'Musa ornata']	NA	4637	atccttattttgagaaaacaaaggtttataaaattagaatttaaaag	family	4	0	0	0	0	0	0	0	0	0	0	0	0	0	0	0	0	0	0	0	0	0	0	0	0	0	0	0	0	0	0	0	0	0	0
HWI-M03023:30:000000000-AB188:1:1102:13537:10737_CONS_SUB_SUB	0.941176471	HQ696727	471	3629	Malvaceae	NA	NA	Malvoideae	NA	['Hibiscus rosa-sinensis', 'Kosteletzkya adoensis', 'Sida sp. TRK-2015']	NA	214907	atcctattatgttacgaaaataaacatgaacaatggttcagcaagcgagaataataaaaaaaggaaag	subfamily	6	0	23	0	0	0	3	1	0	0	0	99	0	0	0	0	0	0	0	0	0	0	0	0	0	0	0	0	0	0	0	0	0	0	0
HWI-M03023:30:000000000-AB188:1:2113:22345:6289_CONS_SUB_SUB	0.94	AB445554	471	NA	NA	NA	NA	Rosales	NA	[]	NA	3744	atccggttttctgaagacaaacaaggattcagaaggcgacaataaaaaag	order	37	0	1	0	0	105	0	0	0	33	29	0	0	0	1	0	0	0	25	0	0	0	0	0	0	0	0	0	0	0	25	0	0	0	0
HWI-M03023:41:000000000-ABUB0:1:1101:14776:5866_CONS_SUB_SUB	0.978723404	AB817687	471	4637	Musaceae	NA	NA	Musaceae	NA	['Musa rosea', 'Musa ornata']	NA	4637	atccttattttgagaaaacaaaggtttataatactagaatttaaaag	family	4	0	0	0	0	0	0	0	0	0	0	0	0	0	0	0	0	0	0	0	0	0	0	0	0	0	0	0	0	0	0	0	0	0	0
HWI-M03023:30:000000000-AB188:1:1102:6328:21147_CONS_SUB_SUB	0.979591837	AY794626	468	3977	Euphorbiaceae	NA	NA	Hippomaneae	NA	[]	NA	235893	atccggttctccgaaaacaaacaaaggttcagaaatacagaaacaaagg	tribe	2	0	0	0	0	0	0	0	26	0	0	0	0	0	0	0	0	0	0	0	0	0	0	0	0	0	0	0	0	0	0	0	0	0	45
HWI-M03023:41:000000000-ABUB0:1:1114:14734:7599_CONS_SUB_SUB	0.98	AB445570	467	NA	NA	NA	NA	Rosales	NA	['Ficus insipida']	NA	3744	atccggttttctgaaaacaaacaagggtacagaaggcaataataaaaaag	order	4	0	0	0	0	0	1	0	0	0	0	0	0	0	0	0	0	0	0	0	0	0	0	0	0	0	0	0	0	0	0	0	0	0	0
HWI-M03023:30:000000000-AB188:1:1117:8995:18020_CONS_SUB_SUB	0.98	AB445570	466	NA	NA	NA	NA	Rosales	NA	['Ficus insipida']	NA	3744	atccggttttctgaaaacaaacaagggttcagaaggcaataataaaaag	order	4	0	0	0	0	0	0	1	0	0	0	0	0	0	0	0	0	0	0	0	0	0	0	0	0	0	0	0	0	0	0	0	0	0	0
HWI-M03023:30:000000000-AB188:1:1102:13488:6298_CONS_SUB_SUB	0.983333333	AF195689	465	3803	Fabaceae	NA	NA	Mimosoideae	NA	['Acacia latisepala', 'Acacia mitchellii', 'Acacia beckleri', 'Albizia julibrissin', 'Acacia inaequilatera', 'Archidendron hirsutum', 'Acacia buxifolia', 'Albizia brevifolia']	NA	3807	atcctgttttccgaaaaccaagaagagttcagaaagggagaataaaataaaagaaaaaag	subfamily	17	0	0	0	0	0	0	0	48	0	0	0	0	0	0	0	0	0	0	0	0	0	0	0	0	0	0	0	0	1	0	0	0	0	0
HWI-M03023:30:000000000-AB188:1:1102:5925:10168_CONS_SUB_SUB	0.978723404	AY145352	465	NA	NA	NA	NA	Magnoliidae	NA	['Ophrypetalum odoratum', 'Goniothalamus andersonii', 'Annona cherimola', 'Goniothalamus uvarioides']	NA	232347	atcctgtgttcagaaaacaaggttcagaaagcgagaaacaaaaaaag	no rank	12	0	0	0	0	0	0	0	0	0	0	0	0	0	0	0	0	0	0	0	0	0	0	0	0	0	0	0	0	7	0	0	0	0	0
HWI-M03023:30:000000000-AB188:1:2105:24885:22142_CONS_SUB_SUB	0.981818182	FJ039334	462	3499	Urticaceae	NA	NA	Urticaceae	NA	[]	NA	3499	atccggttttatgaaaacaaacaagggtcagaaagcgataataaaaaaggaaag	family	2	0	0	0	0	0	0	1	0	0	0	0	0	0	0	0	0	0	0	0	0	0	0	447	1	0	1	1	0	0	0	0	0	0	0
HWI-M03023:41:000000000-ABUB0:1:1102:11257:9133_CONS_SUB_SUB	0.978723404	AB817687	462	4637	Musaceae	NA	NA	Musaceae	NA	['Musa rosea', 'Musa ornata']	NA	4637	atccttattttgagaaaacaaaagtttataaaactagaatttaaaag	family	4	0	0	0	0	0	0	0	0	0	0	0	0	0	0	0	0	0	0	0	0	0	0	0	0	0	0	0	0	0	0	0	0	0	0
HWI-M03023:30:000000000-AB188:1:1101:29069:12625_CONS_SUB_SUB	1	AY266264	460	4070	Solanaceae	4107	Solanum	Solanum	NA	[]	NA	4107	atcctgttttctgaaaacaaacaaaggttcagaaaaaagg	genus	1	16	27	0	0	0	5	0	7	0	0	0	0	0	0	0	0	0	0	12	0	0	0	0	0	0	14	0	0	0	0	56	0	0	0
HWI-M03023:30:000000000-AB188:1:1101:26141:16844_CONS_SUB_SUB	0.5	AF380857	460	NA	NA	NA	NA	Embryophyta	NA	[]	NA	3193	tccttgttttgagaaaaaag	no rank	36348	0	36	0	0	0	0	12	0	0	0	0	0	0	0	0	0	0	0	0	14	0	0	0	0	0	0	0	0	0	0	0	0	0	29
HWI-M03023:30:000000000-AB188:1:2101:13626:22256_CONS_SUB_SUB	0.978723404	AY145352	460	NA	NA	NA	NA	Magnoliidae	NA	['Ophrypetalum odoratum', 'Goniothalamus andersonii', 'Annona cherimola', 'Goniothalamus uvarioides']	NA	232347	atcctgtgttcagaaaacaaggttcagaaagcgagaatcaagaaaag	no rank	15	0	0	1	0	0	0	0	0	0	0	0	0	0	0	0	0	0	0	0	0	0	0	0	0	0	0	0	0	0	0	0	0	0	0
HWI-M03023:30:000000000-AB188:1:2101:8215:20882_CONS_SUB_SUB	0.981818182	FJ039334	460	3499	Urticaceae	NA	NA	Urticaceae	NA	[]	NA	3499	atccggttttacgaaaacaaacaagggttcagaaagcgataataaaaaaggaaag	family	2	0	0	0	0	0	0	0	0	0	0	0	1	0	0	0	0	10	0	0	0	0	0	143	0	0	0	26	0	0	0	0	0	0	0
HWI-M03023:41:000000000-ABUB0:1:1106:6667:20040_CONS_SUB_SUB	0.981818182	FJ039334	460	3499	Urticaceae	NA	NA	Urticaceae	NA	[]	NA	3499	atccggctttatgaaaacaaacaagggttcagaaagcgataataaaaaaggaaag	family	2	0	0	0	0	0	0	0	0	0	0	0	0	0	0	0	0	5	0	0	0	0	0	75	0	0	0	26	0	0	1	0	0	0	0
HWI-M03023:30:000000000-AB188:1:1115:19292:2677_CONS_SUB_SUB	0.955555556	AY614290	457	4613	Bromeliaceae	NA	NA	Bromeliaceae	NA	['Tillandsia disticha', 'Tillandsia tectorum', 'Tillandsia gardneri', 'Racinaea venusta', 'Barfussia wagneriana', 'Tillandsia heubergeri', 'Tillandsia demissa', 'Lemeltonia dodsonii']	NA	4613	atctctcttttgggaaaacaagggtataaaactggaataaaaaaa	family	15	0	0	0	0	0	0	0	1	0	0	0	0	0	0	0	0	0	0	0	0	0	0	0	0	0	0	0	0	0	0	0	0	0	0
HWI-M03023:30:000000000-AB188:1:1109:16555:5715_CONS_SUB	0.743589744	DQ978579	456	NA	NA	NA	NA	eudicotyledons	NA	[]	NA	71240	atcctgttttacgagaacaaacaaaacaagaattcagaaagcgagaaaaaggggataggtgagactcaatgg	no rank	24	0	0	0	0	0	0	0	0	0	0	0	0	0	0	0	0	0	0	0	0	0	0	0	0	0	0	0	0	1	0	0	0	0	0
HWI-M03023:30:000000000-AB188:1:1101:13510:4960_CONS_SUB_SUB	0.962264151	JX091827	455	3647	Caricaceae	NA	NA	Caricaceae	NA	['Jacaratia dolichaula', 'Jacaratia chocoensis']	NA	3647	atcctgttctacgagaacaaacaaaacaagaattcagaaagcgagaaaaaggg	family	6	0	0	0	0	0	0	0	0	0	0	0	0	0	0	0	0	0	0	0	0	0	0	0	0	0	0	0	0	0	0	0	0	0	0
HWI-M03023:30:000000000-AB188:1:1101:25820:6056_CONS_SUB_SUB	0.525	AF482678	454	NA	NA	NA	NA	Embryophyta	NA	[]	NA	3193	atcctggttttgagaaaaaag	no rank	37796	0	47	0	0	1	0	3	0	0	0	0	0	0	0	0	0	0	0	0	23	0	0	0	0	0	0	0	0	0	0	1	0	0	26
HWI-M03023:41:000000000-ABUB0:1:1101:17318:20809_CONS_SUB_SUB	0.976190476	AY145346	453	16739	Piperaceae	13215	Piper	Piper	NA	[]	NA	13215	accctatttttcagaaaacacgagttaagaaagcgaaaaagg	genus	2	1	0	0	0	0	0	0	0	0	0	0	0	0	0	0	0	54	0	0	0	0	0	0	0	0	0	0	0	0	0	0	0	0	0
HWI-M03023:30:000000000-AB188:1:1101:6241:3883_CONS_SUB_SUB	0.962264151	JX091827	451	3647	Caricaceae	NA	NA	Caricaceae	NA	['Jacaratia dolichaula', 'Jacaratia chocoensis']	NA	3647	atcctgttttacgggaacaaacaaaacaagaattcagaaagcgagaaaaaggg	family	6	0	0	0	0	0	0	0	0	0	0	0	0	0	0	0	0	0	0	0	0	0	0	0	0	0	0	0	0	0	0	0	0	0	0
HWI-M03023:30:000000000-AB188:1:2102:23619:2972_CONS_SUB_SUB	0.5	KF277693	450	NA	NA	NA	NA	Embryophyta	NA	[]	NA	3193	atccttgttctgagaaaaag	no rank	11868	0	0	0	0	0	0	0	0	0	0	0	1	1	0	0	13	0	0	0	0	0	0	0	0	0	0	0	0	0	0	202	0	0	0
HWI-M03023:30:000000000-AB188:1:1101:9737:11619_CONS_SUB_SUB	0.979591837	AY794626	448	3977	Euphorbiaceae	NA	NA	Hippomaneae	NA	[]	NA	235893	atccggttttccgagaacaaacaaaggttcagaaatacagaaacaaagg	tribe	2	0	0	0	0	0	0	0	38	0	0	0	0	0	0	0	0	0	0	0	0	0	0	0	0	0	0	0	0	0	0	0	0	0	30
HWI-M03023:41:000000000-ABUB0:1:1101:8375:19532_CONS_SUB_SUB	0.487804878	AY316706	446	NA	NA	NA	NA	Embryophyta	NA	[]	NA	3193	atcctcgttttgagaaaaag	no rank	25544	0	0	0	0	0	0	0	0	0	0	0	0	0	0	0	20	0	0	0	0	0	0	0	0	0	0	0	0	0	0	197	0	0	0
HWI-M03023:30:000000000-AB188:1:1101:13370:12023_CONS_SUB_SUB	0.975	AB036562	444	4070	Solanaceae	NA	NA	Solanaceae	NA	['Markea ulei']	NA	4070	atcctgttttctgaaaacaaacaaaggttcagagaaaaag	family	6	11	46	0	0	0	4	0	33	0	0	0	0	0	0	0	0	0	0	4	0	0	0	0	0	0	18	0	0	0	0	38	0	0	0
HWI-M03023:30:000000000-AB188:1:2115:22534:24533_CONS_SUB_SUB	0.5	KF277693	444	NA	NA	NA	NA	Embryophyta	NA	[]	NA	3193	atccttgtcttgagaaaaag	no rank	11906	0	1	0	0	0	0	0	0	0	0	0	0	1	0	0	11	0	0	0	0	0	0	0	0	0	0	0	0	0	0	201	0	0	0
HWI-M03023:41:000000000-ABUB0:1:1101:3401:18798_CONS_SUB_SUB	0.978723404	AB817687	442	4637	Musaceae	NA	NA	Musaceae	NA	['Musa rosea', 'Musa ornata']	NA	4637	atccttattttgagaaaacaaaggtttataaaactaaaatttaaaag	family	4	0	0	0	0	0	0	0	0	0	0	0	0	0	0	0	0	0	0	0	0	0	0	0	0	0	0	0	0	0	0	0	0	0	0
HWI-M03023:30:000000000-AB188:1:1101:10208:5454_CONS_SUB_SUB	0.96	AF501601	441	3487	Moraceae	NA	NA	Moraceae	NA	['Antiaris toxicaria', 'Ficus carica', 'Ficus tikoua', 'Broussonetia kazinoki', 'Dorstenia mannii', 'Castilla elastica', 'Trymatococcus oligandrus']	NA	3487	atccagttttctgaagacaaacaaggattcagaaggcgataataaaaaag	family	10	3	0	0	0	176	0	0	1	18	34	0	0	0	0	0	0	0	18	0	0	0	0	0	0	0	0	0	0	0	19	0	0	0	0
HWI-M03023:30:000000000-AB188:1:1101:18929:3466_CONS_SUB_SUB	0.98	AB445569	440	3487	Moraceae	NA	NA	Moraceae	NA	['Ficus insipida']	NA	3487	atccggttttctgaagacaaacaaggattcagaaggcaataataaaaaag	family	2	1	0	0	0	109	0	0	0	21	40	0	0	0	0	0	0	0	44	0	0	0	0	0	0	0	0	0	0	0	25	0	0	0	0
HWI-M03023:30:000000000-AB188:1:1109:16199:12995_CONS_SUB_SUB	1	AB445554	440	3487	Moraceae	NA	NA	Moraceae	NA	[]	NA	3487	atccggttttctgaaaacaaacaagggttcagaaggcgataataaaaaag	family	1	0	0	0	0	6	0	0	0	3	6	0	0	0	0	0	0	0	6	0	0	0	0	1	0	0	0	0	0	0	2	0	0	0	0
HWI-M03023:30:000000000-AB188:1:1105:19053:10783_CONS_SUB_SUB	0.955555556	AY614290	438	4613	Bromeliaceae	NA	NA	Bromeliaceae	NA	['Tillandsia disticha', 'Tillandsia tectorum', 'Tillandsia gardneri', 'Racinaea venusta', 'Barfussia wagneriana', 'Tillandsia heubergeri', 'Tillandsia demissa', 'Lemeltonia dodsonii']	NA	4613	atctttcttttgggaaaacaagggtatagaactggaataaaaaaa	family	15	0	0	0	0	1	0	0	0	0	0	0	0	1	0	0	0	0	0	0	0	0	0	0	0	0	0	0	0	1	0	0	0	0	0
HWI-M03023:30:000000000-AB188:1:2113:3066:9924_CONS_SUB_SUB	0.5	KF277693	435	NA	NA	NA	NA	Embryophyta	NA	[]	NA	3193	atccttgttttgagagaaag	no rank	11906	0	1	0	0	0	0	0	0	0	0	0	0	0	0	0	20	0	0	0	0	0	0	0	0	0	0	0	0	0	0	171	0	0	0
HWI-M03023:30:000000000-AB188:1:1113:20009:19460_CONS_SUB_SUB	0.955555556	AY614290	432	4613	Bromeliaceae	NA	NA	Bromeliaceae	NA	['Tillandsia disticha', 'Tillandsia tectorum', 'Tillandsia gardneri', 'Racinaea venusta', 'Barfussia wagneriana', 'Tillandsia heubergeri', 'Tillandsia demissa', 'Lemeltonia dodsonii']	NA	4613	atctttcttttgggaaaacaagggtataaaactggaataaaaaga	family	15	0	0	0	0	0	0	0	0	0	0	0	0	1	0	0	0	0	0	0	0	0	0	0	0	0	0	0	0	0	0	0	0	0	0
HWI-M03023:30:000000000-AB188:1:1111:12734:6815_CONS_SUB_SUB	0.981818182	FJ039334	429	3499	Urticaceae	NA	NA	Urticaceae	NA	[]	NA	3499	atccggttttatgaaaacaaacaagggttcagaaagcgataatagaaaaggaaag	family	1	0	1	0	0	0	0	0	0	0	0	0	0	0	0	1	0	3	0	0	0	0	0	86	0	0	0	16	0	0	0	0	0	0	0
HWI-M03023:41:000000000-ABUB0:1:1101:11823:20787_CONS_SUB_SUB	0.978723404	AB817687	428	4637	Musaceae	NA	NA	Musaceae	NA	['Musa rosea', 'Musa ornata']	NA	4637	atccttattttgagaaaacaatggtttataaaactagaatttaaaag	family	4	0	0	0	0	0	0	0	0	0	0	0	0	0	0	0	0	0	0	0	0	0	0	0	0	0	0	0	0	0	0	0	0	0	0
HWI-M03023:30:000000000-AB188:1:1101:4652:18531_CONS_SUB_SUB	1	AB237912	426	4070	Solanaceae	NA	NA	Solanaceae	NA	[]	NA	4070	atcctgttttccgaaaacaaacaaaggttcagaaaaaaag	family	1	5	24	0	0	0	1	0	1	0	0	0	0	1	0	1	0	0	0	12	0	0	0	0	0	0	28	0	0	0	0	35	0	0	0
HWI-M03023:30:000000000-AB188:1:1101:5244:20974_CONS_SUB_SUB	0.892857143	AB981749	424	NA	NA	NA	NA	Myrtales	NA	['Pternandra echinata', 'Mouriri crassifolia', 'Pilidiostigma tropicum', 'Mouriri sp. B1-020']	NA	41944	atcctgttttacaaaaaccaacagcagttgagaaagcgagaatacaaaaagaatag	order	6	0	0	0	0	0	0	0	89	0	0	0	36	0	0	0	0	0	0	0	0	0	0	0	0	0	0	0	0	0	0	0	0	0	0
HWI-M03023:30:000000000-AB188:1:1101:23556:6759_CONS_SUB_SUB	0.941176471	HQ696727	421	3629	Malvaceae	NA	NA	Malvoideae	NA	['Hibiscus rosa-sinensis', 'Kosteletzkya adoensis', 'Sida sp. TRK-2015']	NA	214907	atcctattatgttacgaaaataaacatgaacaaaggttcagcaaacgagaataataaaaaaaggaaag	subfamily	6	0	32	0	0	0	6	0	0	0	0	86	0	0	0	0	0	0	0	0	0	0	0	0	0	0	0	0	0	0	0	0	0	0	0
HWI-M03023:30:000000000-AB188:1:1101:19664:9829_CONS_SUB_SUB	0.975	AB036562	421	4070	Solanaceae	NA	NA	Solanoideae	NA	[]	NA	424551	atcctgttttctgaaaacaaacaaaggttcagaaaaagag	subfamily	1	4	27	0	0	0	1	0	8	0	0	0	0	0	0	0	0	0	0	2	0	0	0	0	0	0	10	0	0	0	0	29	0	0	0
HWI-M03023:41:000000000-ABUB0:1:1111:22142:15567_CONS_SUB_SUB	0.980392157	AY594510	420	23672	Sapindaceae	NA	NA	Sapindaceae	NA	['Dimocarpus longan', 'Deinbollia borbonica', 'Radlkofera sp. 2 Adeyemi 3459', 'Talisia nervosa']	NA	23672	atcccttttatgaaaacaaaacaaacaggggttcagaaagtgagaaaagg	family	12	0	0	0	0	0	0	0	0	0	0	0	0	0	0	0	0	0	0	0	0	0	0	0	0	0	0	0	0	0	0	0	0	0	0
HWI-M03023:30:000000000-AB188:1:2103:23909:10954_CONS_SUB_SUB	0.976190476	AY145346	419	16739	Piperaceae	13215	Piper	Piper	NA	[]	NA	13215	atcctatttttcagaaaacacgagttaagaaagcgaaaaaag	genus	1	0	0	0	0	0	0	0	0	0	0	0	0	1	0	0	0	67	0	0	0	0	0	0	1	0	0	0	0	0	0	0	0	0	0
HWI-M03023:30:000000000-AB188:1:1116:22213:12693_CONS_SUB_SUB	0.962264151	JX091827	418	3647	Caricaceae	NA	NA	Caricaceae	NA	['Jacaratia dolichaula', 'Jacaratia chocoensis']	NA	3647	atcctgttttacgagaacaaacaaaacaagaattcagaaagcgggaaaaaggg	family	6	0	0	0	0	0	0	0	0	0	0	0	0	0	0	0	0	0	0	0	0	0	0	2	0	0	0	0	0	0	0	0	0	0	0
HWI-M03023:30:000000000-AB188:1:1101:12961:2258_CONS_SUB_SUB	1	JX091827	418	3647	Caricaceae	161019	Jacaratia	Jacaratia	NA	[]	NA	161019	atcctgttttacgagaacaaacaaaacaagagttcagaaagcgagaaaaaggg	genus	1	0	0	0	0	0	0	0	0	0	0	0	0	0	0	0	0	0	0	0	0	0	0	0	0	0	0	0	0	0	0	0	0	0	0
HWI-M03023:30:000000000-AB188:1:2119:14004:11201_CONS_SUB_SUB	0.976190476	JX155054	417	24966	Rubiaceae	NA	NA	Rubioideae	NA	['Chassalia sp. cm26']	NA	169617	atcctgttttctgaaagcaaaagttcagaaagtgaaaaaagg	subfamily	4	0	0	0	0	0	0	1	0	0	0	0	270	0	0	0	0	0	0	0	0	0	0	0	0	0	0	0	0	0	0	0	0	0	0
HWI-M03023:30:000000000-AB188:1:1103:18294:3272_CONS_SUB_SUB	0.962264151	JX091827	417	3647	Caricaceae	NA	NA	Caricaceae	NA	['Jacaratia dolichaula', 'Jacaratia chocoensis']	NA	3647	atcctgttttacgagaacaaacaaaacgagaattcagaaagcgagaaaaaggg	family	6	0	0	0	0	0	0	0	0	0	0	0	1	0	0	0	0	0	0	0	0	0	0	0	0	0	0	0	0	0	0	0	0	1	0
HWI-M03023:30:000000000-AB188:1:1101:23376:6155_CONS_SUB_SUB	0.962264151	JX091827	417	3647	Caricaceae	NA	NA	Caricaceae	NA	['Jacaratia dolichaula', 'Jacaratia chocoensis']	NA	3647	atcctgttttacgagaacaaacaaaacaagaattcagaaggcgagaaaaaggg	family	6	0	0	0	0	0	0	0	0	0	0	0	0	0	0	0	0	0	0	0	0	0	0	0	0	0	0	0	0	0	0	0	0	0	0
HWI-M03023:41:000000000-ABUB0:1:1103:7393:22478_CONS_SUB_SUB	0.981818182	FJ039334	414	3499	Urticaceae	NA	NA	Urticaceae	NA	[]	NA	3499	atccggttttatgaaaacaaacaagggttcagaaagcgataataaagaaggaaag	family	2	0	0	0	0	0	0	0	0	0	0	0	0	0	0	0	0	7	0	0	0	0	0	106	0	0	0	54	0	0	0	0	0	0	0
HWI-M03023:30:000000000-AB188:1:1101:26200:13071_CONS_SUB_SUB	0.975	AJ577458	411	4070	Solanaceae	NA	NA	Cestreae	NA	['Cestrum longiflorum']	NA	424559	atccttatttcggaaaacaaacaaaggttcagaaaaaag	tribe	3	0	0	0	0	0	0	0	0	0	0	0	0	78	69	0	0	1	0	0	0	0	0	0	18	30	0	0	0	60	0	0	0	0	1
HWI-M03023:30:000000000-AB188:1:1101:18586:3033_CONS_SUB_SUB	0.962264151	JX091827	411	3647	Caricaceae	NA	NA	Caricaceae	NA	['Jacaratia dolichaula', 'Jacaratia chocoensis']	NA	3647	atcctgttttacgagaacaaacaaaacaagaatccagaaagcgagaaaaaggg	family	6	0	0	0	0	0	0	0	0	0	0	0	0	0	0	0	0	0	0	0	0	0	0	0	0	0	0	0	0	0	0	0	0	0	0
HWI-M03023:30:000000000-AB188:1:1103:20053:10619_CONS_SUB_SUB	0.941176471	HQ696727	410	3629	Malvaceae	NA	NA	Malvoideae	NA	['Hibiscus rosa-sinensis', 'Kosteletzkya adoensis', 'Sida sp. TRK-2015']	NA	214907	atcctattatgttacgaaaataaacatgaacaaaggttcagcaagcgagaataataaaaaaaagaaag	subfamily	6	0	26	0	0	0	3	0	0	0	0	125	1	0	1	0	0	0	0	0	0	0	0	0	0	0	0	0	0	0	0	1	0	0	0
HWI-M03023:30:000000000-AB188:1:1101:7181:3404_CONS_SUB_SUB	0.928571429	FJ039156	410	39998	Melastomataceae	40017	Mouriri	Mouriri crassifolia	597381	['Mouriri crassifolia']	Mouriri crassifolia	597381	atcctgttttacgaaaaccaacagcagtttagaaagcgagaatacaaaaagaatag	species	1	0	0	0	0	0	0	0	185	0	0	0	47	0	0	0	0	0	0	0	0	0	0	0	0	0	0	0	0	0	0	0	0	0	0
HWI-M03023:30:000000000-AB188:1:1102:11272:3776_CONS_SUB_SUB	0.975	AJ577458	410	4070	Solanaceae	NA	NA	Cestreae	NA	['Cestrum longiflorum']	NA	424559	atcctttatttcggaaaacaaacaaaagttcagaaaaaag	tribe	3	0	0	0	0	0	0	0	0	0	0	0	0	85	73	0	0	2	0	0	0	0	0	0	13	6	0	0	0	68	0	0	0	1	0
HWI-M03023:30:000000000-AB188:1:1118:6885:9299_CONS_SUB_SUB	0.955555556	AY614290	409	4613	Bromeliaceae	NA	NA	Bromeliaceae	NA	['Tillandsia disticha', 'Tillandsia tectorum', 'Tillandsia gardneri', 'Racinaea venusta', 'Barfussia wagneriana', 'Tillandsia heubergeri', 'Tillandsia demissa', 'Lemeltonia dodsonii']	NA	4613	atctttcttttgggaaaacaagggtataaagctggaataaaaaaa	family	15	0	0	0	0	0	0	1	0	0	0	0	0	0	0	0	0	0	0	0	0	0	0	0	0	0	0	0	0	0	0	0	0	0	0
HWI-M03023:41:000000000-ABUB0:1:1101:19492:2779_CONS_SUB_SUB	0.978723404	AB817687	409	4637	Musaceae	NA	NA	Musaceae	NA	['Musa rosea', 'Musa ornata']	NA	4637	atccttattttgtgaaaacaaaggtttataaaactagaatttaaaag	family	4	0	0	0	0	0	0	0	0	0	0	0	0	0	0	0	0	1	0	0	0	0	0	0	0	0	0	0	0	0	0	0	0	0	0
HWI-M03023:30:000000000-AB188:1:1101:8679:3630_CONS_SUB_SUB	0.892857143	AB981749	409	NA	NA	NA	NA	Myrtales	NA	['Pternandra echinata', 'Mouriri crassifolia', 'Pilidiostigma tropicum', 'Mouriri sp. B1-020']	NA	41944	atcctgttttacgaaaccaacagcagttgagaaagcgagaatacaaaaagaatag	order	6	0	0	0	0	0	0	0	317	0	0	0	14	0	0	0	0	0	0	0	0	0	0	0	0	0	0	0	0	0	0	0	0	0	0
HWI-M03023:41:000000000-ABUB0:1:1101:15802:5373_CONS_SUB_SUB	0.5	KF277693	409	NA	NA	NA	NA	Embryophyta	NA	[]	NA	3193	atccttgttttgagaaagag	no rank	11889	0	0	0	0	0	0	0	0	0	0	0	0	0	0	0	50	0	0	0	0	0	0	0	0	0	0	0	0	0	0	179	0	0	0
HWI-M03023:41:000000000-ABUB0:1:1101:23104:9351_CONS_SUB_SUB	0.978723404	AB817687	408	4637	Musaceae	NA	NA	Musaceae	NA	['Musa rosea', 'Musa ornata']	NA	4637	atccttattttgagtaaacaaaggtttataaaactagaatttaaaag	family	4	0	0	0	0	0	0	0	0	0	0	0	1	0	0	0	0	0	0	0	0	0	0	0	0	0	0	0	0	0	0	0	0	0	0
HWI-M03023:30:000000000-AB188:1:1101:20536:14160_CONS_SUB_SUB	0.979591837	AY794626	408	3977	Euphorbiaceae	NA	NA	Hippomaneae	NA	[]	NA	235893	atccggtttcccgaaaacaaacaaaggttcagaaatacagaaacaaagg	tribe	2	0	0	0	0	0	0	0	32	0	0	0	0	0	0	0	0	0	0	0	0	0	0	0	0	0	0	0	0	0	0	0	0	0	27
HWI-M03023:30:000000000-AB188:1:1101:5744:7003_CONS_SUB_SUB	0.927272727	FJ432260	407	3499	Urticaceae	NA	NA	Urticaceae	NA	['Urera batesii', 'Pilea racemosa', 'Pilea cavaleriei', 'Laportea peduncularis', 'Pilea elegantissima', 'Pilea foliosa', 'Pilea glabra']	NA	3499	atccatttttatcaaaacaaacaaggattcggaaatcgataataaaaaggatagg	family	18	0	0	0	0	0	0	0	0	0	0	0	0	0	0	401	0	0	0	0	0	0	0	0	0	0	0	0	0	0	0	0	0	0	0
HWI-M03023:30:000000000-AB188:1:1113:26424:9292_CONS_SUB_SUB	0.984375	AB817344	406	3931	Myrtaceae	NA	NA	Myrteae	NA	['Psidium guajava']	NA	1699523	atcctgttttacgaaaaccaacaaaacaataagggttcataaagcgcgaataaaacaaggatag	tribe	2	0	3	0	0	0	0	5	4	0	0	0	14	1	0	0	3	0	0	2	0	0	1	0	1	0	6	0	0	1	0	0	3	0	0
HWI-M03023:30:000000000-AB188:1:1111:11862:13936_CONS_SUB_SUB	0.955555556	AY614290	402	4613	Bromeliaceae	NA	NA	Bromeliaceae	NA	['Tillandsia disticha', 'Tillandsia tectorum', 'Tillandsia gardneri', 'Racinaea venusta', 'Barfussia wagneriana', 'Tillandsia heubergeri', 'Tillandsia demissa', 'Lemeltonia dodsonii']	NA	4613	atctttcttttgggagaacaagggtataaaactggaataaaaaaa	family	15	0	0	0	0	0	0	0	0	0	0	0	0	0	0	0	0	0	0	0	0	0	0	0	1	0	0	0	0	0	0	0	0	0	0
HWI-M03023:30:000000000-AB188:1:1101:18606:2323_CONS_SUB_SUB	0.892857143	AB981749	399	NA	NA	NA	NA	Myrtales	NA	['Pternandra echinata', 'Mouriri crassifolia', 'Pilidiostigma tropicum', 'Mouriri sp. B1-020']	NA	41944	atcctgtttacgaaaaccaacagcagttgagaaagcgagaatacaaaaagaatag	order	6	0	0	0	0	0	0	0	139	0	0	0	25	0	0	0	0	0	0	0	0	0	0	0	0	0	0	0	0	0	0	0	0	0	0
HWI-M03023:30:000000000-AB188:1:2116:13238:8091_CONS_SUB_SUB	0.955555556	AY614290	399	4613	Bromeliaceae	NA	NA	Bromeliaceae	NA	['Tillandsia disticha', 'Tillandsia tectorum', 'Tillandsia gardneri', 'Barfussia wagneriana', 'Tillandsia heubergeri', 'Racinaea venusta', 'Tillandsia demissa', 'Lemeltonia dodsonii']	NA	4613	atctttcttttggggaaacaagggtataaaactggaataaaaaaa	family	30	0	0	0	0	0	0	0	1	0	0	0	1	0	0	0	0	0	0	0	0	0	0	0	0	0	0	0	0	0	0	0	0	0	0
HWI-M03023:30:000000000-AB188:1:1103:14785:9177_CONS_SUB_SUB	0.981818182	FJ039334	398	3499	Urticaceae	NA	NA	Urticaceae	NA	[]	NA	3499	atccggttttatgaaaacaaacaagggtccagaaagcgataataaaaaaggaaag	family	2	0	0	1	0	0	0	0	0	0	0	0	0	0	0	0	0	3	0	0	0	0	0	98	0	0	0	26	0	0	0	0	0	0	0
HWI-M03023:30:000000000-AB188:1:1101:8019:11573_CONS_SUB_SUB	0.94	AB445554	397	NA	NA	NA	NA	Rosales	NA	[]	NA	3744	atccggttttctgaagacaaacaaggattcagaaggcgataagaaaaaag	order	37	0	0	0	0	150	0	0	0	9	8	0	0	0	1	0	0	0	4	0	1	0	0	0	0	0	0	0	0	0	2	0	0	0	0
HWI-M03023:41:000000000-ABUB0:1:1101:14734:7083_CONS_SUB_SUB	0.978723404	AB817687	397	4637	Musaceae	NA	NA	Musaceae	NA	['Musa rosea', 'Musa ornata']	NA	4637	atccttattttgagaaaacaaaggtttatataactagaatttaaaag	family	4	0	0	0	0	0	0	0	0	0	0	0	0	0	0	0	0	0	0	0	0	0	0	0	0	0	0	0	0	0	0	0	0	0	0
HWI-M03023:30:000000000-AB188:1:1102:25256:4824_CONS_SUB_SUB	0.979591837	AY794626	393	3977	Euphorbiaceae	NA	NA	Hippomaneae	NA	[]	NA	235893	atccggttttccgaaaacaaacaaaggttcagagatacagaaacaaagg	tribe	2	0	0	0	0	0	0	0	36	0	0	0	0	0	0	0	0	0	0	0	0	0	0	0	0	0	0	0	0	0	0	0	0	0	47
HWI-M03023:41:000000000-ABUB0:1:1101:26504:8023_CONS_SUB_SUB	0.976190476	AY145346	393	16739	Piperaceae	13215	Piper	Piper	NA	[]	NA	13215	atcctgtttttcagaaaacacgagttaagaaagcgaaaaagg	genus	2	0	0	0	0	0	0	0	0	0	0	0	0	0	0	0	0	69	0	0	0	0	0	0	0	0	0	0	0	0	0	0	0	0	0
HWI-M03023:30:000000000-AB188:1:1101:17969:9206_CONS_SUB_SUB	0.979591837	AY794626	392	3977	Euphorbiaceae	NA	NA	Hippomaneae	NA	[]	NA	235893	atccggttttccgaaaacaaacaaaggttcagaaatacagagacaaagg	tribe	2	0	0	0	0	0	0	0	44	0	0	0	0	0	0	0	0	0	0	0	0	0	0	0	0	0	0	0	0	0	1	0	0	0	45
HWI-M03023:30:000000000-AB188:1:2119:13668:13476_CONS_SUB_SUB	0.962264151	JX091827	392	3647	Caricaceae	NA	NA	Caricaceae	NA	['Jacaratia dolichaula', 'Jacaratia chocoensis']	NA	3647	atcctgttttacgagaacaaacaaagcaagaattcagaaagcgagaaaaaggg	family	6	0	0	0	0	0	0	0	1	0	0	0	0	0	0	0	0	0	0	0	0	0	0	0	0	0	0	0	0	0	0	0	0	0	0
HWI-M03023:30:000000000-AB188:1:1108:22207:9863_CONS_SUB_SUB	0.978723404	AY145352	392	NA	NA	NA	NA	Magnoliidae	NA	['Ophrypetalum odoratum', 'Goniothalamus andersonii', 'Annona cherimola', 'Goniothalamus uvarioides']	NA	232347	atcctgtgttcagaaaacaaggttcggaaagcgagaatcaaaaaaag	no rank	12	0	0	0	0	0	0	0	0	0	0	0	0	1	0	0	0	0	0	0	0	0	0	0	0	0	0	0	0	0	0	0	0	0	0
HWI-M03023:30:000000000-AB188:1:1103:23384:5013_CONS_SUB_SUB	0.979591837	AY794626	391	3977	Euphorbiaceae	NA	NA	Hippomaneae	NA	[]	NA	235893	atccggttttccgaaaacaaacgaaggttcagaaatacagaaacaaagg	tribe	2	0	0	0	0	0	0	0	21	0	0	0	0	0	0	0	0	0	0	0	0	0	0	0	0	0	0	0	0	0	0	0	0	0	43
HWI-M03023:41:000000000-ABUB0:1:2119:23707:11925_CONS_SUB_SUB	0.981818182	FJ039334	388	3499	Urticaceae	NA	NA	Urticaceae	NA	[]	NA	3499	atccggttttatgaaaacaaacaagggttcagaaagcggtaataaaaaaggaaag	family	2	0	0	0	1	0	0	0	1	0	0	0	0	0	0	0	0	5	0	0	0	0	0	104	0	0	0	29	0	0	0	0	0	0	0
HWI-M03023:30:000000000-AB188:1:1102:7213:6642_CONS_SUB_SUB	0.984375	AB817344	386	3931	Myrtaceae	NA	NA	Myrteae	NA	['Psidium guajava']	NA	1699523	atcctgttttacgaaaaccaacaaaacaagaagggttcataaagcgcgaataaaaaaaggatag	tribe	2	0	5	0	0	0	0	8	5	0	0	0	46	0	0	0	0	0	0	1	0	0	2	0	7	0	2	0	0	0	0	3	7	0	0
HWI-M03023:30:000000000-AB188:1:1101:22105:12441_CONS_SUB_SUB	0.487804878	AY316706	386	NA	NA	NA	NA	Embryophyta	NA	[]	NA	3193	atccctgttttgagaaaaag	no rank	12866	0	0	0	0	0	0	0	0	0	0	0	0	0	1	0	12	0	0	0	0	0	0	0	0	0	0	0	0	0	0	147	0	0	0
HWI-M03023:30:000000000-AB188:1:1108:4320:9764_CONS_SUB_SUB	1	EU249784	386	22140	Annonaceae	NA	NA	Annoneae	NA	[]	NA	1927087	atcctgtgttcagaaaacaaggttcagaaagcgagaatcaaaaaagg	tribe	1	0	0	0	0	0	0	0	0	0	0	0	0	0	0	0	0	0	0	0	0	0	0	0	0	0	0	0	0	5	0	0	0	0	0
HWI-M03023:30:000000000-AB188:1:1119:8284:20245_CONS_SUB_SUB	0.94	AB445554	385	NA	NA	NA	NA	Rosales	NA	[]	NA	3744	atccggttttctgaagacaaacaaggatacagaaggcgataataaaaaag	order	37	0	1	0	0	115	0	0	0	14	19	0	0	0	0	0	0	1	24	0	0	0	0	0	0	0	0	0	0	0	22	0	0	0	0
HWI-M03023:30:000000000-AB188:1:1101:22522:5250_CONS_SUB_SUB	0.928571429	AB981749	385	39998	Melastomataceae	NA	NA	Melastomataceae	NA	['Pternandra echinata', 'Mouriri sp. B1-020']	NA	39998	atcctgttttacgaaaactaacagcagttcataaagcgagaatacaaaaagaatag	family	2	0	0	0	0	0	0	0	0	0	0	0	0	0	0	0	0	0	0	0	0	0	0	0	0	0	0	0	0	0	0	0	0	0	0
HWI-M03023:30:000000000-AB188:1:1109:19072:20925_CONS_SUB_SUB	0.955555556	AY614290	384	4613	Bromeliaceae	NA	NA	Bromeliaceae	NA	['Tillandsia disticha', 'Tillandsia tectorum', 'Tillandsia gardneri', 'Racinaea venusta', 'Barfussia wagneriana', 'Tillandsia heubergeri', 'Tillandsia demissa', 'Lemeltonia dodsonii']	NA	4613	atctttcttttgggaaaacaagggtataaaactggagtaaaaaaa	family	15	0	1	0	0	0	0	0	0	0	0	0	0	0	1	1	0	0	0	0	0	0	0	0	0	0	0	0	0	0	0	0	0	0	0
HWI-M03023:41:000000000-ABUB0:1:1101:22136:3458_CONS_SUB_SUB	0.978723404	AB817687	384	4637	Musaceae	NA	NA	Musaceae	NA	['Musa rosea', 'Musa ornata']	NA	4637	atccttattttgagaaaacaaaggtttataaaactagaaattaaaag	family	4	0	0	0	0	0	0	0	1	0	0	0	0	0	0	0	0	0	0	0	0	0	0	0	0	0	0	0	0	0	0	0	0	0	0
HWI-M03023:30:000000000-AB188:1:1112:23897:3111_CONS_SUB_SUB	1	AY319095	383	22140	Annonaceae	NA	NA	Annonaceae	NA	[]	NA	22140	atcctgtgttcagaaaacaaggttcagaaggcgagaatcaaaaaaag	family	1	0	0	0	0	0	0	0	0	0	0	0	0	0	0	0	0	0	0	0	0	0	0	0	0	0	0	0	0	2	0	0	0	0	0
HWI-M03023:30:000000000-AB188:1:1106:12784:14777_CONS_SUB_SUB	0.978723404	AY145352	380	NA	NA	NA	NA	Magnoliidae	NA	['Ophrypetalum odoratum', 'Goniothalamus andersonii', 'Annona cherimola', 'Goniothalamus uvarioides']	NA	232347	atcctgtgttcagaaaacaaggtccagaaagcgagaatcaaaaaaag	no rank	12	0	0	0	0	0	0	0	0	0	0	0	0	0	0	0	0	0	0	0	0	0	0	0	0	0	0	0	0	3	0	0	0	0	0
HWI-M03023:30:000000000-AB188:1:2101:17686:20479_CONS_SUB_SUB	0.928571429	AB981749	379	39998	Melastomataceae	NA	NA	Melastomataceae	NA	['Pternandra echinata', 'Mouriri sp. B1-020']	NA	39998	atcctgttttacgaaaaccaacagcagttcataaagcgagaatacaaagagaatag	family	2	0	0	0	0	1	4	0	0	0	0	0	0	0	0	0	0	0	0	0	0	0	0	0	1	0	0	0	0	1	0	0	0	0	0
HWI-M03023:30:000000000-AB188:1:2117:11225:9190_CONS_SUB_SUB	0.975	AJ577458	379	4070	Solanaceae	NA	NA	Cestreae	NA	['Cestrum longiflorum']	NA	424559	atcctttatttcggaaaacatacaaaggttcagaaaaaag	tribe	3	0	0	0	0	0	0	1	0	0	1	0	1	98	59	0	0	0	0	0	0	0	0	0	18	2	0	0	0	76	0	0	0	0	0
HWI-M03023:30:000000000-AB188:1:1108:16860:19628_CONS_SUB_SUB	0.525	AF175134	378	NA	NA	NA	NA	Embryophyta	NA	[]	NA	3193	atccttgctttgagaaaaaag	no rank	24388	0	10	0	0	0	0	2	0	0	0	0	0	0	0	0	0	0	0	0	10	0	0	0	0	0	0	0	0	0	0	0	0	0	23
HWI-M03023:30:000000000-AB188:1:1112:4648:8735_CONS_SUB_SUB	0.984375	AB817344	378	3931	Myrtaceae	NA	NA	Myrteae	NA	['Psidium guajava']	NA	1699523	atcctgttttacgaaaaccaacaaaacaataagggttcctaaagcgcgaataaaaaaaggatag	tribe	2	0	2	0	0	0	3	16	1	0	0	0	22	0	0	0	2	0	0	2	0	0	2	1	10	0	2	0	0	0	0	0	5	0	1
HWI-M03023:41:000000000-ABUB0:1:1110:16855:10808_CONS_SUB_SUB	1	AF482612	378	26122	Gesneriaceae	NA	NA	Gesnerioideae	NA	[]	NA	214598	atcctgttttctcaaaacaaaggttcagaaagcgaaaaaggg	subfamily	1	0	0	0	0	0	0	0	0	0	0	0	0	0	0	0	0	0	0	0	0	0	0	0	0	0	0	0	0	0	0	0	0	0	0
HWI-M03023:30:000000000-AB188:1:1103:6224:14353_CONS_SUB_SUB	0.941176471	HQ696727	375	3629	Malvaceae	NA	NA	Malvoideae	NA	['Hibiscus rosa-sinensis', 'Kosteletzkya adoensis', 'Sida sp. TRK-2015']	NA	214907	atcctattatgttacgaaaaaaaacatgaacaaaggttcagcaagcgagaataataaaaaaaggaaag	subfamily	6	0	26	0	0	1	3	0	0	0	0	103	0	0	0	0	0	0	0	0	0	0	0	1	0	0	0	0	0	0	0	0	0	0	0
HWI-M03023:30:000000000-AB188:1:2102:11424:20699_CONS_SUB_SUB	0.976190476	AY145346	374	16739	Piperaceae	13215	Piper	Piper	NA	[]	NA	13215	atcctatttttcagaaaacacgagttaataaagcgaaaaagg	genus	1	0	0	0	0	0	0	0	0	0	0	0	1	0	0	0	0	65	0	0	0	0	0	0	0	0	0	0	0	0	0	0	0	0	0
HWI-M03023:30:000000000-AB188:1:1101:6525:6583_CONS_SUB_SUB	0.975	AB036562	373	4070	Solanaceae	NA	NA	Solanoideae	NA	[]	NA	424551	atcctgttttctgaaaacaaacaaaggttcagaaagaaag	subfamily	1	13	50	0	0	0	2	0	4	0	0	0	0	0	0	0	0	0	0	7	0	0	0	0	0	0	15	0	0	0	0	37	0	0	0
HWI-M03023:30:000000000-AB188:1:1104:16743:16024_CONS_SUB_SUB	1	EU580971	373	4070	Solanaceae	4071	Capsicum	Capsicum	NA	[]	NA	4071	atcctgttttctgaaaacaaataaaggttcagaaaaaaag	genus	1	1	4	0	0	0	1	0	0	0	0	0	0	0	0	0	0	0	0	0	0	0	0	0	0	0	5	0	0	0	0	5	0	0	0
HWI-M03023:30:000000000-AB188:1:1107:9066:6078_CONS_SUB_SUB	0.981818182	AF501611	373	3499	Urticaceae	NA	NA	Urticaceae	NA	['Parietaria judaica']	NA	3499	atccggttttatgaaaacaaacaagggttcagaaagcgataataaaaaaagaaag	family	4	0	0	0	0	0	0	0	1	0	0	0	0	0	0	0	0	8	0	0	0	0	0	41	0	0	0	178	0	0	0	0	0	0	0
HWI-M03023:41:000000000-ABUB0:1:1116:20022:4101_CONS_SUB_SUB	0.928571429	AB981749	371	39998	Melastomataceae	NA	NA	Melastomataceae	NA	['Pternandra echinata', 'Mouriri sp. B1-020']	NA	39998	atcctgttttacgaaaaccaacagcagtccataaagcgagaatacaaaaagaatag	family	2	0	0	0	0	0	3	0	0	0	0	0	0	1	0	0	0	4	0	0	0	0	0	0	0	0	0	1	0	0	0	0	0	0	0
HWI-M03023:41:000000000-ABUB0:1:1101:18918:13915_CONS_SUB_SUB	0.957446809	AB817687	370	4637	Musaceae	NA	NA	Musaceae	NA	['Musa rosea', 'Musa ornata']	NA	4637	atccttattttgagaaaacaaaggtatataaaactagaatataaaag	family	4	0	0	0	0	0	0	0	0	0	0	0	1	0	0	0	0	0	0	0	0	0	0	0	0	0	0	0	0	0	0	0	0	0	0
HWI-M03023:30:000000000-AB188:1:1102:15909:13729_CONS_SUB_SUB	1	X99381	370	22140	Annonaceae	13336	Annona	Annona cherimola	49314	['Annona cherimola']	Annona cherimola	49314	atcctgtgttcagaaaacaaggttcagaaagcgggaatcaaaaaaag	species	1	0	0	0	0	0	0	0	0	0	0	0	0	0	0	0	0	0	0	0	0	0	0	0	0	0	0	0	0	4	0	0	0	0	0
HWI-M03023:30:000000000-AB188:1:1102:24315:8205_CONS_SUB_SUB	0.941176471	HQ696727	369	3629	Malvaceae	NA	NA	Malvoideae	NA	['Hibiscus rosa-sinensis', 'Kosteletzkya adoensis', 'Sida sp. TRK-2015']	NA	214907	atcctattatgttacgaaaataaacatgaacaaaggttcaacaagcgagaataataaaaaaaggaaag	subfamily	6	0	32	0	0	0	3	0	0	0	0	53	0	0	0	0	0	0	0	0	0	0	0	0	0	0	0	0	0	0	0	0	0	0	0
HWI-M03023:30:000000000-AB188:1:1101:19224:1899_CONS_SUB_SUB	0.892857143	AB981749	369	NA	NA	NA	NA	Myrtales	NA	['Pternandra echinata', 'Mouriri crassifolia', 'Pilidiostigma tropicum', 'Mouriri sp. B1-020']	NA	41944	atcctgttttacgaaaaccaacagcagttgagaaagagagaatacaaaaagaatag	order	6	0	0	0	0	0	0	0	143	0	0	1	29	0	1	0	0	0	0	0	0	0	0	0	0	0	0	0	0	0	0	0	0	0	0
HWI-M03023:30:000000000-AB188:1:1101:4849:18561_CONS_SUB_SUB	0.975	AB036562	368	4070	Solanaceae	NA	NA	Solanaceae	NA	[]	NA	4070	atcctgttttctgaaaacgaacaaaggttcagaaaaaaag	family	3	3	24	0	0	0	2	0	3	0	0	0	0	0	0	0	0	0	0	9	0	0	0	0	0	0	17	0	0	0	0	34	0	0	0
HWI-M03023:30:000000000-AB188:1:2117:18417:13023_CONS_SUB_SUB	0.955555556	AY614290	368	4613	Bromeliaceae	NA	NA	Bromeliaceae	NA	['Tillandsia disticha', 'Tillandsia tectorum', 'Tillandsia gardneri', 'Racinaea venusta', 'Barfussia wagneriana', 'Tillandsia heubergeri', 'Tillandsia demissa', 'Lemeltonia dodsonii']	NA	4613	atctttcttttgggaaaacaggggtataaaactggaataaaaaaa	family	15	0	0	0	0	0	0	0	0	0	0	0	0	1	0	0	0	0	0	0	0	0	0	0	0	0	0	0	0	0	0	0	0	0	0
HWI-M03023:30:000000000-AB188:1:1102:10164:11214_CONS_SUB_SUB	0.98	AB445570	368	NA	NA	NA	NA	Rosales	NA	['Ficus insipida']	NA	3744	atccggttttctgaaaacagacaagggttcagaaggcaataataaaaaag	order	4	0	0	0	0	0	0	0	0	0	0	0	0	0	0	0	0	0	0	0	0	0	0	0	0	0	0	0	0	0	0	0	0	0	0
HWI-M03023:30:000000000-AB188:1:1114:9653:13343_CONS_SUB_SUB	0.5	AF175134	367	NA	NA	NA	NA	Embryophyta	NA	[]	NA	3193	atccttgttttgaaaaaaag	no rank	110442	0	1	0	0	0	0	0	0	0	0	0	0	0	0	0	6	0	0	0	1	0	0	0	0	0	0	0	0	0	0	129	0	0	1
HWI-M03023:41:000000000-ABUB0:1:1117:16668:18504_CONS_SUB_SUB	0.928571429	AB981749	365	39998	Melastomataceae	NA	NA	Melastomataceae	NA	['Pternandra echinata', 'Mouriri crassifolia', 'Mouriri sp. B1-020']	NA	39998	atcctgttttacgaaaaccaacggcagttcataaagcgagaatacaaaaagaatag	family	3	0	0	0	0	0	1	0	0	0	0	0	0	0	0	0	0	3	0	0	0	0	0	0	0	0	0	0	0	0	0	0	0	0	0
HWI-M03023:30:000000000-AB188:1:1101:8996:5032_CONS_SUB_SUB	0.955555556	AY614290	365	4613	Bromeliaceae	NA	NA	Bromeliaceae	NA	['Tillandsia disticha', 'Tillandsia tectorum', 'Tillandsia gardneri', 'Racinaea venusta', 'Barfussia wagneriana', 'Tillandsia heubergeri', 'Tillandsia demissa', 'Lemeltonia dodsonii']	NA	4613	atctttcttttgggaaaacaagggtataaaaccggaataaaaaaa	family	15	0	0	0	0	0	0	0	0	0	0	0	0	0	0	0	0	0	0	0	0	0	0	0	0	0	0	0	0	0	0	0	0	0	0
HWI-M03023:30:000000000-AB188:1:1101:14872:2333_CONS_SUB_SUB	0.94	AB445554	364	NA	NA	NA	NA	Rosales	NA	[]	NA	3744	atccggttttctgaagacaaacaaggattcagaaggcgataacaaaaaag	order	37	0	0	0	0	100	0	0	0	17	26	0	0	0	0	1	0	0	24	0	0	0	0	0	0	0	0	0	0	0	12	0	0	0	0
HWI-M03023:30:000000000-AB188:1:1106:22363:21532_CONS_SUB_SUB	0.979591837	AY794626	364	3977	Euphorbiaceae	NA	NA	Hippomaneae	NA	[]	NA	235893	atccggttttccgaaaacaaacagaggttcagaaatacagaaacaaagg	tribe	2	0	0	0	0	0	0	0	22	0	0	0	0	0	0	0	0	0	0	0	0	0	1	0	0	0	0	0	0	0	0	0	0	0	21
HWI-M03023:30:000000000-AB188:1:1116:21018:10006_CONS_SUB_SUB	0.977777778	AY614290	362	4613	Bromeliaceae	NA	NA	Tillandsioideae	NA	[]	NA	1908689	atctttcttctgggaaaacaagggtataaaactagaataaaaaaa	subfamily	2	0	0	0	0	0	0	0	0	0	0	0	0	0	0	0	0	0	0	0	0	0	0	0	0	0	0	0	0	0	0	0	0	0	0
HWI-M03023:30:000000000-AB188:1:1101:26474:4531_CONS_SUB_SUB	0.975	AJ577458	361	4070	Solanaceae	NA	NA	Cestreae	NA	['Cestrum longiflorum']	NA	424559	atcctttatttcggaaaacaaacaaacgttcagaaaaaag	tribe	3	0	0	0	0	0	0	0	0	0	0	0	0	74	46	0	0	1	0	0	0	0	0	0	25	5	0	0	0	60	0	0	0	0	1
HWI-M03023:30:000000000-AB188:1:1101:20920:12006_CONS_SUB_SUB	0.955882353	HQ696727	360	3629	Malvaceae	NA	NA	Malvoideae	NA	['Kosteletzkya adoensis']	NA	214907	atcctattatgttacgaaaataaacatgaacaaaggttcagcaagcgagaataatacaaaaaggaaag	subfamily	4	0	34	0	0	0	1	0	0	0	0	98	1	1	0	0	0	0	0	0	0	0	0	0	0	0	0	0	0	1	0	1	0	0	0
HWI-M03023:30:000000000-AB188:1:1101:14214:2838_CONS_SUB	0.727272727	KF650545	360	NA	NA	NA	NA	Mesangiospermae	NA	[]	NA	1437183	atccttgttttgagaaaaaggataggtgcagactcaatga	no rank	856	0	0	0	0	0	0	0	0	0	0	0	0	0	0	0	0	0	0	0	0	0	0	0	0	0	0	0	0	0	0	360	0	0	0
HWI-M03023:30:000000000-AB188:1:1101:20403:5071_CONS_SUB_SUB	0.942028986	HQ696727	359	3629	Malvaceae	NA	NA	Malvoideae	NA	['Hibiscus rosa-sinensis', 'Kosteletzkya adoensis', 'Sida sp. TRK-2015']	NA	214907	atcctattatgttacgaaaataaacaagaacaaaggttcagcaagcgagaataataaaaaaaggaaag	subfamily	6	0	25	0	0	0	4	1	0	0	0	113	1	1	0	0	0	0	0	0	0	0	0	0	0	0	0	0	0	0	0	0	0	0	0
HWI-M03023:41:000000000-ABUB0:1:1101:16690:3465_CONS_SUB_SUB	0.978723404	AB817687	359	4637	Musaceae	NA	NA	Musaceae	NA	['Musa rosea', 'Musa ornata']	NA	4637	atccttattttgagaaaacaaaggtttataacactagaatttaaaag	family	4	0	0	0	0	0	0	0	0	0	0	0	0	0	0	0	0	0	0	0	0	0	0	0	0	0	0	0	0	0	0	0	0	0	0
HWI-M03023:30:000000000-AB188:1:2118:18895:5193_CONS_SUB_SUB	0.962264151	JX091827	357	3647	Caricaceae	NA	NA	Caricaceae	NA	['Jacaratia dolichaula', 'Jacaratia chocoensis']	NA	3647	atcctgttttacgagaacaaacaaaacaagaattcggaaagcgagaaaaaggg	family	6	0	0	1	0	0	0	0	0	0	0	0	0	0	0	0	0	0	0	0	0	0	0	1	0	0	0	0	0	0	0	0	0	0	0
HWI-M03023:30:000000000-AB188:1:1116:14750:3308_CONS_SUB_SUB	0.487804878	AY316706	357	NA	NA	NA	NA	Embryophyta	NA	[]	NA	3193	acccttgttttgagaaaaag	no rank	12809	0	0	0	0	0	0	0	1	0	0	0	1	0	0	0	14	0	0	0	0	0	0	0	0	0	0	0	0	0	0	184	0	0	0
HWI-M03023:41:000000000-ABUB0:1:1108:17945:11615_CONS_SUB_SUB	0.981818182	FJ039334	357	3499	Urticaceae	NA	NA	Urticaceae	NA	[]	NA	3499	acccggttttatgaaaacaaacaagggttcagaaagcgataataaaaaaggaaag	family	2	0	0	0	0	0	0	0	0	0	0	0	0	0	0	0	0	3	0	0	0	0	0	46	0	0	0	28	0	0	0	0	0	0	0
HWI-M03023:30:000000000-AB188:1:1102:18125:17355_CONS_SUB_SUB	0.978723404	AY145352	357	NA	NA	NA	NA	Magnoliidae	NA	['Ophrypetalum odoratum', 'Goniothalamus andersonii', 'Annona cherimola', 'Goniothalamus uvarioides']	NA	232347	atcctgtgttcagaaagcaaggttcagaaagcgagaatcaaaaaaag	no rank	12	0	0	0	0	0	0	0	0	0	0	0	0	0	0	0	0	0	0	0	0	0	0	0	0	0	0	0	0	2	0	0	0	0	0
HWI-M03023:30:000000000-AB188:1:2102:5638:17677_CONS_SUB_SUB	0.978723404	AY145352	356	NA	NA	NA	NA	Magnoliidae	NA	['Ophrypetalum odoratum', 'Goniothalamus andersonii', 'Annona cherimola', 'Goniothalamus uvarioides']	NA	232347	atcctgtgttcagaaaacagggttcagaaagcgagaatcaaaaaaag	no rank	12	0	0	0	0	0	0	0	0	0	0	0	0	0	0	0	0	0	0	0	0	0	0	0	0	0	0	0	0	3	0	0	0	0	0
HWI-M03023:30:000000000-AB188:1:1106:16090:2951_CONS_SUB_SUB	0.962264151	JX091827	354	3647	Caricaceae	NA	NA	Caricaceae	NA	['Jacaratia dolichaula', 'Jacaratia chocoensis']	NA	3647	atcctgttttacgagaacaagcaaaacaagaattcagaaagcgagaaaaaggg	family	6	0	0	0	0	0	0	0	0	0	0	0	0	0	1	0	0	0	0	0	0	0	0	0	0	0	0	0	0	0	0	0	0	0	0
HWI-M03023:30:000000000-AB188:1:1103:15484:4978_CONS_SUB_SUB	0.979591837	AY794626	352	3977	Euphorbiaceae	NA	NA	Hippomaneae	NA	[]	NA	235893	atccggctttccgaaaacaaacaaaggttcagaaatacagaaacaaagg	tribe	2	0	0	0	0	0	0	0	19	0	0	0	0	0	0	0	0	0	0	0	0	0	0	0	0	0	0	0	0	0	0	0	0	0	49
HWI-M03023:41:000000000-ABUB0:1:1103:21819:5652_CONS_SUB_SUB	0.928571429	AB981749	351	39998	Melastomataceae	NA	NA	Melastomataceae	NA	['Pternandra echinata', 'Mouriri sp. B1-020']	NA	39998	atcctgttttacgaaaaccaacagcagttcataaagcgagaatacaaaaggaatag	family	2	0	0	0	0	0	5	0	0	0	0	0	0	0	0	0	0	5	0	0	0	0	0	1	0	0	0	0	0	0	0	0	0	0	0
HWI-M03023:30:000000000-AB188:1:1102:16671:16330_CONS_SUB_SUB	0.941176471	HQ696727	350	3629	Malvaceae	NA	NA	Malvoideae	NA	['Hibiscus rosa-sinensis', 'Kosteletzkya adoensis', 'Sida sp. TRK-2015']	NA	214907	atcctattatgttacgaaaataaacatgaacaaaggttcagcaagccagaataataaaaaaaggaaag	subfamily	6	0	34	0	0	0	2	0	0	0	0	115	0	3	2	0	0	0	0	0	0	0	0	0	0	0	0	0	0	4	0	0	0	0	0
HWI-M03023:41:000000000-ABUB0:1:1117:26036:11841_CONS_SUB_SUB	1	KC957656	349	3803	Fabaceae	3808	Acacia	Acacia	NA	[]	NA	3808	atcctgttttccgaaaaccaagaagagttcagaaagggagaataaaataaaaaaaaaaaaag	genus	1	0	0	0	0	0	1	0	63	0	0	0	0	0	0	0	0	0	0	0	0	0	0	0	0	0	0	0	0	0	0	0	0	0	0
HWI-M03023:41:000000000-ABUB0:1:1113:5166:15484_CONS_SUB	0.257142857	AB030050	348	NA	NA	NA	NA	Embryophyta	NA	[]	NA	3193	agccacgag	no rank	13848	0	0	0	0	0	0	0	0	0	0	0	0	0	0	0	0	0	0	0	0	0	0	0	0	0	0	0	0	0	1	0	0	0	0
HWI-M03023:41:000000000-ABUB0:1:1107:2685:11017_CONS_SUB_SUB	1	AF365063	348	3803	Fabaceae	NA	NA	Caesalpinia clade	NA	[]	NA	1963084	atcctgttttccgaaaaccaagaagagttcagaaagggagaataaaaaag	no rank	1	0	0	0	0	0	0	0	0	0	0	0	0	0	0	0	0	0	0	0	0	0	0	0	0	0	0	0	0	0	0	0	0	0	0
HWI-M03023:30:000000000-AB188:1:1101:13646:5435_CONS_SUB_SUB	0.892857143	AB981749	347	NA	NA	NA	NA	Myrtales	NA	['Pternandra echinata', 'Mouriri crassifolia', 'Pilidiostigma tropicum', 'Mouriri sp. B1-020']	NA	41944	atcctgttttacgaaaaccaacagcagatgagaaagcgagaatacaaaaagaatag	order	6	0	0	0	0	0	0	0	144	0	0	2	43	0	0	0	0	0	0	0	0	0	0	0	0	0	0	0	0	0	0	0	0	0	0
HWI-M03023:30:000000000-AB188:1:1112:14602:15276_CONS_SUB_SUB	1	AJ241312	347	4710	Arecaceae	115444	Attalea	Attalea allenii	115445	['Attalea allenii']	Attalea allenii	115445	atccttattttgagaaaacaagggtttataaaactagaataaaaagg	species	1	0	0	0	0	0	0	0	0	0	0	0	0	1	0	0	0	0	0	0	0	0	0	0	0	0	0	0	0	0	0	0	0	0	0
HWI-M03023:30:000000000-AB188:1:1118:8373:4996_CONS_SUB_SUB	0.981818182	FJ039334	346	3499	Urticaceae	NA	NA	Urticaceae	NA	[]	NA	3499	atccggttttatgaaaacaaacaagggttcaggaagcgataataaaaaaggaaag	family	2	0	0	0	0	0	0	0	0	0	0	0	0	1	0	0	0	1	0	0	0	0	0	79	0	0	0	33	0	1	0	0	0	0	0
HWI-M03023:41:000000000-ABUB0:1:1102:9871:19882_CONS_SUB_SUB	0.981818182	FJ039334	346	3499	Urticaceae	NA	NA	Urticaceae	NA	[]	NA	3499	atccggtcttatgaaaacaaacaagggttcagaaagcgataataaaaaaggaaag	family	2	0	0	0	0	0	0	0	0	0	0	0	0	0	0	0	0	2	0	0	0	0	0	67	0	0	0	33	0	0	0	0	0	0	0
HWI-M03023:30:000000000-AB188:1:2119:12636:20824_CONS_SUB_SUB	0.955555556	AY614290	345	4613	Bromeliaceae	NA	NA	Bromeliaceae	NA	['Tillandsia disticha', 'Tillandsia tectorum', 'Tillandsia gardneri', 'Racinaea venusta', 'Barfussia wagneriana', 'Tillandsia heubergeri', 'Tillandsia demissa', 'Lemeltonia dodsonii']	NA	4613	acctttcttttgggaaaacaagggtataaaactggaataaaaaaa	family	15	0	1	0	0	0	0	0	0	0	0	0	0	0	0	0	0	0	0	0	0	0	0	0	1	0	0	0	0	0	0	0	0	0	0
HWI-M03023:41:000000000-ABUB0:1:2109:20914:14427_CONS_SUB_SUB	0.979591837	AY794626	345	3977	Euphorbiaceae	NA	NA	Hippomaneae	NA	[]	NA	235893	atccggtcttccgaaaacaaacaaaggttcagaaatacagaaacaaagg	tribe	2	0	0	0	0	0	1	0	24	0	0	0	0	0	0	0	0	0	0	0	0	0	0	0	0	0	0	0	0	0	0	0	0	0	25
HWI-M03023:30:000000000-AB188:1:1101:3941:6524_CONS_SUB_SUB	0.982758621	AF522940	344	3803	Fabaceae	NA	NA	Mimosoideae	NA	['Acacia congesta', 'Acacia lineata', 'Acacia restiacea']	NA	3807	tcctgttttccgaaaaccaagaagagttcagaaagggagaataaaataaaaaaaaag	subfamily	13	0	0	0	0	0	0	0	43	0	0	0	0	0	0	0	0	0	0	0	0	0	0	0	0	0	0	0	0	0	0	0	0	0	0
HWI-M03023:41:000000000-ABUB0:1:2108:22475:16249_CONS_SUB_SUB	0.976190476	AY145346	343	16739	Piperaceae	13215	Piper	Piper	NA	[]	NA	13215	atcctatttttcagaaaacacgagtcaagaaagcgaaaaagg	genus	2	0	0	0	0	0	1	0	0	0	0	0	0	0	0	0	0	41	0	0	0	0	0	0	0	0	0	0	0	0	0	0	0	0	0
HWI-M03023:30:000000000-AB188:1:1101:23709:19920_CONS_SUB_SUB	0.975	AB036562	342	4070	Solanaceae	NA	NA	Solanaceae	NA	[]	NA	4070	atcctgttttctgaaaacaaacaaaggttcaggaaaaaag	family	4	6	26	0	0	0	2	1	7	0	0	0	0	0	0	0	0	0	0	8	0	0	0	0	0	0	20	0	0	2	0	40	0	0	0
HWI-M03023:30:000000000-AB188:1:1106:17450:3260_CONS_SUB_SUB	0.978723404	AY145352	342	NA	NA	NA	NA	Magnoliidae	NA	['Ophrypetalum odoratum', 'Goniothalamus andersonii', 'Annona cherimola', 'Goniothalamus uvarioides']	NA	232347	atcctgtgttcagaaaacaaggttcagaaagagagaatcaaaaaaag	no rank	12	0	0	0	0	0	0	0	0	0	0	0	3	0	1	0	0	0	0	0	0	0	0	0	0	0	0	0	0	9	0	0	0	0	0
HWI-M03023:30:000000000-AB188:1:2110:22547:16571_CONS_SUB_SUB	0.983050847	AF195689	339	3803	Fabaceae	NA	NA	Mimosoideae	NA	['Acacia multispicata', 'Acacia latisepala', 'Inga stipularis', 'Acacia incrassata', 'Acacia hystrix', 'Acacia decora', 'Acacia buxifolia', 'Acacia suaveolens']	NA	3807	atcctgttttccgaaaaccaagaagagttcagaaagggagaataaaattaaaaaaaaag	subfamily	16	0	0	0	0	1	0	0	310	0	0	0	0	2	0	0	0	0	0	0	1	0	0	0	0	0	0	0	0	1	0	0	0	1	0
HWI-M03023:30:000000000-AB188:1:1101:22266:4278_CONS_SUB_SUB	0.942857143	KR737694	338	3629	Malvaceae	NA	NA	Malvoideae	NA	['Hibiscus rosa-sinensis', 'Sida sp. TRK-2015']	NA	214907	atcctattatgttacgaaaataaacatgaacaaaggtttagcaagcgagaataataaaaaaaggaaag	subfamily	5	0	31	0	0	1	3	0	1	0	0	55	0	0	0	0	0	0	0	0	0	0	0	0	0	0	0	0	0	0	0	0	0	0	0
HWI-M03023:30:000000000-AB188:1:1104:15878:4402_CONS_SUB_SUB	0.975	AJ577458	338	4070	Solanaceae	NA	NA	Cestreae	NA	['Cestrum longiflorum']	NA	424559	atcctatatttcggaaaacaaacaaaggttcagaaaaaag	tribe	3	0	0	0	0	0	0	0	1	0	0	0	0	67	67	0	0	0	0	0	0	0	0	0	16	2	0	0	0	73	0	0	0	0	0
HWI-M03023:30:000000000-AB188:1:1102:7967:9546_CONS_SUB_SUB	0.941176471	HQ696727	337	3629	Malvaceae	NA	NA	Malvoideae	NA	['Hibiscus rosa-sinensis', 'Kosteletzkya adoensis', 'Sida sp. TRK-2015']	NA	214907	atcctattatgttacgaaaataaacatgaacaaaggttcagcaagcaagaataataaaaaaaggaaag	subfamily	6	0	31	0	0	0	2	0	0	0	0	114	0	0	0	0	0	0	0	0	0	0	0	0	0	0	0	0	0	0	0	0	0	0	0
HWI-M03023:30:000000000-AB188:1:1103:10685:3242_CONS_SUB_SUB	1	AY266260	334	4070	Solanaceae	4107	Solanum	Solanum sessiliflorum	227721	['Solanum sessiliflorum']	Solanum sessiliflorum	227721	atcctgttttctgaaaacaaacaaagtttcagaaaaaaag	species	1	13	25	0	0	0	4	0	7	0	0	0	0	0	0	0	0	0	0	4	0	0	0	0	0	0	17	0	0	0	0	42	0	0	0
HWI-M03023:41:000000000-ABUB0:1:2118:15599:20208_CONS_SUB_SUB	0.96875	AB817344	334	3931	Myrtaceae	NA	NA	Myrtoideae	NA	['Psidium guajava', 'Melaleuca nodosa', 'Eucalyptus globulus', 'Myrcia bicarinata', 'Calyptranthes garciae', 'Myrcia carvalhoi', 'Myrcia minutiflora', 'Myrcia polyantha']	NA	1699513	atcctgttttacgaaaaccaacaaaccaataagggttcataaagcgcgaataagaaaaggatag	subfamily	14	0	0	0	0	0	1	0	0	0	0	0	0	0	0	0	0	0	0	0	0	0	0	0	0	0	0	0	0	0	0	0	0	0	0
HWI-M03023:30:000000000-AB188:1:1101:25976:6279_CONS_SUB_SUB	0.975	AB036562	332	4070	Solanaceae	NA	NA	Solanoideae	NA	[]	NA	424551	atcctgttttctgaaaacaaacagaggttcagaaaaaaag	subfamily	1	5	49	0	0	0	4	0	17	0	0	0	0	0	0	0	0	0	0	9	0	0	0	0	0	0	14	0	0	0	0	53	0	0	0
HWI-M03023:30:000000000-AB188:1:1103:16842:21939_CONS_SUB_SUB	0.979591837	AY794626	332	3977	Euphorbiaceae	NA	NA	Hippomaneae	NA	[]	NA	235893	atccggttttccgaaaacaaacaaaggttcggaaatacagaaacaaagg	tribe	2	0	0	0	0	0	0	0	23	0	0	0	0	0	0	0	0	0	0	0	0	0	0	0	0	0	0	0	0	0	0	0	0	0	38
HWI-M03023:41:000000000-ABUB0:1:1101:19744:25096_CONS_SUB_SUB	0.981818182	FJ039334	331	3499	Urticaceae	NA	NA	Urticaceae	NA	[]	NA	3499	atccggttttatgaaaacaaacaagggttcagaaagcgacaataaaaaaggaaag	family	2	0	0	0	0	0	0	0	0	0	0	0	0	0	0	0	0	3	0	0	0	0	0	33	0	1	0	18	0	0	0	0	0	0	0
HWI-M03023:30:000000000-AB188:1:1104:20676:9711_CONS_SUB_SUB	0.978723404	AB817687	328	4637	Musaceae	NA	NA	Musaceae	NA	[]	NA	4637	atccttattttgagaaaacaaaggtttataaaactagaattaaaaag	family	1	0	1	0	0	0	1	0	0	0	0	0	0	0	0	0	0	0	0	0	0	0	0	0	0	0	0	0	0	0	0	1	0	0	0
HWI-M03023:41:000000000-ABUB0:1:1101:18430:8666_CONS_SUB_SUB	0.976190476	AY145346	328	16739	Piperaceae	13215	Piper	Piper	NA	[]	NA	13215	gtcctatttttcagaaaacacgagttaagaaagcgaaaaagg	genus	2	0	0	0	0	0	0	0	0	0	0	0	0	0	0	0	0	71	0	0	0	0	0	0	0	0	0	0	0	0	0	0	0	0	0
HWI-M03023:41:000000000-ABUB0:1:1102:21142:14704_CONS_SUB_SUB	0.976190476	AY145346	328	16739	Piperaceae	13215	Piper	Piper	NA	[]	NA	13215	atcctatttttcagaaaacacgagttaagaaagcgaaagagg	genus	2	0	0	0	0	0	0	0	0	0	0	0	0	0	0	0	0	45	0	1	0	0	0	0	0	0	0	0	0	0	0	0	0	0	0
HWI-M03023:41:000000000-ABUB0:1:1104:24544:5089_CONS_SUB_SUB	0.928571429	AB981749	326	39998	Melastomataceae	NA	NA	Melastomataceae	NA	['Pternandra echinata', 'Mouriri sp. B1-020']	NA	39998	atcctgttttacgaaaaccaacagcagctcataaagcgagaatacaaaaagaatag	family	2	0	0	0	0	0	3	0	0	0	0	0	0	0	0	0	0	2	0	0	0	0	0	0	0	0	0	0	0	0	0	0	0	0	0
HWI-M03023:30:000000000-AB188:1:1101:16134:1969_CONS_SUB_SUB	0.962264151	JX091827	325	3647	Caricaceae	NA	NA	Caricaceae	NA	['Jacaratia dolichaula', 'Jacaratia chocoensis']	NA	3647	atcctgttttacgagaacaaacaaaacaggaattcagaaagcgagaaaaaggg	family	6	0	0	0	0	0	0	0	0	0	0	0	0	0	0	0	0	0	0	0	0	0	0	0	0	0	0	0	0	0	0	0	0	0	0
HWI-M03023:30:000000000-AB188:1:1101:21799:24467_CONS_SUB_SUB	0.982758621	AF522940	323	3803	Fabaceae	NA	NA	Mimosoideae	NA	['Acacia congesta', 'Acacia lineata', 'Acacia restiacea']	NA	3807	atcctgttttccgaaaaccaagaagagttcagaaagggagaataaaataaaaaaaagg	subfamily	16	0	0	0	0	0	0	0	74	0	0	0	0	0	1	0	0	0	0	0	0	0	0	0	1	0	0	0	0	0	0	0	0	0	0
HWI-M03023:30:000000000-AB188:1:1104:27937:14782_CONS_SUB_SUB	0.956521739	AY614290	323	4613	Bromeliaceae	NA	NA	Tillandsioideae	NA	['Tillandsia demissa']	NA	1908689	atctttcttttgggaaaacaagggtataaaactggaataaaaaaaa	subfamily	3	0	0	0	0	0	0	0	0	0	0	0	0	0	1	0	0	0	0	0	0	0	0	0	0	0	0	0	0	0	0	0	0	0	0
HWI-M03023:30:000000000-AB188:1:1116:24569:14904_CONS_SUB_SUB	0.978723404	AY145352	323	NA	NA	NA	NA	Magnoliidae	NA	['Ophrypetalum odoratum', 'Goniothalamus andersonii', 'Annona cherimola', 'Goniothalamus uvarioides']	NA	232347	atcctgtgttcagaaaacgaggttcagaaagcgagaatcaaaaaaag	no rank	12	0	0	0	0	0	0	0	0	0	0	0	0	0	0	0	0	0	0	0	0	0	0	0	0	0	0	0	0	1	0	0	0	0	0
HWI-M03023:30:000000000-AB188:1:1102:11758:2822_CONS_SUB_SUB	0.941176471	AB445569	322	NA	NA	NA	NA	Rosales	NA	['Ficus insipida']	NA	3744	atccggttttctgaagacaaacaaggattcagaaggagataataaaaaag	order	4	4	0	0	0	58	0	1	0	15	27	0	0	0	0	0	0	0	24	0	0	0	0	0	0	0	0	0	0	0	16	0	0	0	0
HWI-M03023:41:000000000-ABUB0:1:2103:15488:3246_CONS_SUB_SUB	0.928571429	AB981749	322	39998	Melastomataceae	NA	NA	Melastomataceae	NA	['Pternandra echinata', 'Mouriri crassifolia', 'Mouriri sp. B1-020']	NA	39998	atcctgttttacgaaaaccaacagcagttgataaagcgagaatacaaaaagaatag	family	3	0	0	0	0	0	1	0	91	0	0	0	42	0	1	0	0	0	0	0	0	0	0	0	0	0	1	0	0	0	0	0	0	0	0
HWI-M03023:30:000000000-AB188:1:1105:7221:2821_CONS_SUB_SUB	0.941176471	HQ696727	321	3629	Malvaceae	NA	NA	Malvoideae	NA	['Hibiscus rosa-sinensis', 'Kosteletzkya adoensis', 'Sida sp. TRK-2015']	NA	214907	atcctattatgttacgaaaagaaacatgaacaaaggttcagcaagcgagaataataaaaaaaggaaag	subfamily	6	0	24	1	0	0	0	1	0	0	0	119	0	1	0	0	0	0	0	0	0	0	0	0	0	0	0	0	0	0	0	0	0	0	0
HWI-M03023:41:000000000-ABUB0:1:1101:25840:8816_CONS_SUB_SUB	0.928571429	AB981749	321	39998	Melastomataceae	NA	NA	Melastomataceae	NA	['Pternandra echinata', 'Mouriri sp. B1-020']	NA	39998	atcctgttttacgaaaaccaacagcagttcataaagcgagaatacaaaaagagtag	family	2	0	0	0	0	0	14	1	0	0	0	0	0	0	0	0	0	34	0	0	0	0	0	0	0	0	0	0	0	0	0	0	0	0	0
HWI-M03023:30:000000000-AB188:1:1101:18805:15076_CONS_SUB_SUB	1	GQ221568	320	4070	Solanaceae	4107	Solanum	Solanum	NA	[]	NA	4107	atcccgttttctgaaaacaaacaaaggttcagaaaaaaag	genus	1	5	26	0	0	0	0	0	5	0	0	0	0	0	0	0	0	0	0	4	0	0	0	0	0	0	12	0	0	0	0	43	0	0	0
HWI-M03023:30:000000000-AB188:1:1102:16682:10542_CONS_SUB_SUB	0.979591837	AY794626	318	3977	Euphorbiaceae	NA	NA	Hippomaneae	NA	[]	NA	235893	atccggttttccgaaaacaaacaaaggttcagaagtacagaaacaaagg	tribe	2	0	0	0	0	0	0	0	20	0	0	0	0	0	0	0	0	0	1	0	0	0	0	0	0	0	0	0	0	0	0	0	0	0	38
HWI-M03023:30:000000000-AB188:1:2101:4032:17209_CONS_SUB_SUB	0.955555556	AY614290	318	4613	Bromeliaceae	NA	NA	Bromeliaceae	NA	['Tillandsia disticha', 'Tillandsia tectorum', 'Tillandsia gardneri', 'Racinaea venusta', 'Barfussia wagneriana', 'Tillandsia heubergeri', 'Tillandsia demissa', 'Lemeltonia dodsonii']	NA	4613	atctttcttttgggaaaacaagggtataaaactggaagaaaaaaa	family	15	0	0	0	0	0	0	0	0	0	0	0	1	0	1	0	0	0	0	0	0	0	0	0	0	0	0	0	0	1	0	0	0	0	0
HWI-M03023:30:000000000-AB188:1:1107:14625:2599_CONS_SUB_SUB	0.975	AB036562	315	4070	Solanaceae	NA	NA	Solanaceae	NA	[]	NA	4070	atcctgttttctgaaaacaaacaaaggttcggaaaaaaag	family	3	8	17	0	0	0	1	0	8	0	0	0	0	0	0	0	0	0	0	11	0	0	0	0	0	0	17	0	0	0	0	37	0	0	0
HWI-M03023:30:000000000-AB188:1:1109:7746:11759_CONS_SUB_SUB	0.941176471	HQ696727	315	3629	Malvaceae	NA	NA	Malvoideae	NA	['Hibiscus rosa-sinensis', 'Kosteletzkya adoensis', 'Sida sp. TRK-2015']	NA	214907	atcctattatgttacgaaaataaacatgaacaaaggttcagcaagcgagtataataaaaaaaggaaag	subfamily	6	0	22	0	0	0	11	0	0	0	0	86	0	0	0	0	0	0	0	1	0	0	0	0	0	0	0	0	0	0	0	0	0	0	0
HWI-M03023:30:000000000-AB188:1:1101:21907:23812_CONS_SUB_SUB	0.984375	AB817344	314	3931	Myrtaceae	NA	NA	Myrteae	NA	['Psidium guajava']	NA	1699523	atcctgttttacgaaaaccaacaaaacaataagggttcataaagcgcgaaaaaaaaaaggatag	tribe	2	0	6	0	0	0	2	11	5	0	0	0	16	0	0	0	1	0	0	0	0	0	1	1	8	0	0	0	0	0	0	0	5	0	1
HWI-M03023:30:000000000-AB188:1:1102:13849:13738_CONS_SUB_SUB	1	AY266231	314	4070	Solanaceae	NA	NA	Solanoideae	NA	[]	NA	424551	atcctgttttctgaaaacaagcaaaggttcagaaaaaaag	subfamily	1	26	19	0	0	0	5	0	9	0	0	0	0	0	0	0	0	0	0	7	0	0	0	0	1	0	21	0	0	0	0	33	0	0	0
HWI-M03023:30:000000000-AB188:1:1102:25105:11509_CONS_SUB_SUB	0.525	KF277693	312	NA	NA	NA	NA	Embryophyta	NA	[]	NA	3193	atccttgttttgaggaaaaag	no rank	10338	0	22	0	0	0	0	1	0	0	0	0	0	0	0	0	0	0	0	0	8	0	0	0	1	0	0	0	0	0	0	0	0	0	23
HWI-M03023:41:000000000-ABUB0:1:1102:20331:5591_CONS_SUB_SUB	0.978723404	AB817687	312	4637	Musaceae	NA	NA	Musaceae	NA	['Musa rosea', 'Musa ornata']	NA	4637	atccttattttgagaaaacaaggtttataaaactagaatttaaaag	family	4	0	0	0	0	0	0	0	0	0	0	0	0	0	0	0	0	0	0	0	0	0	0	0	0	0	0	0	0	0	0	0	0	0	0
HWI-M03023:30:000000000-AB188:1:1101:3965:9030_CONS_SUB_SUB	0.98	AB445554	311	3487	Moraceae	NA	NA	Moraceae	NA	['Antiaris toxicaria', 'Ficus carica', 'Ficus tikoua', 'Ficus insipida', 'Castilla elastica']	NA	3487	atccggttttctgaaaacaaacaaggattcagaaggcgataataaaaaag	family	9	2	0	0	0	48	0	0	0	17	31	0	0	0	0	0	0	0	31	0	0	0	0	1	0	0	0	0	0	0	24	0	0	0	0
HWI-M03023:30:000000000-AB188:1:1114:25199:9216_CONS_SUB_SUB	0.955555556	AY614290	311	4613	Bromeliaceae	NA	NA	Bromeliaceae	NA	['Tillandsia disticha', 'Tillandsia tectorum', 'Tillandsia gardneri', 'Racinaea venusta', 'Barfussia wagneriana', 'Tillandsia heubergeri', 'Tillandsia demissa', 'Lemeltonia dodsonii']	NA	4613	atctttcttttgggaaaacaagggtataaaactgggataaaaaaa	family	15	0	0	0	0	0	0	0	0	0	0	0	0	0	0	0	0	0	0	0	0	0	0	0	0	0	0	0	0	0	0	0	0	0	0
HWI-M03023:30:000000000-AB188:1:1102:14354:19016_CONS_SUB_SUB	0.96875	AB817344	310	3931	Myrtaceae	NA	NA	Myrtoideae	NA	['Psidium guajava', 'Melaleuca nodosa', 'Eucalyptus globulus', 'Myrcia bicarinata', 'Calyptranthes garciae', 'Myrcia carvalhoi', 'Myrcia minutiflora', 'Myrcia polyantha']	NA	1699513	tcctgttttacgaaaaccaacaaaacaataagggttcataaagcgcgaataaaaaaggatag	subfamily	14	0	3	0	0	0	1	12	1	0	0	0	13	0	0	0	1	0	0	4	0	0	8	0	4	0	5	0	0	0	0	0	5	0	2
HWI-M03023:30:000000000-AB188:1:2118:7697:16064_CONS_SUB_SUB	0.894736842	AB981749	310	NA	NA	NA	NA	Myrtales	NA	['Pternandra echinata', 'Mouriri crassifolia', 'Pilidiostigma tropicum', 'Mouriri sp. B1-020']	NA	41944	atcctgttttacgaaaaccaacaggagttgagaaagcgagaatacaaaaagaatag	order	6	0	0	0	0	1	0	0	135	0	0	0	39	0	0	0	0	0	0	0	0	0	0	0	1	0	0	0	0	0	0	0	0	0	0
HWI-M03023:41:000000000-ABUB0:1:1106:15040:14614_CONS_SUB_SUB	0.96875	AB817344	310	3931	Myrtaceae	NA	NA	Myrtoideae	NA	['Psidium guajava', 'Melaleuca nodosa', 'Eucalyptus globulus', 'Myrcia bicarinata', 'Calyptranthes garciae', 'Myrcia carvalhoi', 'Myrcia minutiflora', 'Myrcia polyantha']	NA	1699513	atcctgttttacgaaaaccaacaaaacagtaagggttcataaagcgcgaataagaaaaggatag	subfamily	27	0	0	0	0	0	4	3	1	0	0	0	4	0	0	0	4	0	0	2	0	0	2	0	2	0	1	0	0	0	0	0	4	0	1
HWI-M03023:30:000000000-AB188:1:1101:11558:4744_CONS_SUB_SUB	0.892857143	AB981749	309	NA	NA	NA	NA	Myrtales	NA	['Pternandra echinata', 'Mouriri crassifolia', 'Pilidiostigma tropicum', 'Mouriri sp. B1-020']	NA	41944	atcctgttttacgaaaaccaacagtagttgagaaagcgagaatacaaaaagaatag	order	6	0	0	0	0	0	0	0	118	0	0	0	17	0	0	0	0	0	0	0	0	0	0	0	0	0	0	0	0	0	0	0	0	0	0
HWI-M03023:30:000000000-AB188:1:1101:12815:6895_CONS_SUB_SUB	0.962264151	JX091827	309	3647	Caricaceae	NA	NA	Caricaceae	NA	['Jacaratia dolichaula', 'Jacaratia chocoensis']	NA	3647	atcctgttttacgagaacaaacaagacaagaattcagaaagcgagaaaaaggg	family	6	0	0	0	0	0	0	0	0	0	0	0	0	0	0	0	0	0	0	0	0	0	0	0	0	0	0	0	0	0	0	0	0	0	0
HWI-M03023:30:000000000-AB188:1:1101:19730:5715_CONS_SUB_SUB	1	DQ180466	308	4070	Solanaceae	4107	Solanum	Solanum herculeum	115659	['Solanum herculeum']	Solanum herculeum	115659	atcctgttttctgaaaacaaacaagggttcagaaaaaaag	species	1	4	31	0	0	0	0	0	9	0	0	0	0	0	0	0	0	0	0	11	0	0	0	1	0	0	15	0	0	0	0	57	0	0	0
HWI-M03023:30:000000000-AB188:1:2117:13380:21977_CONS_SUB_SUB	0.977777778	AY614290	308	4613	Bromeliaceae	NA	NA	Tillandsioideae	NA	[]	NA	1908689	atctttcttttgggaaaacaagggtataaaactagaataaaaaa	subfamily	2	0	0	0	0	0	0	0	0	0	0	0	1	0	1	0	0	0	0	0	0	0	0	0	0	0	0	0	0	0	0	0	0	0	0
HWI-M03023:41:000000000-ABUB0:1:1101:12237:7073_CONS_SUB_SUB	0.976190476	AY145346	308	16739	Piperaceae	13215	Piper	Piper	NA	[]	NA	13215	atcctatttttcagaaaacacgagttaagaaagcaaaaaagg	genus	2	0	0	0	0	0	0	0	0	0	0	0	0	0	0	0	0	142	0	0	0	0	0	0	0	0	0	0	0	0	0	0	0	0	0
HWI-M03023:30:000000000-AB188:1:1116:7290:14415_CONS_SUB_SUB	0.984375	AB817344	307	3931	Myrtaceae	NA	NA	Myrteae	NA	['Psidium guajava']	NA	1699523	atactgttttacgaaaaccaacaaaacaataagggttcataaagcgcgaataaaaaaaggatag	tribe	2	0	3	0	0	0	4	8	4	0	0	0	30	0	0	0	1	0	0	0	0	0	4	0	5	0	1	0	0	0	0	0	4	0	0
HWI-M03023:30:000000000-AB188:1:1101:5367:3910_CONS_SUB_SUB	0.892857143	AB981749	307	NA	NA	NA	NA	Myrtales	NA	['Pternandra echinata', 'Mouriri crassifolia', 'Pilidiostigma tropicum', 'Mouriri sp. B1-020']	NA	41944	atcctgttttatgaaaaccaacagcagttgagaaagcgagaatacaaaaagaatag	order	6	0	0	0	0	0	0	0	116	0	0	0	21	0	0	0	0	0	0	0	0	0	0	0	0	0	0	0	0	0	0	0	0	0	0
HWI-M03023:30:000000000-AB188:1:1101:12262:13798_CONS_SUB_SUB	0.978723404	AJ241312	307	4710	Arecaceae	NA	NA	Arecoideae	NA	['Attalea allenii']	NA	169697	atccttattttgagaaaacaagggtttataaaactagaataaaaag	subfamily	2	0	0	0	0	0	0	0	0	0	0	0	0	0	0	0	0	0	0	0	0	0	0	0	0	0	0	0	0	0	0	0	0	0	0
HWI-M03023:30:000000000-AB188:1:1101:9568:6511_CONS_SUB_SUB	0.979591837	AY794626	306	3977	Euphorbiaceae	NA	NA	Hippomaneae	NA	[]	NA	235893	atccggttttccgaaaacaaacaaaggttcagaaatacagaaacaaggg	tribe	2	0	0	0	0	0	0	0	29	0	1	0	0	0	1	0	0	0	0	0	0	0	0	0	0	0	0	0	0	0	0	0	0	0	28
HWI-M03023:41:000000000-ABUB0:1:1104:8306:17371_CONS_SUB_SUB	0.928571429	AB981749	305	39998	Melastomataceae	NA	NA	Melastomataceae	NA	['Pternandra echinata', 'Mouriri sp. B1-020']	NA	39998	atcctgttttacgaaaaccaacagcagttcataaagcgagaatacaaaaaggatag	family	2	0	0	0	0	0	5	1	0	0	0	0	0	0	0	0	0	5	0	0	0	0	0	0	0	0	0	0	0	0	0	0	0	0	0
HWI-M03023:30:000000000-AB188:1:2119:25641:7658_CONS_SUB_SUB	0.962264151	JX091827	305	3647	Caricaceae	NA	NA	Caricaceae	NA	['Jacaratia dolichaula', 'Jacaratia chocoensis']	NA	3647	atcctgttttacgagaacaaacaaaacaagaatgcagaaagcgagaaaaaggg	family	6	0	0	0	0	0	0	0	0	0	0	1	0	0	0	0	0	0	0	0	0	0	0	0	0	0	0	0	0	0	0	0	0	0	0
HWI-M03023:41:000000000-ABUB0:1:1102:17161:8337_CONS_SUB_SUB	0.475	KF277636	304	NA	NA	NA	NA	Embryophyta	NA	[]	NA	3193	gtccttgttttgagaaaaag	no rank	25198	0	0	0	0	0	0	0	0	0	0	0	0	0	0	0	14	0	0	0	0	0	0	0	0	0	0	0	0	0	0	157	0	0	0
HWI-M03023:41:000000000-ABUB0:1:1103:11881:5560_CONS_SUB_SUB	0.978723404	AY145352	304	NA	NA	NA	NA	Magnoliidae	NA	['Ophrypetalum odoratum', 'Annona cherimola', 'Goniothalamus andersonii', 'Goniothalamus uvarioides', 'Uvaria cherrevensis']	NA	232347	atcctgtgttcagaagacaaggttcagaaagcgagaatcaaaaaaag	no rank	13	0	0	0	0	0	0	0	0	0	0	0	0	0	0	0	0	0	0	0	0	0	0	0	0	0	0	0	0	0	0	0	0	0	0
HWI-M03023:41:000000000-ABUB0:1:1106:22517:13406_CONS_SUB_SUB	0.981818182	FJ039334	303	3499	Urticaceae	NA	NA	Urticaceae	NA	[]	NA	3499	atccggttttatgaaaacaaacaagggttcagaaagcgatagtaaaaaaggaaag	family	2	0	0	0	0	0	0	0	0	0	0	0	0	0	0	0	0	2	0	0	0	0	0	98	0	0	0	25	0	0	0	0	0	0	0
HWI-M03023:41:000000000-ABUB0:1:1102:3826:6062_CONS_SUB_SUB	0.980392157	AB817481	303	3803	Fabaceae	NA	NA	Fabaceae	NA	[]	NA	3803	gtcctgttttccgaaaaccaagaagagttcagaaagggagaataaaaaaag	family	31	0	0	0	0	0	0	0	0	0	0	0	0	0	0	0	0	0	0	0	0	0	0	0	0	0	0	0	0	0	0	0	0	0	0
HWI-M03023:41:000000000-ABUB0:1:1106:8774:17100_CONS_SUB_SUB	0.928571429	AB981749	301	39998	Melastomataceae	NA	NA	Melastomataceae	NA	['Pternandra echinata', 'Mouriri sp. B1-020']	NA	39998	atcctgttttacgagaaccaacagcagttcataaagcgagaatacaaaaagaatag	family	2	0	0	0	0	0	4	0	1	0	0	0	0	0	0	0	0	5	0	0	0	0	0	0	0	0	0	0	0	0	0	0	0	0	0
HWI-M03023:30:000000000-AB188:1:1101:14588:12878_CONS_SUB_SUB	0.983333333	AF195689	300	3803	Fabaceae	NA	NA	Mimosoideae	NA	['Acacia latisepala', 'Acacia mitchellii', 'Acacia beckleri', 'Albizia julibrissin', 'Acacia inaequilatera', 'Archidendron hirsutum', 'Acacia buxifolia', 'Albizia brevifolia']	NA	3807	atcctgttttccgaaaaccaagaagagttcagaaagggagaataaaataaaaaagaaaag	subfamily	17	0	0	0	0	0	0	0	96	0	0	0	0	0	0	0	0	0	0	0	0	0	0	0	0	0	0	0	0	0	0	0	0	0	0
HWI-M03023:30:000000000-AB188:1:2111:25497:9376_CONS_SUB_SUB	0.978723404	AY145352	299	NA	NA	NA	NA	Magnoliidae	NA	['Ophrypetalum odoratum', 'Goniothalamus andersonii', 'Annona cherimola', 'Goniothalamus uvarioides']	NA	232347	atcctgtgttcagaaaacaaggttcagaaagcgagaaccaaaaaaag	no rank	12	0	0	0	0	0	0	0	0	0	0	0	1	0	0	0	0	0	0	0	0	0	0	0	0	0	0	0	0	4	0	0	0	0	0
HWI-M03023:30:000000000-AB188:1:1110:24079:21390_CONS_SUB_SUB	0.962264151	JX091827	298	3647	Caricaceae	NA	NA	Caricaceae	NA	['Jacaratia dolichaula', 'Jacaratia chocoensis']	NA	3647	accctgttttacgagaacaaacaaaacaagaattcagaaagcgagaaaaaggg	family	6	0	0	0	0	0	0	1	0	0	0	0	0	0	0	0	0	0	0	0	0	0	0	0	0	0	0	0	0	0	0	0	0	0	0
HWI-M03023:41:000000000-ABUB0:1:2103:21237:23435_CONS_SUB_SUB	0.981818182	FJ039334	298	3499	Urticaceae	NA	NA	Urticaceae	NA	[]	NA	3499	atccggttctatgaaaacaaacaagggttcagaaagcgataataaaaaaggaaag	family	2	0	0	0	0	0	0	0	0	0	0	0	0	0	0	0	0	4	0	0	0	0	0	64	0	0	0	41	0	0	0	0	0	0	0
HWI-M03023:30:000000000-AB188:1:1101:21679:9303_CONS_SUB_SUB	1	EU581010	296	4070	Solanaceae	540809	Latua	Latua pubiflora	540810	['Latua pubiflora']	Latua pubiflora	540810	atcctgctttctgaaaacaaacaaaggttcagaaaaaaag	species	1	8	17	0	0	0	1	0	4	0	0	0	0	0	0	0	0	0	0	3	0	0	0	0	0	0	10	0	0	0	0	53	0	0	0
HWI-M03023:30:000000000-AB188:1:1101:2190:14287_CONS_SUB_SUB	0.941176471	HQ696727	296	3629	Malvaceae	NA	NA	Malvoideae	NA	['Hibiscus rosa-sinensis', 'Kosteletzkya adoensis', 'Sida sp. TRK-2015']	NA	214907	atcctattatgttacgaaaataaacatgaacaaaggttcagcaagagagaataataaaaaaaggaaag	subfamily	6	0	26	0	0	0	1	0	0	0	0	81	0	0	0	0	0	0	0	0	0	0	0	0	0	0	0	0	0	0	0	0	0	0	0
HWI-M03023:30:000000000-AB188:1:2103:17840:14619_CONS_SUB_SUB	0.98	AB817345	295	3737	Sapotaceae	NA	NA	Sapotaceae	NA	['Pouteria multiflora', 'Englerophytum magalismontanum', 'Van-royena castanosperma', 'Micropholis guyanensis', 'Pycnandra comptonii', 'Chrysophyllum venezuelanense', 'Xantolis siamensis']	NA	3737	atcctgttttcgaaaatagacaaagattcagaaagcgaaaataaaaaaag	family	11	0	0	0	0	0	0	0	0	0	0	0	0	0	0	0	0	0	0	0	0	0	0	0	0	0	0	0	0	0	0	0	0	0	0
HWI-M03023:30:000000000-AB188:1:1102:8233:22525_CONS_SUB_SUB	0.978723404	AY145352	294	NA	NA	NA	NA	Magnoliidae	NA	['Ophrypetalum odoratum', 'Goniothalamus andersonii', 'Annona cherimola', 'Goniothalamus uvarioides']	NA	232347	atcctgtgttcagaaaacaaggttcagaaagcgaggatcaaaaaaag	no rank	12	0	0	0	0	0	0	0	0	0	0	0	0	0	0	0	0	0	0	0	0	0	0	0	0	0	0	0	0	4	0	0	0	0	0
HWI-M03023:41:000000000-ABUB0:1:1101:19803:17211_CONS_SUB_SUB	1	EU169789	294	22140	Annonaceae	489343	Ophrypetalum	Ophrypetalum odoratum	489344	['Ophrypetalum odoratum']	Ophrypetalum odoratum	489344	atcccgtgttcagaaaacaaggttcagaaagcgagaatcaaaaaaag	species	1	0	0	0	0	0	0	0	0	0	0	0	0	0	0	0	0	0	0	0	0	0	0	0	0	0	0	0	0	0	0	0	0	0	0
HWI-M03023:30:000000000-AB188:1:1101:15280:14931_CONS_SUB_SUB	0.975	AB036562	293	4070	Solanaceae	NA	NA	Solanaceae	NA	[]	NA	4070	atcctgtcttctgaaaacaaacaaaggttcagaaaaaaag	family	3	6	44	0	0	0	1	0	2	0	0	0	0	0	0	0	0	0	0	1	0	0	0	0	0	0	11	0	0	0	0	42	0	0	0
HWI-M03023:30:000000000-AB188:1:1101:8869:8009_CONS_SUB_SUB	0.94	AB445554	292	NA	NA	NA	NA	Rosales	NA	[]	NA	3744	atccggttttatgaagacaaacaaggattcagaaggcgataataaaaaag	order	37	1	0	0	0	92	0	0	0	10	15	0	0	0	0	0	0	0	22	0	0	0	0	0	0	0	0	0	0	0	15	1	0	0	0
HWI-M03023:30:000000000-AB188:1:1101:22268:21035_CONS_SUB_SUB	0.984375	AB817344	290	3931	Myrtaceae	NA	NA	Myrteae	NA	['Psidium guajava']	NA	1699523	atcctgttttacgaaaaccaacaaaacaataagggttcataaagcgcgaataaaaaaaggagag	tribe	2	0	5	0	0	0	1	10	1	0	0	0	23	0	0	0	2	0	0	1	0	0	2	0	2	0	3	0	0	0	0	0	3	0	2
HWI-M03023:30:000000000-AB188:1:1116:16710:14565_CONS_SUB_SUB	0.955555556	AY614290	290	4613	Bromeliaceae	NA	NA	Bromeliaceae	NA	['Tillandsia disticha', 'Tillandsia tectorum', 'Tillandsia gardneri', 'Racinaea venusta', 'Barfussia wagneriana', 'Tillandsia heubergeri', 'Tillandsia demissa', 'Lemeltonia dodsonii']	NA	4613	atctttcttttgggaaaacaagggtataaaactggaataaaagaa	family	15	0	0	0	0	0	0	0	0	0	0	0	0	0	0	0	0	0	0	0	0	0	0	0	0	0	0	0	0	0	0	0	0	0	0
HWI-M03023:30:000000000-AB188:1:1103:13130:6782_CONS_SUB_SUB	0.955223881	HQ696727	289	3629	Malvaceae	NA	NA	Malvoideae	NA	['Kosteletzkya adoensis']	NA	214907	atcctattatgttacgaaaataaacatgaacaaaggttcagcaagcgagaataataaaaaggaaag	subfamily	4	0	22	0	0	0	2	0	0	0	0	61	0	0	0	0	0	0	0	0	0	0	0	0	0	0	0	0	0	0	0	0	0	0	0
HWI-M03023:30:000000000-AB188:1:1113:22535:7269_CONS_SUB_SUB	0.955555556	AY614290	289	4613	Bromeliaceae	NA	NA	Bromeliaceae	NA	['Tillandsia disticha', 'Tillandsia tectorum', 'Tillandsia gardneri', 'Racinaea venusta', 'Barfussia wagneriana', 'Tillandsia heubergeri', 'Tillandsia demissa', 'Lemeltonia dodsonii']	NA	4613	atctttcttttgggaaaacaagggcataaaactggaataaaaaaa	family	15	0	0	0	0	0	0	0	0	0	0	0	0	0	0	0	0	0	0	0	0	0	0	0	0	0	0	0	0	0	0	0	0	0	0
HWI-M03023:41:000000000-ABUB0:1:1101:14539:2743_CONS_SUB_SUB	0.978723404	AB817687	288	4637	Musaceae	NA	NA	Musaceae	NA	['Musa rosea', 'Musa ornata']	NA	4637	atccttattttgagaaatcaaaggtttataaaactagaatttaaaag	family	4	0	0	0	0	0	0	0	0	0	0	0	0	0	0	0	0	0	0	0	0	0	0	0	0	1	0	0	0	0	0	0	0	0	0
HWI-M03023:30:000000000-AB188:1:1118:17271:23025_CONS_SUB_SUB	0.975	AB817685	288	4070	Solanaceae	4071	Capsicum	Capsicum	NA	[]	NA	4071	atcctattttctgaaaacaaataaaggttcagaaaaaag	genus	2	0	0	0	0	0	0	0	0	0	0	0	0	0	0	0	0	0	0	0	0	0	0	0	0	0	0	0	0	0	0	0	0	0	0
HWI-M03023:30:000000000-AB188:1:1108:22473:6350_CONS_SUB_SUB	0.984375	KP722358	287	3931	Myrtaceae	375249	Myrcia	Myrcia polyantha	1631708	['Myrcia polyantha']	Myrcia polyantha	1631708	atcctgttttacgaaaaccaacaaaacaataagggttcataaagagagaataaaaaaaggatag	species	1	0	4	0	0	0	3	10	2	0	2	0	16	0	0	0	0	0	0	7	0	0	1	0	4	0	1	0	0	0	0	0	3	0	0
HWI-M03023:41:000000000-ABUB0:1:1111:21274:21965_CONS_SUB_SUB	0.978723404	AJ241312	287	4710	Arecaceae	NA	NA	Arecoideae	NA	['Attalea allenii']	NA	169697	atccttattttgagaaaacaaaggtttataaaactagaataaaaagg	subfamily	2	0	0	0	1	0	0	0	0	0	0	0	0	0	0	0	1	0	0	0	0	0	0	0	0	0	0	0	0	0	0	0	0	0	0
HWI-M03023:30:000000000-AB188:1:1103:24112:3828_CONS_SUB_SUB	0.982758621	AF522940	287	3803	Fabaceae	NA	NA	Mimosoideae	NA	[]	NA	3807	atcctgttttccgaaaaccaagaagagttcagagagggagaataaaataaaaaaaaag	subfamily	1	0	0	0	0	1	0	0	22	0	0	0	1	0	0	0	0	0	0	0	0	0	0	0	0	0	0	0	0	0	0	0	0	0	0
HWI-M03023:30:000000000-AB188:1:1101:7615:12540_CONS_SUB_SUB	0.975	AB036562	286	4070	Solanaceae	NA	NA	Solanaceae	NA	[]	NA	4070	atcctgttttctgaaagcaaacaaaggttcagaaaaaaag	family	3	5	35	0	0	0	1	0	9	0	0	0	0	1	0	0	0	0	0	7	0	0	0	0	0	0	8	0	0	0	0	45	0	0	0
HWI-M03023:41:000000000-ABUB0:1:1101:5052:4672_CONS_SUB_SUB	0.976190476	AY145346	285	16739	Piperaceae	13215	Piper	Piper	NA	[]	NA	13215	atcctatttttcagaaaacacgagttaagaaagcgataaagg	genus	2	0	0	0	0	0	0	0	0	0	0	0	0	0	0	0	0	41	0	0	0	0	0	0	0	0	0	0	0	0	0	0	0	0	0
HWI-M03023:41:000000000-ABUB0:1:2114:7941:16384_CONS_SUB_SUB	0.98	AB445570	285	NA	NA	NA	NA	Rosales	NA	['Ficus insipida']	NA	3744	tccggttttctgaaaacaaacaagggttcagaaggcaataataaaaaag	order	4	0	0	0	0	0	0	0	0	0	0	0	0	0	0	0	0	0	0	0	0	0	0	0	0	0	0	0	0	0	0	0	0	0	0
HWI-M03023:30:000000000-AB188:1:1101:10508:4106_CONS_SUB_SUB	0.962264151	JX091827	285	3647	Caricaceae	NA	NA	Caricaceae	NA	['Jacaratia dolichaula', 'Jacaratia chocoensis']	NA	3647	gtcctgttttacgagaacaaacaaaacaagaattcagaaagcgagaaaaaggg	family	6	0	0	0	0	0	0	0	0	0	0	0	0	0	0	0	0	0	0	0	0	0	0	0	0	0	0	0	0	0	0	0	0	0	0
HWI-M03023:30:000000000-AB188:1:1101:14230:21699_CONS_SUB_SUB	0.941176471	HQ696727	284	3629	Malvaceae	NA	NA	Malvoideae	NA	['Hibiscus rosa-sinensis', 'Kosteletzkya adoensis', 'Sida sp. TRK-2015']	NA	214907	atcctattatgttaagaaaataaacatgaacaaaggttcagcaagcgagaataataaaaaaaggaaag	subfamily	6	0	26	0	0	0	0	2	0	0	0	71	0	1	0	0	0	0	0	0	0	0	0	0	0	0	0	0	0	0	0	0	0	0	0
HWI-M03023:30:000000000-AB188:1:1106:27021:7735_CONS_SUB_SUB	0.975	AB036562	284	4070	Solanaceae	NA	NA	Solanaceae	NA	['Solanum pennellii']	NA	4070	atcctgttttctgaaaacaaacaaaggatcagaaaaaaag	family	4	5	25	0	0	0	0	0	4	0	0	1	0	0	0	0	0	0	0	10	0	0	0	0	0	0	14	0	0	0	0	26	0	0	0
HWI-M03023:41:000000000-ABUB0:1:2109:18489:6223_CONS_SUB_SUB	0.978723404	AY145352	284	NA	NA	NA	NA	Magnoliidae	NA	['Ophrypetalum odoratum', 'Goniothalamus andersonii', 'Annona cherimola', 'Goniothalamus uvarioides']	NA	232347	accctgtgttcagaaaacaaggttcagaaagcgagaatcaaaaaaag	no rank	12	0	0	0	0	0	0	0	0	0	0	0	0	0	0	0	0	0	0	0	0	0	0	0	0	1	0	0	0	5	0	0	0	0	0
HWI-M03023:30:000000000-AB188:1:1113:15899:20057_CONS_SUB_SUB	0.892857143	AB981749	283	NA	NA	NA	NA	Myrtales	NA	['Pternandra echinata', 'Mouriri crassifolia', 'Pilidiostigma tropicum', 'Mouriri sp. B1-020']	NA	41944	atcctgttttacgaaaaccaacagcagttgagaaagcaagaatacaaaaagaatag	order	6	0	1	0	0	1	0	0	137	0	0	0	21	0	0	0	0	0	0	0	0	0	0	0	0	0	0	0	0	0	0	0	0	0	0
HWI-M03023:30:000000000-AB188:1:1113:3346:17457_CONS_SUB_SUB	0.525	KF277693	282	NA	NA	NA	NA	Embryophyta	NA	[]	NA	3193	atccttgttctgagaaaaaag	no rank	10338	0	10	0	0	0	0	5	0	0	0	0	0	0	0	0	0	0	0	0	24	0	0	0	0	0	0	0	0	0	0	0	0	0	12
HWI-M03023:30:000000000-AB188:1:1101:10865:5057_CONS_SUB_SUB	1	AY614268	282	4613	Bromeliaceae	15114	Aechmea	Aechmea nudicaulis	294000	['Aechmea nudicaulis']	Aechmea nudicaulis	294000	atctttattttttgaaaacaagggtttaaaactagaataaaaagg	species	1	0	0	0	0	0	0	0	282	0	0	0	0	0	0	0	0	0	0	0	0	0	0	0	0	0	0	0	0	0	0	0	0	0	0
HWI-M03023:30:000000000-AB188:1:1102:13000:14310_CONS_SUB_SUB	0.975	AJ577458	281	4070	Solanaceae	NA	NA	Cestreae	NA	['Cestrum longiflorum']	NA	424559	atcctttatttcggaaaacaaacaatggttcagaaaaaag	tribe	3	0	0	0	0	0	0	0	0	0	0	0	0	57	39	0	0	0	0	0	0	0	0	0	12	2	0	0	0	64	0	1	0	0	0
HWI-M03023:41:000000000-ABUB0:1:1101:13238:15800_CONS_SUB_SUB	0.976190476	AY145346	281	16739	Piperaceae	13215	Piper	Piper	NA	[]	NA	13215	atcctagttttcagaaaacacgagttaagaaagcgaaaaagg	genus	2	0	0	0	0	0	0	0	0	0	0	0	0	0	0	0	0	53	0	0	0	0	0	0	0	0	0	0	0	0	0	0	0	0	0
HWI-M03023:30:000000000-AB188:1:1101:20429:9664_CONS_SUB_SUB	0.981818182	FJ039334	281	3499	Urticaceae	NA	NA	Urticaceae	NA	[]	NA	3499	atccggttttatgaaaccaaacaagggttcagaaagcgataataaaaaaggaaag	family	2	0	0	0	0	0	0	0	0	0	0	0	0	0	0	0	0	0	0	0	0	0	0	64	0	0	0	88	0	0	0	0	0	0	0
HWI-M03023:30:000000000-AB188:1:1103:18610:12359_CONS_SUB_SUB	0.955555556	AY614290	281	4613	Bromeliaceae	NA	NA	Bromeliaceae	NA	['Tillandsia disticha', 'Tillandsia tectorum', 'Tillandsia gardneri', 'Racinaea venusta', 'Barfussia wagneriana', 'Tillandsia heubergeri', 'Tillandsia demissa', 'Lemeltonia dodsonii']	NA	4613	atctttctttcgggaaaacaagggtataaaactggaataaaaaaa	family	15	0	0	0	0	0	0	0	0	0	0	0	0	0	0	0	0	0	0	0	0	0	0	0	0	0	0	0	0	0	0	1	0	0	0
HWI-M03023:30:000000000-AB188:1:1101:14007:25173_CONS_SUB_SUB	0.525	AF175134	279	NA	NA	NA	NA	Embryophyta	NA	[]	NA	3193	atccttgtttcgagaaaaaag	no rank	57404	0	19	0	0	0	0	1	0	0	0	0	0	0	0	0	0	0	0	0	17	0	0	0	0	0	0	0	0	0	0	0	0	0	16
HWI-M03023:41:000000000-ABUB0:1:1110:14927:3256_CONS_SUB_SUB	0.928571429	AB981749	279	39998	Melastomataceae	NA	NA	Melastomataceae	NA	['Pternandra echinata', 'Mouriri sp. B1-020']	NA	39998	atcctgttttacgaaaaccaacagcagttcgtaaagcgagaatacaaaaagaatag	family	2	0	0	0	0	0	1	0	0	0	0	0	0	0	0	0	0	2	0	0	0	0	0	0	0	0	0	0	0	0	0	0	0	0	0
HWI-M03023:41:000000000-ABUB0:1:2106:16431:23470_CONS_SUB_SUB	0.928571429	AB981749	279	39998	Melastomataceae	NA	NA	Melastomataceae	NA	['Pternandra echinata', 'Mouriri sp. B1-020']	NA	39998	atcctgttttacgaagaccaacagcagttcataaagcgagaatacaaaaagaatag	family	2	0	0	0	0	0	3	0	0	0	0	0	1	0	0	0	0	4	0	0	0	0	0	0	0	0	0	0	0	0	0	0	0	0	0
HWI-M03023:30:000000000-AB188:1:1105:6128:16720_CONS_SUB_SUB	0.941176471	HQ696727	278	3629	Malvaceae	NA	NA	Malvoideae	NA	['Hibiscus rosa-sinensis', 'Kosteletzkya adoensis', 'Sida sp. TRK-2015']	NA	214907	atcctattatgttacgaaaataaacatgaacaaaggttcagcaagcgagaaaaataaaaaaaggaaag	subfamily	6	0	22	0	0	0	6	0	0	0	0	55	0	1	0	0	0	0	0	0	0	0	0	0	0	0	0	0	0	0	0	0	0	0	0
HWI-M03023:30:000000000-AB188:1:1101:12132:8585_CONS_SUB_SUB	0.979591837	AY794626	278	3977	Euphorbiaceae	NA	NA	Hippomaneae	NA	[]	NA	235893	atccggttttccgaaaacaaacaaaggtccagaaatacagaaacaaagg	tribe	2	1	0	0	0	0	0	0	24	0	0	0	0	0	0	0	0	0	0	0	0	0	0	0	0	0	0	0	0	0	0	0	0	0	13
HWI-M03023:30:000000000-AB188:1:1101:13265:2938_CONS_SUB_SUB	0.975	AB036562	277	4070	Solanaceae	NA	NA	Solanoideae	NA	[]	NA	424551	atcctgttttctgaaaacaaacaaaggtccagaaaaaaag	subfamily	1	4	24	0	0	0	4	0	4	0	0	0	0	0	0	0	0	0	0	13	0	0	0	0	1	0	25	0	0	0	0	29	0	0	0
HWI-M03023:30:000000000-AB188:1:1101:27806:14727_CONS_SUB_SUB	0.525	KF277693	277	NA	NA	NA	NA	Embryophyta	NA	[]	NA	3193	atccttgttttgagaaagaag	no rank	10338	0	14	0	0	0	0	2	0	0	0	0	0	0	1	1	1	0	0	0	113	0	0	0	0	0	0	0	0	0	0	0	0	0	14
HWI-M03023:30:000000000-AB188:1:2114:5279:5971_CONS_SUB_SUB	0.978723404	AY145352	277	NA	NA	NA	NA	Magnoliidae	NA	['Ophrypetalum odoratum', 'Goniothalamus andersonii', 'Annona cherimola', 'Goniothalamus uvarioides']	NA	232347	atcctgcgttcagaaaacaaggttcagaaagcgagaatcaaaaaaag	no rank	12	0	0	0	0	0	0	0	0	0	0	0	0	0	0	0	0	0	0	0	0	0	0	0	0	0	0	0	0	1	0	0	0	0	0
HWI-M03023:30:000000000-AB188:1:1101:5847:4277_CONS_SUB_SUB	0.875	AB981749	276	NA	NA	NA	NA	Myrtales	NA	['Pternandra echinata', 'Mouriri crassifolia', 'Pilidiostigma tropicum', 'Mouriri sp. B1-020']	NA	41944	atcctgttttacgaaaaccaacagcagttgagaaagcgagaatacaaaaagaata	order	7	0	0	0	0	0	0	0	101	0	0	0	19	1	0	0	0	0	0	0	0	0	0	0	0	1	0	0	0	1	0	0	0	0	0
HWI-M03023:30:000000000-AB188:1:1101:7938:9503_CONS_SUB_SUB	0.94	AB445554	275	NA	NA	NA	NA	Rosales	NA	[]	NA	3744	atctggttttctgaagacaaacaaggattcagaaggcgataataaaaaag	order	37	0	0	0	0	79	0	0	0	10	25	0	0	0	0	0	0	0	22	0	0	0	0	0	0	0	0	0	0	0	9	0	0	0	0
HWI-M03023:41:000000000-ABUB0:1:2103:23669:8069_CONS_SUB_SUB	0.928571429	AB981749	275	39998	Melastomataceae	NA	NA	Melastomataceae	NA	['Pternandra echinata', 'Mouriri sp. B1-020']	NA	39998	atcctgttttacgaaaaccaacagcagttcataaggcgagaatacaaaaagaatag	family	2	0	0	0	0	0	3	0	1	0	0	0	0	0	0	0	0	6	0	0	0	0	0	0	0	0	0	0	0	0	0	0	0	0	0
HWI-M03023:30:000000000-AB188:1:1101:26426:5208_CONS_SUB_SUB	0.975	AB036562	274	4070	Solanaceae	NA	NA	Solanoideae	NA	[]	NA	424551	atcctgttttctgaaaacaaacaaaggtacagaaaaaaag	subfamily	1	5	33	0	0	0	2	1	8	0	0	0	0	1	0	0	0	0	0	8	0	0	0	0	0	0	21	0	0	0	0	33	0	0	0
HWI-M03023:30:000000000-AB188:1:1101:25453:12982_CONS_SUB_SUB	0.975	AB036562	274	4070	Solanaceae	NA	NA	Solanaceae	NA	[]	NA	4070	atcctgttttctgaaaacagacaaaggttcagaaaaaaag	family	3	3	19	0	0	0	2	0	13	0	0	0	0	0	0	0	0	0	0	5	0	0	0	0	0	0	11	0	0	0	0	28	0	0	0
HWI-M03023:41:000000000-ABUB0:1:1107:10986:17864_CONS_SUB_SUB	0.928571429	AB981749	274	39998	Melastomataceae	NA	NA	Melastomataceae	NA	['Pternandra echinata', 'Mouriri sp. B1-020']	NA	39998	atcctgttttacgaaaaccaacagaagttcataaagcgagaatacaaaaagaatag	family	2	0	0	0	0	0	5	1	8	0	0	0	1	0	0	0	0	3	0	0	0	0	0	0	0	0	0	0	0	0	0	0	0	0	0
HWI-M03023:30:000000000-AB188:1:2119:15273:19403_CONS_SUB_SUB	0.955555556	AY614290	273	4613	Bromeliaceae	NA	NA	Bromeliaceae	NA	['Tillandsia disticha', 'Tillandsia tectorum', 'Tillandsia gardneri', 'Racinaea venusta', 'Barfussia wagneriana', 'Tillandsia heubergeri', 'Tillandsia demissa', 'Lemeltonia dodsonii']	NA	4613	atctttcttttgggaaaacaagggtataaaactggaatagaaaaa	family	15	0	0	0	0	0	0	0	0	0	0	0	1	0	0	0	0	0	0	0	0	0	0	0	0	0	0	0	0	0	0	0	0	0	0
HWI-M03023:30:000000000-AB188:1:1103:24606:14638_CONS_SUB_SUB	1	EU581038	271	4070	Solanaceae	540821	Nothocestrum	Nothocestrum longifolium	540823	['Nothocestrum longifolium']	Nothocestrum longifolium	540823	atcctgttttctgaaaacaaacaaaggttcataaaaaaag	species	1	0	7	0	0	0	5	0	3	0	0	0	0	0	0	0	0	0	0	2	0	0	0	0	0	0	4	0	0	0	0	158	0	0	0
HWI-M03023:41:000000000-ABUB0:1:1102:22162:13167_CONS_SUB_SUB	0.978723404	AB817687	271	4637	Musaceae	NA	NA	Musaceae	NA	['Musa rosea', 'Musa ornata']	NA	4637	atccttattttgagaaaacaaaggtttataaaactcgaatttaaaag	family	4	0	0	0	0	0	0	0	0	0	0	0	0	0	0	0	0	0	0	0	0	0	0	0	0	0	0	0	0	0	0	0	0	0	1
HWI-M03023:30:000000000-AB188:1:1101:15848:5616_CONS_SUB_SUB	0.975	AB036562	269	4070	Solanaceae	NA	NA	Solanoideae	NA	[]	NA	424551	atcctgttttctgaaaacaaacaaaggttcagaaaagaag	subfamily	1	16	32	0	0	0	4	0	6	0	0	0	0	1	0	0	0	0	0	2	0	0	0	0	0	0	16	0	0	0	0	34	0	0	0
HWI-M03023:30:000000000-AB188:1:1119:27077:7247_CONS_SUB_SUB	0.976190476	AB817612	269	16739	Piperaceae	13215	Piper	Piper	NA	['Piper humistratum', 'Piper nudifolium', 'Piper magnificum', 'Piper imperiale']	NA	13215	atcctatttttcagaaaacacgagttgagaaagcgaaaaagg	genus	9	0	0	0	0	0	0	0	0	0	0	0	0	1	0	0	0	38	0	0	0	0	0	0	0	0	0	0	0	0	0	0	0	0	0
HWI-M03023:30:000000000-AB188:1:1102:18181:16587_CONS_SUB_SUB	0.979591837	AY794626	267	3977	Euphorbiaceae	NA	NA	Hippomaneae	NA	[]	NA	235893	atccggttttccgaaaacagacaaaggttcagaaatacagaaacaaagg	tribe	2	0	0	0	0	0	0	0	11	0	0	0	0	0	0	0	0	0	0	0	0	0	0	0	0	0	0	0	0	0	0	0	0	0	16
HWI-M03023:30:000000000-AB188:1:1101:18196:11326_CONS_SUB_SUB	0.92	AB445554	266	NA	NA	NA	NA	Pentapetalae	NA	[]	NA	1437201	atccggttttctgaagacaaacaaggattcagaaggcgataataaaaaa	no rank	92	1	0	0	0	93	0	0	0	15	9	0	0	0	0	0	0	0	17	0	0	0	0	0	0	0	0	0	0	0	14	0	0	0	0
HWI-M03023:30:000000000-AB188:1:1103:23597:9934_CONS_SUB_SUB	0.94	AB445554	266	NA	NA	NA	NA	Rosales	NA	[]	NA	3744	atccggttttctgaagacaaacaaagattcagaaggcgataataaaaaag	order	37	1	0	0	0	50	0	0	0	18	24	0	0	0	0	0	0	0	25	0	0	0	0	0	0	0	0	0	0	0	11	0	0	0	0
HWI-M03023:41:000000000-ABUB0:1:1102:24515:11732_CONS_SUB_SUB	0.913793103	AB981749	266	39998	Melastomataceae	NA	NA	Melastomataceae	NA	['Pternandra echinata', 'Mouriri sp. B1-020']	NA	39998	atcctgttttacgaaaaccaacagcagttcataaagcgagagtacaaaaagaatag	family	2	0	0	0	0	0	6	0	0	0	0	0	0	0	0	0	0	3	0	0	0	0	0	0	0	0	0	0	0	0	0	0	0	0	0
HWI-M03023:41:000000000-ABUB0:1:1102:11043:21595_CONS_SUB_SUB	0.976190476	AY145346	266	16739	Piperaceae	13215	Piper	Piper	NA	[]	NA	13215	atcctatttttcagaaaccacgagttaagaaagcgaaaaagg	genus	2	0	0	0	0	0	0	0	0	0	0	0	0	0	0	0	0	47	0	0	0	0	0	0	0	0	0	0	0	0	0	0	0	0	0
HWI-M03023:30:000000000-AB188:1:1104:21714:13926_CONS_SUB_SUB	0.525	KF277693	265	NA	NA	NA	NA	Embryophyta	NA	[]	NA	3193	atccttgttttgggaaaaaag	no rank	10338	0	17	0	0	0	0	4	0	0	0	0	0	0	0	0	0	0	0	0	12	0	0	0	0	0	0	0	0	0	0	2	0	0	20
HWI-M03023:30:000000000-AB188:1:1118:11400:3311_CONS_SUB_SUB	0.975	AB036562	265	4070	Solanaceae	NA	NA	Solanaceae	NA	[]	NA	4070	atcctgttttctgaaaacaaacaaaggttcagtaaaaaag	family	4	2	4	0	0	0	0	0	211	0	0	0	0	0	0	0	0	0	0	1	0	0	0	0	0	0	5	0	0	0	0	7	0	0	0
HWI-M03023:30:000000000-AB188:1:1101:5375:9884_CONS_SUB_SUB	0.94	AB445554	265	NA	NA	NA	NA	Rosales	NA	[]	NA	3744	atccggttttctgaagacaaacaaggaatcagaaggcgataataaaaaag	order	37	1	0	0	0	74	0	0	0	7	14	0	0	1	0	0	0	0	10	0	0	0	0	0	0	0	0	0	0	0	7	0	0	0	0
HWI-M03023:30:000000000-AB188:1:1101:27864:18370_CONS_SUB_SUB	0.941176471	HQ696727	264	3629	Malvaceae	NA	NA	Malvoideae	NA	['Hibiscus rosa-sinensis', 'Kosteletzkya adoensis', 'Sida sp. TRK-2015']	NA	214907	atcctattatgttacgaaaataaacatgaacaaagtttcagcaagcgagaataataaaaaaaggaaag	subfamily	6	0	22	0	0	0	2	0	0	0	0	93	1	0	0	0	0	0	0	0	0	0	0	0	0	0	0	0	0	0	0	0	0	0	0
HWI-M03023:30:000000000-AB188:1:1102:10127:23327_CONS_SUB_SUB	0.94	AB445554	264	NA	NA	NA	NA	Rosales	NA	[]	NA	3744	atccggttttctgaagacaaacaaggattcagaagtcgataataaaaaag	order	37	2	0	0	0	57	0	1	0	9	24	0	0	0	0	0	0	0	18	0	0	0	0	0	0	0	0	0	0	0	12	0	0	0	0
HWI-M03023:41:000000000-ABUB0:1:1103:25472:16088_CONS_SUB_SUB	0.928571429	AB981749	264	39998	Melastomataceae	NA	NA	Melastomataceae	NA	['Pternandra echinata', 'Mouriri sp. B1-020']	NA	39998	atcctgtcttacgaaaaccaacagcagttcataaagcgagaatacaaaaagaatag	family	2	0	0	0	0	0	2	0	0	0	0	0	2	0	0	0	0	6	0	0	0	0	0	0	0	0	0	0	0	0	0	0	0	0	0
HWI-M03023:30:000000000-AB188:1:1101:11170:21997_CONS_SUB_SUB	0.94	AB445554	263	NA	NA	NA	NA	Rosales	NA	[]	NA	3744	atccggttttctgaagacaaacaagaattcagaaggcgataataaaaaag	order	37	1	0	0	0	67	0	0	0	12	23	0	0	0	0	0	0	0	15	0	0	0	0	0	0	0	0	0	0	0	6	0	0	0	0
HWI-M03023:30:000000000-AB188:1:1102:7729:14597_CONS_SUB_SUB	0.975	AB036562	262	4070	Solanaceae	NA	NA	Solanaceae	NA	[]	NA	4070	atcctgttttctggaaacaaacaaaggttcagaaaaaaag	family	3	10	17	0	0	0	3	0	1	0	0	0	0	0	1	0	0	0	0	5	0	0	0	0	0	0	8	0	0	0	0	31	0	0	0
HWI-M03023:30:000000000-AB188:1:1101:14979:3700_CONS_SUB_SUB	0.979591837	AY794626	262	3977	Euphorbiaceae	NA	NA	Hippomaneae	NA	[]	NA	235893	atccggttttccgaaaacaaacaaaggttcagaaatacaggaacaaagg	tribe	2	0	0	0	0	0	0	0	23	0	0	0	0	0	0	0	0	0	0	0	0	0	0	0	0	0	0	0	0	0	0	0	0	0	21
HWI-M03023:41:000000000-ABUB0:1:1101:6178:3659_CONS_SUB_SUB	0.976190476	AY145346	262	16739	Piperaceae	13215	Piper	Piper	NA	[]	NA	13215	atcctatttttcaaaaaacacgagttaagaaagcgaaaaagg	genus	2	0	0	0	0	0	0	0	0	0	0	0	0	0	0	0	0	37	0	0	0	0	0	0	0	0	0	0	0	0	0	0	0	0	0
HWI-M03023:30:000000000-AB188:1:1111:7516:18801_CONS_SUB_SUB	0.5	AF231851	261	NA	NA	NA	NA	Embryophyta	NA	[]	NA	3193	atcctggtttagagaaaaag	no rank	88316	0	0	0	0	0	0	1	0	0	0	0	5	0	0	0	4	0	0	0	0	0	0	0	0	0	0	0	0	0	0	108	0	0	0
HWI-M03023:41:000000000-ABUB0:1:1118:7091:13021_CONS_SUB_SUB	0.964285714	AB981749	260	39998	Melastomataceae	NA	NA	Melastomataceae	NA	['Pternandra echinata', 'Mouriri sp. B1-020']	NA	39998	atcctgttttacgaaaaccaacagcggttcataaagcgagaatacaaaaagaatag	family	2	0	0	0	0	0	5	0	0	0	0	0	0	0	0	0	0	0	0	0	0	0	0	0	0	0	0	0	0	0	0	0	0	0	0
HWI-M03023:41:000000000-ABUB0:1:2116:9412:17815_CONS_SUB_SUB	1	FJ039267	260	22973	Chrysobalanaceae	82154	Hirtella	Hirtella glandulosa	397186	['Hirtella glandulosa']	Hirtella glandulosa	397186	atcctgttttccaaaaacaaaacaaggttcatacataaagacggaataaaaaaaaaag	species	1	0	0	0	0	0	0	0	0	0	0	0	0	0	0	0	0	0	0	0	0	0	0	0	0	0	0	0	0	0	0	0	0	0	0
HWI-M03023:30:000000000-AB188:1:2116:21629:5737_CONS_SUB_SUB	0.892857143	AB981749	259	NA	NA	NA	NA	Myrtales	NA	['Pternandra echinata', 'Mouriri crassifolia', 'Pilidiostigma tropicum', 'Mouriri sp. B1-020']	NA	41944	atcctgttttacgaaaaccaacagcagttgagaaagcgagaatacaaaaagaaaag	order	6	0	1	0	0	0	0	0	103	0	0	0	16	1	1	0	0	0	0	0	0	0	0	0	0	0	0	0	0	0	1	0	0	0	0
HWI-M03023:30:000000000-AB188:1:1101:9423:3186_CONS_SUB_SUB	0.94	AB445554	259	NA	NA	NA	NA	Rosales	NA	[]	NA	3744	atccggttttctgaagacaaccaaggattcagaaggcgataataaaaaag	order	37	2	0	0	0	76	0	0	0	10	15	0	0	0	0	0	0	0	6	0	0	0	0	0	0	0	0	0	0	0	7	0	0	0	0
HWI-M03023:41:000000000-ABUB0:1:2119:5316:12865_CONS_SUB_SUB	0.981818182	FJ039334	259	3499	Urticaceae	NA	NA	Urticaceae	NA	[]	NA	3499	atccggttttatgaaaacaaacaagggttcagaaagcgataatgaaaaaggaaag	family	2	0	0	0	0	0	0	0	0	0	0	0	0	0	0	0	0	1	0	0	0	0	0	125	1	0	0	18	0	0	0	0	0	0	0
HWI-M03023:30:000000000-AB188:1:1101:8004:20634_CONS_SUB_SUB	0.525	KF277693	258	NA	NA	NA	NA	Embryophyta	NA	[]	NA	3193	atccttgttttgagaagaaag	no rank	10338	0	38	0	0	0	0	1	0	0	0	0	0	0	0	0	0	0	0	0	6	0	0	0	0	0	0	0	0	0	0	0	0	0	22
HWI-M03023:30:000000000-AB188:1:1105:15384:20309_CONS_SUB_SUB	0.941176471	HQ696727	258	3629	Malvaceae	NA	NA	Malvoideae	NA	['Hibiscus rosa-sinensis', 'Kosteletzkya adoensis', 'Sida sp. TRK-2015']	NA	214907	atcctattatgttacgaaaataaatatgaacaaaggttcagcaagcgagaataataaaaaaaggaaag	subfamily	6	0	25	0	0	0	2	0	0	0	0	76	0	0	0	0	0	0	0	0	0	0	0	0	0	0	0	0	0	0	0	0	0	0	0
HWI-M03023:30:000000000-AB188:1:1102:25271:18535_CONS_SUB_SUB	0.94	AB445554	258	NA	NA	NA	NA	Rosales	NA	[]	NA	3744	atccggttttctgaagacaaacaaggattcagaaggcgttaataaaaaag	order	50	0	0	0	0	19	0	0	0	7	9	0	0	0	0	0	0	0	6	0	0	0	0	0	0	0	0	0	0	0	4	0	0	0	0
HWI-M03023:30:000000000-AB188:1:1101:24628:3139_CONS_SUB_SUB	0.892857143	AB981749	254	NA	NA	NA	NA	Myrtales	NA	['Pternandra echinata', 'Mouriri crassifolia', 'Pilidiostigma tropicum', 'Mouriri sp. B1-020']	NA	41944	atcctgttttacgaaaaccaacagcagttgagaaagcgagaatacaacaagaatag	order	6	0	0	0	0	0	0	0	154	0	0	0	17	0	0	0	0	0	0	0	0	0	0	0	0	0	0	0	0	0	0	0	0	0	0
HWI-M03023:30:000000000-AB188:1:1101:27288:8230_CONS_SUB_SUB	0.975	AJ577458	254	4070	Solanaceae	NA	NA	Cestreae	NA	['Cestrum longiflorum']	NA	424559	atcctttatttcggaaaacaaacaaggttcagaaaaaag	tribe	3	0	0	0	0	0	0	0	0	0	0	0	0	66	45	0	0	0	0	0	0	0	0	0	10	3	0	0	0	44	0	0	0	0	0
HWI-M03023:30:000000000-AB188:1:2102:9386:17000_CONS_SUB_SUB	0.978723404	AB817687	253	4637	Musaceae	NA	NA	Musaceae	NA	['Musa rosea', 'Musa ornata']	NA	4637	atccttattttgagaaaacaaaggtttataaaactagaatttataag	family	4	0	1	0	0	0	0	0	0	0	0	0	0	0	0	0	0	0	0	0	0	0	0	0	0	0	0	0	0	0	0	0	0	0	0
HWI-M03023:30:000000000-AB188:1:1101:25300:7861_CONS_SUB_SUB	0.94	AB445554	253	NA	NA	NA	NA	Rosales	NA	[]	NA	3744	atccggttttctgaagacaaacaaggattcagaagacgataataaaaaag	order	37	0	0	0	0	71	0	0	0	9	18	0	0	0	0	0	0	0	18	0	0	0	0	0	0	0	0	0	0	0	5	1	0	0	0
HWI-M03023:30:000000000-AB188:1:1106:21197:9342_CONS_SUB_SUB	0.979591837	AY794626	252	3977	Euphorbiaceae	NA	NA	Hippomaneae	NA	[]	NA	235893	atccggttttccgaaaacaagcaaaggttcagaaatacagaaacaaagg	tribe	2	0	0	0	0	0	0	0	15	0	0	0	0	0	0	0	0	0	0	0	0	0	0	0	0	0	0	0	0	0	0	0	0	0	14
HWI-M03023:30:000000000-AB188:1:1101:5571:6127_CONS_SUB_SUB	0.95	AJ577458	252	4070	Solanaceae	NA	NA	Cestreae	NA	['Cestrum longiflorum']	NA	424559	atcctttatttcggaaaacaaacagaggttcagaaaaagg	tribe	3	0	0	0	0	0	0	0	0	0	0	0	0	6	238	0	0	0	0	0	0	0	0	0	0	0	0	0	0	4	0	0	0	0	0
HWI-M03023:41:000000000-ABUB0:1:1101:18863:4461_CONS_SUB_SUB	1	AY122427	252	301453	Capparaceae	190805	Crateva	Crateva palmeri	202633	['Crateva palmeri']	Crateva palmeri	202633	atcctggtttacgcgaacaaacaagggtttagaaatggagaaaaaaaaagggg	species	1	0	0	0	0	0	0	0	0	0	0	0	0	0	0	0	0	0	0	0	0	0	0	0	0	0	0	0	0	0	0	0	0	0	0
HWI-M03023:30:000000000-AB188:1:1111:11433:7141_CONS_SUB_SUB	1	AY004147	249	3424	Canellaceae	NA	NA	Canellaceae	NA	[]	NA	3424	atcctgttttcagaaaacaaggttcagaaagcgagaatcaaaaaaag	family	1	0	0	0	0	0	0	0	0	0	0	0	3	0	0	0	0	0	0	0	0	0	0	0	0	0	0	0	0	0	0	0	0	0	0
HWI-M03023:30:000000000-AB188:1:1101:16061:8175_CONS_SUB_SUB	0.975	AJ577458	249	4070	Solanaceae	NA	NA	Cestreae	NA	['Cestrum longiflorum']	NA	424559	atcctttatttcggaaaacaaacaaaggttcataaaaaag	tribe	3	0	0	0	0	0	0	0	0	0	0	0	0	38	23	0	0	3	0	0	0	0	0	0	10	3	0	0	0	79	0	0	0	0	0
HWI-M03023:30:000000000-AB188:1:1112:18214:16874_CONS_SUB_SUB	0.978723404	AY145352	248	NA	NA	NA	NA	Magnoliidae	NA	['Ophrypetalum odoratum', 'Goniothalamus andersonii', 'Annona cherimola', 'Goniothalamus uvarioides']	NA	232347	atcctgtgttcagaaaacaaggtacagaaagcgagaatcaaaaaaag	no rank	12	0	0	0	0	0	0	0	0	0	0	0	0	0	0	0	0	0	0	0	0	0	0	0	0	0	0	0	0	2	0	0	0	0	0
HWI-M03023:41:000000000-ABUB0:1:1107:24969:18812_CONS_SUB_SUB	0.978723404	AB817687	247	4637	Musaceae	NA	NA	Musaceae	NA	['Musa rosea', 'Musa ornata']	NA	4637	atccttattttgagaaaacaaaggtttataaaactagaatttaatag	family	4	0	0	0	0	0	0	0	0	0	0	0	0	0	0	0	0	0	0	0	0	0	0	0	0	0	0	0	0	0	0	0	0	0	1
HWI-M03023:30:000000000-AB188:1:1107:20627:12485_CONS_SUB_SUB	0.5	FJ001794	246	NA	NA	NA	NA	Embryophyta	NA	[]	NA	3193	atccttgttttaagaaaaag	no rank	58823	0	0	0	0	0	0	0	0	0	0	0	0	1	2	0	9	0	0	0	0	0	0	0	1	0	0	0	0	0	0	107	0	0	0
HWI-M03023:30:000000000-AB188:1:1101:11941:7624_CONS_SUB_SUB	0.980392157	AY594510	246	23672	Sapindaceae	NA	NA	Sapindaceae	NA	['Dimocarpus longan', 'Deinbollia borbonica', 'Radlkofera sp. 2 Adeyemi 3459', 'Talisia nervosa']	NA	23672	atcccgttttatgaaaacaagacaaacaggggttcagaaagtgagaaaagg	family	12	0	0	0	0	0	0	0	0	0	0	0	0	0	0	0	0	0	0	0	0	0	0	0	0	0	27	0	0	0	0	0	0	0	0
HWI-M03023:30:000000000-AB188:1:1101:16959:5114_CONS_SUB_SUB	0.981818182	FJ039334	245	3499	Urticaceae	NA	NA	Urticaceae	NA	[]	NA	3499	atccggttttatgaaaacaaacaagggttcagaaagcgataataaaaaagaaaag	family	2	0	0	0	0	0	0	0	1	0	0	0	0	0	0	0	0	3	0	0	0	0	0	46	0	0	0	33	0	0	0	0	0	0	0
HWI-M03023:30:000000000-AB188:1:1118:6342:9045_CONS_SUB_SUB	0.958333333	AJ404903	245	4710	Arecaceae	NA	NA	Arecaceae	NA	[]	NA	4710	atccttattttgagaaaacaagggtttataaaactagaataaaaaat	family	16	0	0	0	0	0	0	0	0	0	0	0	0	0	0	0	0	0	0	0	0	0	0	0	0	0	0	0	0	0	0	0	0	0	0
HWI-M03023:30:000000000-AB188:1:2117:15482:8343_CONS_SUB_SUB	0.984375	AB817344	243	3931	Myrtaceae	NA	NA	Myrteae	NA	['Psidium guajava']	NA	1699523	atcctgttgtacgaaaaccaacaaaacaataagggttcataaagcgcgaataaaaaaaggatag	tribe	2	0	1	0	0	0	3	6	1	0	0	0	5	1	0	0	0	0	0	1	0	0	1	0	5	0	1	0	0	0	0	0	3	0	0
HWI-M03023:30:000000000-AB188:1:1101:13415:21370_CONS_SUB_SUB	0.983606557	KC957768	243	3803	Fabaceae	3808	Acacia	Acacia	NA	[]	NA	3808	atcctgttttccgaaaaccaagaagagttcagaaagggagaataaaataaaaaaaagaag	genus	1	0	0	0	0	0	0	0	93	0	0	0	0	0	0	0	0	0	0	0	0	0	0	0	0	0	0	0	0	0	0	0	0	0	0
HWI-M03023:41:000000000-ABUB0:1:1113:22428:19892_CONS_SUB_SUB	0.980769231	KC957806	243	3803	Fabaceae	NA	NA	Fabaceae	NA	['Acacia biflora']	NA	3803	atcctgttttccgaaaaccaagaagagttcagaaagggggaataaaaaaag	family	2	0	0	0	0	0	0	0	0	0	0	0	0	0	0	0	0	0	0	0	0	0	0	0	0	0	0	0	0	0	0	0	0	0	0
HWI-M03023:41:000000000-ABUB0:1:1101:9985:19365_CONS_SUB_SUB	0.957446809	AB817687	242	4637	Musaceae	NA	NA	Musaceae	NA	['Musa rosea', 'Musa ornata']	NA	4637	atcctgattttgagaaaacaaaggtttataaaactagaatataaaag	family	4	0	0	0	0	0	0	0	0	0	0	0	0	0	0	0	0	0	0	0	0	0	0	0	0	0	0	0	0	0	0	0	0	0	0
HWI-M03023:30:000000000-AB188:1:1101:8480:23844_CONS_SUB_SUB	0.979591837	AY794626	241	3977	Euphorbiaceae	NA	NA	Hippomaneae	NA	[]	NA	235893	atccggttttccgaaaacaaacaagggttcagaaatacagaaacaaagg	tribe	2	0	0	0	0	0	0	0	38	0	0	0	0	0	0	0	0	0	0	0	0	0	0	0	0	0	0	0	0	0	0	0	0	0	24
HWI-M03023:30:000000000-AB188:1:1101:19291:7934_CONS_SUB_SUB	0.962264151	JX091827	241	3647	Caricaceae	NA	NA	Caricaceae	NA	['Jacaratia dolichaula', 'Jacaratia chocoensis']	NA	3647	atcctgtttacgagaacaaacaaaacaagaattcagaaagcgagaaaaaggg	family	6	0	0	0	0	0	0	0	0	0	0	0	0	0	0	0	0	0	0	0	0	0	0	0	0	0	0	0	0	0	0	0	0	0	0
HWI-M03023:30:000000000-AB188:1:1101:17225:12198_CONS_SUB_SUB	0.975	AB036562	240	4070	Solanaceae	NA	NA	Solanaceae	NA	[]	NA	4070	atcctgtttcctgaaaacaaacaaaggttcagaaaaaaag	family	3	5	19	0	0	0	4	0	1	0	0	0	0	0	0	0	0	0	0	10	0	0	0	0	0	0	10	0	0	0	0	29	0	0	0
HWI-M03023:30:000000000-AB188:1:1102:26683:5298_CONS_SUB_SUB	0.941176471	HQ696727	240	3629	Malvaceae	NA	NA	Malvoideae	NA	['Hibiscus rosa-sinensis', 'Kosteletzkya adoensis', 'Sida sp. TRK-2015']	NA	214907	atcctattatgttacgaaaataaacatgaacaaaggttcagcaagcgagactaataaaaaaaggaaag	subfamily	6	0	12	0	0	0	3	0	0	0	0	60	1	1	2	0	0	0	0	0	0	0	0	0	0	0	0	0	0	0	0	0	0	0	0
HWI-M03023:30:000000000-AB188:1:1116:6666:14069_CONS_SUB_SUB	0.979591837	AY794626	240	3977	Euphorbiaceae	NA	NA	Hippomaneae	NA	['Spegazziniophytum patagonicum']	NA	235893	atccggttttccgaaaacaaacaaaggttcagaaatacagaaacaaaag	tribe	3	0	0	0	0	0	0	1	17	0	0	0	0	0	0	0	0	0	0	0	0	0	0	0	0	0	0	0	0	0	0	0	0	0	21
HWI-M03023:30:000000000-AB188:1:1107:20075:13286_CONS_SUB_SUB	0.5	KF277636	240	NA	NA	NA	NA	Embryophyta	NA	[]	NA	3193	atccttgttttgagaaacag	no rank	11660	0	0	0	0	0	0	0	2	0	0	0	0	0	0	0	8	0	0	0	0	0	0	0	0	0	0	0	0	0	0	113	0	0	0
HWI-M03023:30:000000000-AB188:1:1101:9911:15017_CONS_SUB_SUB	0.975	AJ577458	238	4070	Solanaceae	NA	NA	Cestreae	NA	['Cestrum longiflorum']	NA	424559	atcctttatttcggaaaacaaacaaaggttcagtaaaaag	tribe	3	0	0	0	0	0	0	0	0	0	0	0	0	53	30	0	0	0	0	0	0	0	0	0	9	2	0	0	0	86	0	0	0	0	0
HWI-M03023:41:000000000-ABUB0:1:1113:1792:11898_CONS_SUB_SUB	0.928571429	AB981749	237	39998	Melastomataceae	NA	NA	Melastomataceae	NA	['Pternandra echinata', 'Mouriri sp. B1-020']	NA	39998	atcctgttttacgaaaaccaacagcagttcataaagcgagaatacgaaaagaatag	family	2	0	0	0	0	0	4	0	0	0	0	0	0	0	0	0	0	2	0	0	0	0	0	0	1	0	0	0	0	0	0	0	0	0	0
HWI-M03023:41:000000000-ABUB0:1:1101:16999:10058_CONS_SUB_SUB	0.978723404	AB817687	237	4637	Musaceae	NA	NA	Musaceae	NA	['Musa rosea', 'Musa ornata']	NA	4637	atccttattttgagaaacaaaggtttataaaactagaatttaaaag	family	4	1	0	0	0	0	0	0	0	0	0	0	0	0	0	0	0	0	0	0	0	0	0	0	0	0	0	0	0	0	0	0	0	0	0
HWI-M03023:41:000000000-ABUB0:1:2104:20601:3238_CONS_SUB_SUB	0.981818182	FJ039334	236	3499	Urticaceae	NA	NA	Urticaceae	NA	[]	NA	3499	atccagttttatgaaaacaaacaagggttcagaaagcgataataaaaaaggaaag	family	2	0	0	0	0	0	0	0	0	0	0	0	0	0	0	0	0	1	0	0	0	0	0	58	0	0	0	21	0	0	0	0	0	0	0
HWI-M03023:30:000000000-AB188:1:1101:10483:6655_CONS_SUB_SUB	0.983333333	AF195689	235	3803	Fabaceae	NA	NA	Mimosoideae	NA	['Acacia latisepala', 'Acacia mitchellii', 'Acacia beckleri', 'Albizia julibrissin', 'Acacia inaequilatera', 'Archidendron hirsutum', 'Acacia buxifolia', 'Albizia brevifolia']	NA	3807	atcctgttttccgaaaaccaagaagagttcagaaagggagaataaaataaagaaaaaaag	subfamily	17	0	0	0	0	0	0	0	68	0	0	0	0	0	0	0	0	0	0	0	0	0	0	0	0	0	0	0	0	0	0	0	0	0	0
HWI-M03023:30:000000000-AB188:1:1107:17477:20539_CONS_SUB_SUB	0.979591837	AY794626	235	3977	Euphorbiaceae	NA	NA	Hippomaneae	NA	[]	NA	235893	acccggttttccgaaaacaaacaaaggttcagaaatacagaaacaaagg	tribe	2	0	0	0	0	0	0	0	7	0	0	0	0	0	0	0	0	0	0	0	0	0	0	0	0	0	0	0	0	0	0	0	0	0	34
HWI-M03023:30:000000000-AB188:1:1103:27929:12196_CONS_SUB_SUB	0.98	AB445570	235	NA	NA	NA	NA	Rosales	NA	['Ficus insipida']	NA	3744	atccggttttctgaaaacaaacaagggttcagaaggcaataataaaaagg	order	4	0	0	0	0	0	0	0	0	0	0	0	0	0	0	0	0	0	0	0	0	0	0	0	0	0	0	0	0	0	0	0	0	0	0
HWI-M03023:30:000000000-AB188:1:1101:5282:5555_CONS_SUB_SUB	0.941176471	AB445554	234	NA	NA	NA	NA	Rosales	NA	['Antiaris toxicaria', 'Ficus carica', 'Ficus tikoua', 'Artocarpus tamaran', 'Ficus insipida', 'Castilla elastica']	NA	3744	atccggttttctgaagacaaacaaggagtcagaaggcgataataaaaaag	order	12	0	0	0	0	72	0	0	0	4	7	0	0	0	0	0	0	0	10	0	0	0	0	0	0	0	0	0	0	0	7	0	0	0	0
HWI-M03023:41:000000000-ABUB0:1:2117:20372:19018_CONS_SUB_SUB	0.981818182	FJ039334	234	3499	Urticaceae	NA	NA	Urticaceae	NA	[]	NA	3499	atccggttttatgaaaacaaacaagggttcagaaagtgataataaaaaaggaaag	family	2	0	0	0	0	0	0	0	0	0	0	0	0	0	0	0	0	0	0	0	0	0	0	81	0	0	0	12	0	0	0	0	0	0	0
HWI-M03023:30:000000000-AB188:1:1119:23368:6487_CONS_SUB_SUB	0.984375	AB817344	233	3931	Myrtaceae	NA	NA	Myrteae	NA	['Psidium guajava']	NA	1699523	atcctgttttacgaaaaccaacaaaagaataagggttcataaagcgcgaataaaaaaaggatag	tribe	2	0	1	0	0	0	3	5	1	0	1	0	17	0	0	0	3	0	0	1	0	1	4	0	7	0	2	0	0	0	0	0	3	0	0
HWI-M03023:41:000000000-ABUB0:1:1104:28181:17164_CONS_SUB_SUB	0.978723404	AB817687	231	4637	Musaceae	NA	NA	Musaceae	NA	['Musa rosea', 'Musa ornata']	NA	4637	atccttattttgagaaaacataggtttataaaactagaatttaaaag	family	4	0	0	0	0	0	0	0	0	0	0	0	0	0	0	0	0	0	0	0	0	0	0	0	0	0	0	0	0	0	0	0	1	0	0
HWI-M03023:30:000000000-AB188:1:1101:17388:5890_CONS_SUB_SUB	0.892857143	AB981749	231	NA	NA	NA	NA	Myrtales	NA	['Pternandra echinata', 'Mouriri crassifolia', 'Pilidiostigma tropicum', 'Mouriri sp. B1-020']	NA	41944	atcctgttttacgaaaaccaatagcagttgagaaagcgagaatacaaaaagaatag	order	6	0	0	0	0	0	0	0	73	0	0	0	19	0	0	0	0	0	0	0	0	0	0	0	1	0	0	0	0	0	0	0	0	0	0
HWI-M03023:30:000000000-AB188:1:1109:17305:10719_CONS_SUB_SUB	0.962264151	JX091827	231	3647	Caricaceae	NA	NA	Caricaceae	NA	['Jacaratia dolichaula', 'Jacaratia chocoensis']	NA	3647	atcctgttttacgagaacaaacaaaacaagaattcagaaagcgagaaaaagg	family	6	0	0	0	0	0	0	0	0	0	0	0	1	1	0	0	0	0	0	0	0	0	0	0	0	0	0	0	0	1	0	0	0	0	0
HWI-M03023:41:000000000-ABUB0:1:1116:20897:16409_CONS_SUB_SUB	0.928571429	AB981749	230	39998	Melastomataceae	NA	NA	Melastomataceae	NA	['Pternandra echinata', 'Mouriri sp. B1-020']	NA	39998	atcctgttctacgaaaaccaacagcagttcataaagcgagaatacaaaaagaatag	family	2	0	0	0	0	0	4	0	0	0	0	0	0	0	0	0	0	6	0	0	0	0	0	0	0	0	0	0	0	0	0	0	0	0	0
HWI-M03023:30:000000000-AB188:1:1101:14884:2382_CONS_SUB_SUB	0.982758621	AF522940	230	3803	Fabaceae	NA	NA	Mimosoideae	NA	['Acacia congesta', 'Acacia lineata', 'Acacia restiacea']	NA	3807	atcctgttttccgaaaaccaagaagagttcagaaagggaggataaaataaaaaaaaag	subfamily	13	0	0	0	0	0	0	0	10	0	0	0	0	0	0	0	0	0	0	0	0	0	0	0	0	0	0	0	0	0	0	0	0	0	0
HWI-M03023:41:000000000-ABUB0:1:1101:21283:6152_CONS_SUB_SUB	0.980392157	AB817362	230	NA	NA	NA	NA	Asterales	NA	[]	NA	4209	atcacgttttccgaaaacaaacaaaggttcagaaagcgaaaataaaaaag	order	28	0	0	0	0	0	0	0	0	0	0	0	0	0	0	0	0	0	0	0	0	0	0	0	0	0	0	0	0	0	0	0	0	0	0
HWI-M03023:30:000000000-AB188:1:1101:27280:14531_CONS_SUB_SUB	0.983333333	AF195689	229	3803	Fabaceae	NA	NA	Mimosoideae	NA	['Acacia latisepala', 'Acacia mitchellii', 'Acacia beckleri', 'Albizia julibrissin', 'Acacia inaequilatera', 'Archidendron hirsutum', 'Acacia buxifolia', 'Albizia brevifolia']	NA	3807	atcctgttttccgaaaaccaagaagagttcagaaagggagaataaaataagaaaaaaaag	subfamily	17	0	0	0	0	0	0	0	74	0	0	0	0	0	0	0	0	0	0	0	0	0	0	0	0	0	0	0	0	0	0	0	0	0	0
HWI-M03023:30:000000000-AB188:1:1107:24100:5325_CONS_SUB_SUB	0.955555556	AY614290	229	4613	Bromeliaceae	NA	NA	Bromeliaceae	NA	['Tillandsia disticha', 'Tillandsia tectorum', 'Tillandsia gardneri', 'Racinaea venusta', 'Barfussia wagneriana', 'Tillandsia heubergeri', 'Tillandsia demissa', 'Lemeltonia dodsonii']	NA	4613	atctttcttttgggaaaacaagggtataaaactggaataagaaaa	family	15	0	0	0	0	0	0	0	0	0	0	1	0	0	0	0	0	0	0	0	0	0	0	0	0	0	0	0	0	0	0	0	0	0	0
HWI-M03023:41:000000000-ABUB0:1:1102:25012:15113_CONS_SUB_SUB	0.928571429	AB981749	226	39998	Melastomataceae	NA	NA	Melastomataceae	NA	['Pternandra echinata', 'Mouriri sp. B1-020']	NA	39998	atcctgttttacgaaaaccaacagcagttcataaagcgagaatacagaaagaatag	family	2	0	0	0	0	0	8	0	0	0	0	0	0	0	0	0	0	1	0	0	0	0	0	0	1	0	0	0	0	0	0	0	0	0	1
HWI-M03023:41:000000000-ABUB0:1:1119:17711:20514_CONS_SUB_SUB	0.978723404	AY145352	226	NA	NA	NA	NA	Magnoliidae	NA	['Ophrypetalum odoratum', 'Goniothalamus andersonii', 'Annona cherimola', 'Goniothalamus uvarioides']	NA	232347	atcctgtgttcagaaaccaaggttcagaaagcgagaatcaaaaaaag	no rank	12	0	0	0	0	0	0	0	0	0	0	0	0	0	0	0	0	0	0	0	0	0	0	0	0	0	0	0	0	2	0	0	0	0	0
HWI-M03023:41:000000000-ABUB0:1:1103:20097:12502_CONS_SUB_SUB	0.928571429	AB981749	225	39998	Melastomataceae	NA	NA	Melastomataceae	NA	['Pternandra echinata', 'Mouriri sp. B1-020']	NA	39998	atcctgttttacgaaaaccaacagcagttcatagagcgagaatacaaaaagaatag	family	2	0	0	0	0	0	7	1	0	0	0	0	0	0	0	0	0	1	0	0	0	0	0	0	0	0	0	0	0	0	0	0	0	0	0
HWI-M03023:41:000000000-ABUB0:1:1107:14889:8807_CONS_SUB_SUB	0.928571429	AB981749	223	39998	Melastomataceae	NA	NA	Melastomataceae	NA	['Pternandra echinata', 'Mouriri sp. B1-020']	NA	39998	atcccgttttacgaaaaccaacagcagttcataaagcgagaatacaaaaagaatag	family	2	0	0	0	0	0	2	0	0	0	0	0	0	0	0	0	0	7	0	0	0	0	0	0	0	0	0	0	0	0	0	0	0	0	0
HWI-M03023:30:000000000-AB188:1:2114:6052:9593_CONS_SUB_SUB	0.5	AF063128	223	NA	NA	NA	NA	Embryophyta	NA	[]	NA	3193	atccttgtttggagaaaaag	no rank	36329	0	0	0	0	0	0	0	0	0	0	0	0	1	0	0	5	0	0	0	1	0	0	0	0	0	0	0	0	0	0	100	0	0	1
HWI-M03023:41:000000000-ABUB0:1:1101:3767:7553_CONS_SUB_SUB	0.978723404	AB817687	222	4637	Musaceae	NA	NA	Musaceae	NA	['Musa rosea', 'Musa ornata']	NA	4637	atccttattttgagaaaacaaaggtttataaaacgagaatttaaaag	family	4	0	0	0	0	0	0	0	0	0	0	0	0	0	0	0	0	0	0	1	0	0	0	0	0	0	0	0	0	0	1	0	0	0	0
HWI-M03023:30:000000000-AB188:1:1102:20145:13597_CONS_SUB_SUB	0.975	AJ577458	222	4070	Solanaceae	NA	NA	Cestreae	NA	['Cestrum longiflorum']	NA	424559	atcctttatttcggaaaacaaacaaaggttccgaaaaaag	tribe	3	0	0	0	0	0	0	0	2	0	0	0	0	28	55	0	0	0	0	0	0	0	0	0	6	2	0	0	0	29	0	0	0	0	0
HWI-M03023:41:000000000-ABUB0:1:1102:3061:16537_CONS_SUB_SUB	0.978723404	AY145352	222	NA	NA	NA	NA	Magnoliidae	NA	['Ophrypetalum odoratum', 'Goniothalamus andersonii', 'Annona cherimola', 'Goniothalamus uvarioides']	NA	232347	atcctgtgttcagaaaacaaggttcagaaagcgagaagcaaaaaaag	no rank	12	0	0	0	0	0	0	0	0	0	0	0	0	0	0	0	0	0	0	0	0	0	0	0	0	0	0	0	0	0	0	0	0	0	0
HWI-M03023:30:000000000-AB188:1:1111:12070:11123_CONS_SUB_SUB	0.525	AF231851	220	NA	NA	NA	NA	Embryophyta	NA	[]	NA	3193	atccttgtttagagaaaaaag	no rank	33016	0	11	0	0	0	0	4	1	0	0	0	0	0	0	0	0	0	0	0	7	0	0	0	0	0	0	0	0	0	0	0	0	0	17
HWI-M03023:41:000000000-ABUB0:1:1111:10867:8903_CONS_SUB_SUB	0.928571429	AB981749	220	39998	Melastomataceae	NA	NA	Melastomataceae	NA	['Pternandra echinata', 'Mouriri sp. B1-020']	NA	39998	atcctgttttacgaaaaccaacagcagttcataaagcgagaatacaagaagaatag	family	2	0	0	0	0	0	3	0	0	0	0	0	0	0	0	0	0	2	0	0	0	0	0	0	0	0	0	0	0	0	0	0	0	0	0
HWI-M03023:30:000000000-AB188:1:1101:14398:14961_CONS_SUB_SUB	0.892857143	AB981749	220	NA	NA	NA	NA	Myrtales	NA	['Pternandra echinata', 'Mouriri crassifolia', 'Pilidiostigma tropicum', 'Mouriri sp. B1-020']	NA	41944	atcctgttttacgaaaacaaacagcagttgagaaagcgagaatacaaaaagaatag	order	6	0	0	0	0	0	0	0	90	0	0	0	23	0	0	0	0	0	0	0	0	0	0	0	0	0	0	0	0	0	0	0	0	0	0
HWI-M03023:30:000000000-AB188:1:1115:8011:16091_CONS_SUB_SUB	0.955555556	AY614290	220	4613	Bromeliaceae	NA	NA	Bromeliaceae	NA	['Tillandsia disticha', 'Tillandsia tectorum', 'Tillandsia gardneri', 'Racinaea venusta', 'Barfussia wagneriana', 'Tillandsia heubergeri', 'Tillandsia demissa', 'Lemeltonia dodsonii']	NA	4613	atctttctcttgggaaaacaagggtataaaactggaataaaaaaa	family	15	0	0	0	0	0	0	0	0	0	0	0	0	0	2	0	0	0	0	0	0	0	0	0	1	0	0	0	0	0	0	0	0	0	0
HWI-M03023:30:000000000-AB188:1:1102:17694:15454_CONS_SUB_SUB	0.512195122	AY316706	219	NA	NA	NA	NA	Embryophyta	NA	[]	NA	3193	atccctgttttgagaaaaaag	no rank	12606	0	3	0	0	0	0	1	0	0	0	0	0	0	0	0	0	0	0	0	9	0	1	0	0	0	0	0	0	0	0	0	0	0	20
HWI-M03023:30:000000000-AB188:1:1101:24244:7719_CONS_SUB_SUB	0.982758621	AF522940	219	3803	Fabaceae	NA	NA	Mimosoideae	NA	['Acacia congesta', 'Acacia lineata', 'Acacia restiacea']	NA	3807	atcctgttttccgaaaaccaagaagagctcagaaagggagaataaaataaaaaaaaag	subfamily	13	0	0	0	0	0	0	0	23	0	0	0	0	0	0	0	0	0	0	0	0	0	0	0	0	0	0	1	0	0	0	0	0	0	1
HWI-M03023:30:000000000-AB188:1:1101:20506:12133_CONS_SUB_SUB	0.94	AB445554	217	NA	NA	NA	NA	Rosales	NA	[]	NA	3744	atccggttttctgaagacaaacaaggattcagaaggcgataatacaaaag	order	53	0	0	0	0	52	0	0	1	11	12	0	0	0	0	0	0	0	11	0	0	0	0	0	0	0	0	0	0	0	6	0	0	0	0
HWI-M03023:41:000000000-ABUB0:1:1101:23110:7877_CONS_SUB_SUB	0.976190476	AY145346	217	16739	Piperaceae	13215	Piper	Piper	NA	[]	NA	13215	attctatttttcagaaaacacgagttaagaaagcgaaaaagg	genus	2	0	0	0	0	0	0	0	0	0	0	0	0	0	0	0	0	139	0	0	0	0	0	0	0	0	0	0	0	0	0	0	0	0	0
HWI-M03023:30:000000000-AB188:1:1101:21263:5145_CONS_SUB_SUB	0.962264151	JX091827	217	3647	Caricaceae	NA	NA	Caricaceae	NA	['Jacaratia dolichaula', 'Jacaratia chocoensis']	NA	3647	atcctgttttacgagaacaaacaaaacaagaattcagaaagcgagaaaagggg	family	13	0	0	0	0	0	0	0	0	0	0	0	0	0	0	0	0	0	0	0	0	0	0	0	0	0	0	0	0	0	0	0	0	0	0
HWI-M03023:41:000000000-ABUB0:1:1117:16694:12176_CONS_SUB_SUB	0.982758621	AF522940	216	3803	Fabaceae	NA	NA	Mimosoideae	NA	['Acacia congesta', 'Acacia lineata', 'Acacia restiacea']	NA	3807	atcctgttttccgaaaaccaagaagagttcagaaagggggaataaaataaaaaaaaag	subfamily	13	0	0	0	0	0	1	0	17	0	0	1	0	1	0	0	0	0	0	0	0	0	0	0	0	0	0	0	0	0	0	0	0	0	0
HWI-M03023:30:000000000-AB188:1:1117:6829:11909_CONS_SUB_SUB	0.976190476	AY145346	216	16739	Piperaceae	13215	Piper	Piper	NA	[]	NA	13215	atcctatttttcagaaaacacgagataagaaagcgaaaaagg	genus	1	0	0	0	0	0	0	0	0	0	0	0	0	1	0	0	0	16	0	0	0	0	0	0	0	0	0	0	0	0	0	0	0	0	0
HWI-M03023:41:000000000-ABUB0:1:1101:19623:11338_CONS_SUB_SUB	0.976190476	AY145346	216	16739	Piperaceae	13215	Piper	Piper	NA	['Piper humistratum']	NA	13215	atcctatttttcagaaaacacaagttaagaaagcgaaaaagg	genus	4	0	0	0	0	0	0	0	0	0	0	0	0	0	0	0	0	33	0	0	0	0	0	0	0	0	0	0	0	0	0	0	0	0	0
HWI-M03023:41:000000000-ABUB0:1:1119:8688:15382_CONS_SUB_SUB	0.980392157	AY594510	216	23672	Sapindaceae	NA	NA	Sapindaceae	NA	['Dimocarpus longan', 'Deinbollia borbonica', 'Radlkofera sp. 2 Adeyemi 3459', 'Talisia nervosa']	NA	23672	atcccgtcttatgaaaacaaaacaaacaggggttcagaaagtgagaaaagg	family	12	0	0	0	0	0	0	0	0	0	0	0	0	0	0	0	0	0	0	0	0	1	0	0	0	0	30	0	0	0	0	0	0	0	0
HWI-M03023:30:000000000-AB188:1:1101:20413:24648_CONS_SUB_SUB	0.98	AB445570	216	NA	NA	NA	NA	Rosales	NA	['Ficus insipida']	NA	3744	atccggttttctgagaacaaacaagggttcagaaggcaataataaaaaag	order	4	0	0	0	0	0	0	0	0	0	0	0	0	0	0	0	0	0	0	0	0	0	0	0	0	0	0	0	0	0	0	0	0	0	0
HWI-M03023:30:000000000-AB188:1:1101:4580:7208_CONS_SUB_SUB	0.975	AJ577458	215	4070	Solanaceae	NA	NA	Cestreae	NA	['Cestrum longiflorum']	NA	424559	atcctttaattcggaaaacaaacaaaggttcagaaaaaag	tribe	3	0	0	0	0	0	0	0	0	0	0	0	0	15	136	0	0	0	0	0	0	0	0	0	4	3	0	0	0	17	0	0	0	0	0
HWI-M03023:41:000000000-ABUB0:1:1102:27391:10113_CONS_SUB_SUB	0.978723404	AY145352	215	NA	NA	NA	NA	Magnoliidae	NA	['Ophrypetalum odoratum', 'Goniothalamus andersonii', 'Annona cherimola', 'Goniothalamus uvarioides']	NA	232347	gtcctgtgttcagaaaacaaggttcagaaagcgagaatcaaaaaaag	no rank	12	0	0	0	0	0	0	0	0	0	0	0	0	0	0	0	0	0	0	0	0	0	0	0	0	0	0	0	0	0	0	0	0	0	0
HWI-M03023:30:000000000-AB188:1:1115:24625:17319_CONS_SUB_SUB	0.976190476	AY145346	214	16739	Piperaceae	13215	Piper	Piper	NA	[]	NA	13215	atcctatttttcagaaaacacgagttaagaaagcgaaaaag	genus	1	0	1	0	0	0	0	0	0	0	0	0	0	0	0	0	0	39	0	0	0	0	0	0	0	0	0	0	0	0	0	0	0	0	0
HWI-M03023:30:000000000-AB188:1:1106:11013:11618_CONS_SUB_SUB	0.978723404	AY145352	214	NA	NA	NA	NA	Magnoliidae	NA	['Ophrypetalum odoratum', 'Goniothalamus andersonii', 'Annona cherimola', 'Goniothalamus uvarioides']	NA	232347	atcctgtgttcagaaaacaagattcagaaagcgagaatcaaaaaaag	no rank	12	0	0	0	0	0	0	2	0	0	0	0	0	0	0	0	0	0	0	0	0	0	0	0	0	0	0	0	0	6	0	0	0	0	0
HWI-M03023:30:000000000-AB188:1:1103:22636:24374_CONS_SUB_SUB	0.982758621	AF522940	214	3803	Fabaceae	NA	NA	Mimosoideae	NA	['Acacia rhodophloia', 'Acacia congesta', 'Acacia lineata', 'Acacia restiacea']	NA	3807	atcctgttttccgaaaaccaagaagggttcagaaagggagaataaaataaaaaaaaag	subfamily	14	0	0	0	0	0	0	0	10	0	0	0	0	0	0	0	0	0	0	0	0	0	0	0	0	0	0	0	0	0	0	0	0	0	0
HWI-M03023:30:000000000-AB188:1:1106:20386:6921_CONS_SUB_SUB	0.982758621	AF522940	214	3803	Fabaceae	NA	NA	Mimosoideae	NA	['Acacia congesta', 'Acacia lineata', 'Acacia restiacea']	NA	3807	atcctgttctccgaaaaccaagaagagttcagaaagggagaataaaataaaaaaaaag	subfamily	13	0	0	0	0	0	0	0	13	0	0	0	0	0	0	0	0	0	0	0	0	0	0	0	0	0	0	0	0	0	0	0	0	0	0
HWI-M03023:30:000000000-AB188:1:1103:3873:8623_CONS_SUB_SUB	0.94	AB445554	213	NA	NA	NA	NA	Rosales	NA	[]	NA	3744	atccggttttctgaagacaaacaaggatttagaaggcgataataaaaaag	order	37	0	0	0	0	48	0	0	0	17	13	0	0	0	0	0	0	0	16	0	0	0	0	0	0	0	0	0	0	0	8	0	0	0	0
HWI-M03023:30:000000000-AB188:1:1101:6384:5634_CONS_SUB_SUB	0.892857143	AB981749	213	NA	NA	NA	NA	Myrtales	NA	['Pternandra echinata', 'Mouriri crassifolia', 'Pilidiostigma tropicum', 'Mouriri sp. B1-020']	NA	41944	atcctgttttacgaaaaccaacagcagtagagaaagcgagaatacaaaaagaatag	order	6	0	0	0	0	0	0	0	63	0	0	0	18	0	0	0	0	0	0	0	0	0	0	0	0	0	0	0	0	0	0	0	0	0	0
HWI-M03023:30:000000000-AB188:1:1101:6782:7363_CONS_SUB_SUB	0.953488372	HQ412969	213	24966	Rubiaceae	NA	NA	Rubioideae	NA	['Psychotria hispidula']	NA	169617	atcttgtcttctgaaagcaaaagttcagaaagtgaaaaaagg	subfamily	2	0	0	0	0	0	0	0	0	0	0	0	157	0	1	0	0	0	0	0	0	0	0	0	0	0	0	0	0	0	0	0	0	0	0
HWI-M03023:30:000000000-AB188:1:1101:23389:10216_CONS_SUB_SUB	0.975609756	AF102406	212	24966	Rubiaceae	NA	NA	Rubiaceae	NA	[]	NA	24966	atcctgttttccgaaaccaaaggctcagaaagtgaaaaaag	family	1	0	101	0	0	0	0	0	0	0	0	0	0	0	0	0	0	0	0	0	109	0	0	0	0	0	0	0	0	1	0	0	0	0	0
HWI-M03023:30:000000000-AB188:1:1106:13589:22485_CONS_SUB_SUB	0.98	AB817345	212	3737	Sapotaceae	NA	NA	Sapotaceae	NA	['Pouteria multiflora', 'Englerophytum magalismontanum', 'Van-royena castanosperma', 'Micropholis guyanensis', 'Pycnandra comptonii', 'Chrysophyllum venezuelanense', 'Xantolis siamensis']	NA	3737	atcctgttttcgaaaataaacaaagattcagaaaacgaaaataaaaaaag	family	13	0	0	0	0	0	0	1	0	0	0	0	0	0	1	0	0	0	0	0	0	0	0	0	0	0	0	0	0	0	0	0	0	0	0
HWI-M03023:41:000000000-ABUB0:1:1102:11022:17216_CONS_SUB_SUB	0.976190476	AY145346	212	16739	Piperaceae	13215	Piper	Piper	NA	[]	NA	13215	atcctatttttcagaaaacacgtgttaagaaagcgaaaaagg	genus	2	0	0	0	0	0	0	0	0	0	0	0	0	0	0	0	0	32	0	0	0	0	0	0	0	0	0	0	0	0	0	0	0	0	0
HWI-M03023:41:000000000-ABUB0:1:2104:15711:4091_CONS_SUB_SUB	0.98	AB445570	212	NA	NA	NA	NA	Rosales	NA	['Ficus insipida']	NA	3744	atcctgttttctgaaaacaaacaagggttcagaaggcaataataaaaaag	order	4	0	0	0	0	0	0	0	0	0	0	0	0	0	0	0	0	0	0	0	0	0	0	0	0	0	0	0	0	0	0	0	0	0	0
HWI-M03023:30:000000000-AB188:1:2116:20069:4693_CONS_SUB_SUB	0.98	AB445570	211	3487	Moraceae	NA	NA	Moraceae	NA	['Ficus insipida']	NA	3487	atccggttttctgaagacaaacaagggttcagaaggcaataataaaaaag	family	3	0	0	0	0	1	0	0	0	0	0	0	0	0	0	0	0	0	0	0	0	0	0	0	0	0	0	0	0	0	0	0	0	0	0
HWI-M03023:41:000000000-ABUB0:1:1110:20369:8107_CONS_SUB_SUB	0.928571429	AB981749	211	39998	Melastomataceae	NA	NA	Melastomataceae	NA	['Pternandra echinata', 'Mouriri sp. B1-020']	NA	39998	atcctgttttacgaaagccaacagcagttcataaagcgagaatacaaaaagaatag	family	2	0	0	0	0	0	2	0	0	0	0	0	0	0	0	0	0	4	0	0	0	0	0	0	0	0	0	0	0	0	0	0	0	0	0
HWI-M03023:41:000000000-ABUB0:1:2115:25054:3669_CONS_SUB_SUB	1	KJ414479	211	22973	Chrysobalanaceae	82154	Hirtella	Hirtella	NA	[]	NA	82154	atcctgttttccaaaaacaaaacaaggttcatacataaagacggaataaaaaaaaag	genus	1	0	0	0	0	0	0	0	0	0	0	0	0	0	0	0	0	0	0	0	0	0	0	0	0	0	0	0	0	0	0	0	0	0	0
HWI-M03023:30:000000000-AB188:1:1103:6203:7390_CONS_SUB_SUB	0.98	AB445570	211	NA	NA	NA	NA	Rosales	NA	['Ficus insipida']	NA	3744	atccggttttctgaaaacaaacaagggttcagaaggcaatagtaaaaaag	order	4	0	0	0	0	0	0	0	0	0	0	0	0	0	0	0	0	0	0	0	0	0	0	0	0	0	0	0	0	0	0	0	0	0	0
HWI-M03023:30:000000000-AB188:1:1105:18946:8548_CONS_SUB_SUB	0.941176471	HQ696727	210	3629	Malvaceae	NA	NA	Malvoideae	NA	['Hibiscus rosa-sinensis', 'Kosteletzkya adoensis', 'Sida sp. TRK-2015']	NA	214907	attctattatgttacgaaaataaacatgaacaaaggttcagcaagcgagaataataaaaaaaggaaag	subfamily	6	0	13	0	0	0	1	0	0	0	0	64	0	0	0	0	0	0	0	0	0	0	0	0	0	0	0	0	0	0	0	0	0	0	0
HWI-M03023:30:000000000-AB188:1:1101:16431:10218_CONS_SUB_SUB	0.94	AB445554	210	NA	NA	NA	NA	Rosales	NA	[]	NA	3744	atccggttttctgaagataaacaaggattcagaaggcgataataaaaaag	order	53	0	0	0	0	41	0	0	0	4	10	0	0	0	0	0	0	0	9	0	0	0	0	0	0	0	0	0	0	0	64	0	0	0	0
HWI-M03023:41:000000000-ABUB0:1:1117:6641:17494_CONS_SUB_SUB	0.928571429	AB981749	210	39998	Melastomataceae	NA	NA	Melastomataceae	NA	['Pternandra echinata', 'Mouriri sp. B1-020']	NA	39998	accctgttttacgaaaaccaacagcagttcataaagcgagaatacaaaaagaatag	family	2	0	0	0	0	0	1	0	0	0	0	0	0	0	0	0	0	1	0	0	0	0	0	0	0	0	0	0	0	0	0	1	0	0	0
HWI-M03023:41:000000000-ABUB0:1:1106:14304:10636_CONS_SUB_SUB	0.981818182	FJ039334	210	3499	Urticaceae	NA	NA	Urticaceae	NA	[]	NA	3499	atccggttttgtgaaaacaaacaagggttcagaaagcgataataaaaaaggaaag	family	2	0	0	0	0	0	0	0	0	0	0	0	0	0	0	0	0	1	0	0	0	0	0	65	0	0	0	18	0	0	0	0	0	0	0
HWI-M03023:30:000000000-AB188:1:2117:8897:15955_CONS_SUB_SUB	0.955555556	AY614290	209	4613	Bromeliaceae	NA	NA	Bromeliaceae	NA	['Tillandsia disticha', 'Tillandsia tectorum', 'Tillandsia gardneri', 'Racinaea venusta', 'Barfussia wagneriana', 'Tillandsia heubergeri', 'Tillandsia demissa', 'Lemeltonia dodsonii']	NA	4613	atctttcttttgggaaaacaagggtataagactggaataaaaaaa	family	15	0	0	0	0	0	0	0	0	0	0	0	1	0	0	0	0	0	0	0	0	0	0	0	1	0	0	0	0	0	0	0	0	0	0
HWI-M03023:30:000000000-AB188:1:1101:26530:17493_CONS_SUB_SUB	0.980392157	AY594510	209	23672	Sapindaceae	NA	NA	Sapindaceae	NA	['Dimocarpus longan', 'Deinbollia borbonica', 'Radlkofera sp. 2 Adeyemi 3459', 'Talisia nervosa']	NA	23672	atcccgttttatgaaaacaaaacaaacaggggctcagaaagtgagaaaagg	family	12	0	0	0	0	0	0	0	0	0	0	0	0	0	0	0	0	0	0	0	0	0	0	0	0	0	47	0	0	0	0	0	0	0	0
HWI-M03023:30:000000000-AB188:1:1102:8324:7375_CONS_SUB_SUB	0.955882353	HQ696727	208	3629	Malvaceae	NA	NA	Malvoideae	NA	['Kosteletzkya adoensis']	NA	214907	atcctattatattacgaaaataaacatgaacaaaggttcagcaagcgagaataataaaaaaaggaaag	subfamily	4	0	12	0	0	0	2	0	0	0	0	39	0	0	0	0	0	0	0	0	0	0	0	0	0	0	0	0	0	0	0	0	0	0	0
HWI-M03023:30:000000000-AB188:1:1101:14364:5473_CONS_SUB_SUB	0.892857143	AB981749	208	NA	NA	NA	NA	Myrtales	NA	['Pternandra echinata', 'Mouriri crassifolia', 'Pilidiostigma tropicum', 'Mouriri sp. B1-020']	NA	41944	atcctgttttacgaaaatcaacagcagttgagaaagcgagaatacaaaaagaatag	order	6	0	0	0	0	0	0	0	67	0	0	0	24	0	0	0	0	1	0	0	0	0	0	0	0	0	0	0	0	0	0	0	0	0	0
HWI-M03023:41:000000000-ABUB0:1:2108:15020:14062_CONS_SUB_SUB	0.981818182	FJ039334	208	3499	Urticaceae	NA	NA	Urticaceae	NA	[]	NA	3499	atccggtttatgaaaacaaacaagggttcagaaagcgataataaaaaaggaaag	family	2	0	0	0	0	0	0	0	0	0	0	0	0	0	0	0	0	2	0	0	0	0	0	83	0	0	0	17	0	0	0	0	0	0	0
HWI-M03023:41:000000000-ABUB0:1:1101:12139:12968_CONS_SUB_SUB	0.957446809	AB817687	207	4637	Musaceae	NA	NA	Musaceae	NA	['Musa rosea', 'Musa ornata']	NA	4637	atccttattttgagaaaacaaaggtttataaaacaagaatataaaag	family	4	0	0	0	0	0	0	0	0	0	0	0	1	0	0	0	0	0	0	0	0	0	0	0	0	0	0	0	0	0	0	0	0	0	0
HWI-M03023:30:000000000-AB188:1:2104:10392:15804_CONS_SUB_SUB	0.958333333	AJ404903	206	4710	Arecaceae	NA	NA	Arecaceae	NA	[]	NA	4710	atccttattttgagaaaacaagggtatataaaactagaataaaaaag	family	16	0	0	0	0	0	0	0	0	0	0	1	0	0	0	0	0	0	0	0	0	0	0	0	0	0	0	0	0	0	0	0	0	0	0
HWI-M03023:30:000000000-AB188:1:1102:14260:20593_CONS_SUB_SUB	0.975	AB036562	205	4070	Solanaceae	NA	NA	Solanaceae	NA	[]	NA	4070	gtcctgttttctgaaaacaaacaaaggttcagaaaaaaag	family	3	4	18	0	0	0	2	0	39	0	0	0	0	0	0	0	0	0	0	3	0	0	0	0	0	0	7	0	0	0	0	16	0	0	0
HWI-M03023:30:000000000-AB188:1:1115:21379:15614_CONS_SUB_SUB	0.958333333	AJ404903	205	4710	Arecaceae	NA	NA	Arecaceae	NA	[]	NA	4710	atccttattttgagaaaacaagggtctataaaactagaataaaaaag	family	16	0	0	0	0	0	0	0	0	0	0	0	0	1	0	0	0	0	0	0	0	0	0	0	1	0	0	0	0	1	0	0	0	0	0
HWI-M03023:41:000000000-ABUB0:1:1101:13255:14902_CONS_SUB_SUB	0.976190476	AY145346	205	16739	Piperaceae	13215	Piper	Piper	NA	['Piper sanctum']	NA	13215	atcctatttttcagaaaacacgagttaagaaagtgaaaaagg	genus	8	0	0	0	0	0	0	0	0	0	0	0	0	0	0	0	0	32	0	0	0	0	0	0	0	0	0	0	0	0	0	0	0	0	0
HWI-M03023:30:000000000-AB188:1:1101:24835:5209_CONS_SUB_SUB	0.980392157	AY594510	205	23672	Sapindaceae	NA	NA	Sapindaceae	NA	['Dimocarpus longan', 'Deinbollia borbonica', 'Radlkofera sp. 2 Adeyemi 3459', 'Talisia nervosa']	NA	23672	atcccgttttatgaagacaaaacaaacaggggttcagaaagtgagaaaagg	family	12	0	0	0	0	0	0	0	0	0	0	0	0	0	0	0	0	0	0	0	0	0	0	0	0	0	114	0	0	0	0	0	0	0	0
HWI-M03023:41:000000000-ABUB0:1:1103:22389:8757_CONS_SUB_SUB	0.981818182	FJ039334	204	3499	Urticaceae	NA	NA	Urticaceae	NA	[]	NA	3499	atccggttttatgaaaacaaacaagggttcaaaaagcgataataaaaaaggaaag	family	2	0	0	0	0	0	0	0	0	0	0	0	0	0	0	0	0	4	0	0	0	0	0	38	0	0	0	18	0	0	0	0	0	0	0
HWI-M03023:30:000000000-AB188:1:1115:8243:10844_CONS_SUB_SUB	0.975	AB817685	203	4070	Solanaceae	4071	Capsicum	Capsicum	NA	[]	NA	4071	atcctattttctgaaaacaaataaaggttcaggaaaaaag	genus	1	0	1	0	0	0	0	0	0	0	0	0	0	0	0	0	0	0	0	0	0	0	0	0	0	0	0	0	0	0	0	0	0	0	0
HWI-M03023:41:000000000-ABUB0:1:2116:14135:11519_CONS_SUB_SUB	0.928571429	AB981749	203	39998	Melastomataceae	NA	NA	Melastomataceae	NA	['Pternandra echinata', 'Mouriri sp. B1-020']	NA	39998	atcctgttttacgaaaaccaacagcagttcataaagcgggaatacaaaaagaatag	family	2	0	0	0	0	0	1	0	0	0	0	0	0	0	0	0	0	0	0	0	0	0	0	0	0	0	0	0	0	0	0	0	0	0	0
HWI-M03023:30:000000000-AB188:1:1114:6708:20518_CONS_SUB_SUB	0.955555556	AY614290	203	4613	Bromeliaceae	NA	NA	Bromeliaceae	NA	['Tillandsia disticha', 'Tillandsia tectorum', 'Tillandsia gardneri', 'Racinaea venusta', 'Barfussia wagneriana', 'Tillandsia heubergeri', 'Tillandsia demissa', 'Lemeltonia dodsonii']	NA	4613	atctttcttttgggaaaacaagggtataaaactggaacaaaaaaa	family	15	0	0	0	0	0	0	0	0	0	0	0	0	0	0	0	0	0	0	0	0	0	0	0	0	0	0	0	0	0	0	0	0	0	0
HWI-M03023:30:000000000-AB188:1:1103:21985:2400_CONS_SUB_SUB	1	KF242480	202	4118	Convolvulaceae	4119	Ipomoea	Ipomoea cairica	129201	['Ipomoea cairica']	Ipomoea cairica	129201	atcctgttttctgaaaacaaacaaaagttcagaaaaaaag	species	1	3	25	0	0	0	2	0	7	0	0	0	0	0	1	0	0	0	0	6	0	0	0	0	0	0	15	0	0	0	0	31	0	0	0
HWI-M03023:30:000000000-AB188:1:1101:9287:2661_CONS_SUB_SUB	0.892857143	AB981749	200	NA	NA	NA	NA	Myrtales	NA	['Pternandra echinata', 'Mouriri crassifolia', 'Pilidiostigma tropicum', 'Mouriri sp. B1-020']	NA	41944	atcctggtttacgaaaaccaacagcagttgagaaagcgagaatacaaaaagaatag	order	6	0	0	0	0	0	0	0	72	0	0	0	20	0	0	0	0	0	0	0	0	0	0	0	0	0	0	0	0	0	0	0	0	0	0
HWI-M03023:30:000000000-AB188:1:1101:26112:21371_CONS_SUB_SUB	0.487804878	KF277613	199	NA	NA	NA	NA	Embryophyta	NA	[]	NA	3193	atccttgttttgagaaaaaa	no rank	9479	0	6	0	0	0	0	1	0	0	0	0	0	0	0	0	6	0	0	0	4	0	0	0	0	0	1	0	0	0	0	56	0	0	15
HWI-M03023:30:000000000-AB188:1:2102:9241:20962_CONS_SUB_SUB	0.96875	AB817344	199	3931	Myrtaceae	NA	NA	Myrtoideae	NA	['Psidium guajava', 'Melaleuca nodosa', 'Eucalyptus globulus', 'Myrcia bicarinata', 'Calyptranthes garciae', 'Myrcia carvalhoi', 'Myrcia minutiflora', 'Myrcia polyantha']	NA	1699513	atcctgttttacgaaaaccaacaaaacaataagggttcataaagagcgaataagaaaaggatag	subfamily	14	0	1	0	0	0	1	2	1	0	0	0	11	0	0	0	1	0	0	2	0	0	1	0	1	0	1	0	0	0	0	0	2	0	0
HWI-M03023:30:000000000-AB188:1:2109:26141:10489_CONS_SUB_SUB	0.475	KF277636	199	NA	NA	NA	NA	Embryophyta	NA	[]	NA	3193	atccttgttttgagaaaag	no rank	25224	0	2	0	0	0	0	0	0	0	0	0	0	0	0	0	2	0	0	0	1	0	0	0	0	0	0	0	0	0	0	80	0	0	0
HWI-M03023:41:000000000-ABUB0:1:1103:9387:22478_CONS_SUB_SUB	0.978723404	AB817687	199	4637	Musaceae	NA	NA	Musaceae	NA	['Musa rosea', 'Musa ornata']	NA	4637	atccttattttgagaaaacaaaggtttataaaactagtatttaaaag	family	4	0	0	0	0	0	0	0	0	0	0	0	0	0	0	0	0	0	0	0	0	0	0	0	0	0	0	0	0	0	1	0	0	0	0
HWI-M03023:30:000000000-AB188:1:1101:12452:2024_CONS_SUB_SUB	0.927272727	FJ432260	199	3499	Urticaceae	NA	NA	Urticaceae	NA	['Urera batesii', 'Pilea racemosa', 'Pilea cavaleriei', 'Laportea peduncularis', 'Pilea elegantissima', 'Pilea foliosa', 'Pilea glabra']	NA	3499	atccatttttatcaaaacaaacgaggattcggaaatcgataataaaaaagatagg	family	18	0	0	0	0	0	0	0	0	0	0	0	0	0	0	195	0	0	0	0	0	0	0	0	0	0	0	0	0	0	0	0	0	0	0
HWI-M03023:30:000000000-AB188:1:2118:9655:12880_CONS_SUB_SUB	0.955555556	AY614290	198	4613	Bromeliaceae	NA	NA	Bromeliaceae	NA	['Tillandsia disticha', 'Tillandsia tectorum', 'Tillandsia gardneri', 'Racinaea venusta', 'Barfussia wagneriana', 'Tillandsia heubergeri', 'Tillandsia demissa', 'Lemeltonia dodsonii']	NA	4613	atctttcttttgggaaaacaagggtacaaaactggaataaaaaaa	family	15	0	1	0	0	1	0	0	0	0	0	0	0	0	0	0	0	0	0	0	0	0	0	0	0	0	0	0	0	0	0	0	0	0	0
HWI-M03023:30:000000000-AB188:1:1101:9460:3366_CONS_SUB_SUB	0.941176471	AB445554	198	NA	NA	NA	NA	Rosales	NA	['Antiaris toxicaria', 'Ficus carica', 'Ficus tikoua', 'Artocarpus tamaran', 'Ficus insipida', 'Castilla elastica']	NA	3744	atccggttttctgaagacaaacaaggattcagaaggcgataataaaaaaag	order	16	0	0	0	0	82	0	0	0	8	12	0	1	0	0	0	0	0	14	0	0	0	0	2	0	0	0	1	0	0	1	0	0	0	0
HWI-M03023:30:000000000-AB188:1:1101:18685:11763_CONS_SUB_SUB	0.94	AB445554	198	NA	NA	NA	NA	Rosales	NA	[]	NA	3744	atccggttttctgaagacaaacaaggattgagaaggcgataataaaaaag	order	37	0	0	0	0	59	0	0	0	6	15	0	0	0	0	0	0	0	12	0	0	0	0	0	0	0	0	0	0	0	4	0	0	0	0
HWI-M03023:30:000000000-AB188:1:2118:25169:7665_CONS_SUB_SUB	0.96875	AB817344	196	3931	Myrtaceae	NA	NA	Myrtoideae	NA	['Psidium guajava', 'Melaleuca nodosa', 'Eucalyptus globulus', 'Myrcia bicarinata', 'Calyptranthes garciae', 'Myrcia carvalhoi', 'Myrcia minutiflora', 'Myrcia polyantha']	NA	1699513	atcctgttttacggaaaccaacaaaacaataagggttcataaagcgcgaataaaaaaggatag	subfamily	14	0	1	0	0	0	1	3	0	0	0	0	8	0	0	0	1	0	0	0	0	0	2	0	1	0	0	0	0	0	0	0	11	0	0
HWI-M03023:30:000000000-AB188:1:1101:26915:8592_CONS_SUB_SUB	0.982758621	AF522940	196	3803	Fabaceae	NA	NA	Mimosoideae	NA	['Acacia congesta', 'Acacia lineata', 'Acacia restiacea']	NA	3807	atcctgttttccgaaaaccgagaagagttcagaaagggagaataaaataaaaaaaaag	subfamily	13	0	0	0	0	0	0	0	84	0	0	0	0	0	0	0	0	0	0	0	0	0	0	0	0	0	0	0	0	0	0	0	0	0	0
HWI-M03023:30:000000000-AB188:1:1102:15947:14480_CONS_SUB_SUB	0.941176471	HQ696727	195	3629	Malvaceae	NA	NA	Malvoideae	NA	['Hibiscus rosa-sinensis', 'Kosteletzkya adoensis', 'Sida sp. TRK-2015']	NA	214907	atcctattatgttacgaaaataaacatgaacaaaggttcagaaagcgagaataataaaaaaaggaaag	subfamily	6	0	17	0	0	0	5	0	1	0	0	39	0	0	0	0	0	0	0	0	0	0	0	0	0	0	0	0	0	0	0	0	0	0	0
HWI-M03023:30:000000000-AB188:1:1110:8358:15488_CONS_SUB_SUB	0.984375	AB817344	195	3931	Myrtaceae	NA	NA	Myrteae	NA	['Psidium guajava']	NA	1699523	atcctgttttacgaaaaccaacaaaacaataagggttcataaagcgcgaataaaaaaacgatag	tribe	2	0	1	0	0	0	0	5	1	0	0	0	9	0	0	0	1	0	0	2	0	0	6	0	1	0	1	0	0	0	0	0	4	0	1
HWI-M03023:41:000000000-ABUB0:1:1102:11691:13681_CONS_SUB_SUB	1	FJ428195	195	4637	Musaceae	4640	Musa	Musa	NA	[]	NA	4640	atccttattttgagaaaacaaaggtttataaaactagaattttaaag	genus	1	0	0	0	0	0	0	0	0	0	0	0	0	0	0	0	0	0	0	0	0	0	0	0	0	0	0	0	0	0	0	0	0	0	0
HWI-M03023:30:000000000-AB188:1:1103:16059:12786_CONS_SUB_SUB	0.975	AB036562	193	4070	Solanaceae	NA	NA	Solanaceae	NA	['Solanum sessiliflorum', 'Lycianthes rantonnei', 'Lycianthes ciliolata', 'Nicotiana acuminata']	NA	4070	atcctgttttctgaaaacaaacaaagattcagaaaaaaag	family	11	10	18	0	0	0	0	0	4	0	0	0	0	0	0	1	0	0	0	6	0	0	0	0	0	0	10	0	0	0	0	21	0	0	0
HWI-M03023:30:000000000-AB188:1:2102:18431:22139_CONS_SUB_SUB	0.96875	AB817344	193	3931	Myrtaceae	NA	NA	Myrtoideae	NA	['Psidium guajava', 'Melaleuca nodosa', 'Eucalyptus globulus', 'Myrcia bicarinata', 'Calyptranthes garciae', 'Myrcia carvalhoi', 'Myrcia minutiflora', 'Myrcia polyantha']	NA	1699513	atcctgttttacgaaaaccagcaaaacaataagggttcataaagcgcgaataaaaaaggatag	subfamily	14	0	2	0	0	0	0	3	0	0	0	0	9	0	0	0	1	0	0	2	1	0	0	0	1	0	0	0	0	0	0	0	2	0	0
HWI-M03023:30:000000000-AB188:1:2105:6406:15408_CONS_SUB_SUB	0.928571429	AB981749	193	39998	Melastomataceae	NA	NA	Melastomataceae	NA	['Pternandra echinata', 'Mouriri sp. B1-020']	NA	39998	atcctgttttacgaaaaccaacagcagttgagaaagcgagaataaaaaaagaatag	family	2	0	0	0	0	0	0	1	75	0	0	0	8	0	0	0	0	0	0	0	0	0	0	0	0	0	0	0	0	1	0	0	0	0	0
HWI-M03023:30:000000000-AB188:1:1101:25269:5195_CONS_SUB_SUB	0.910714286	AB981749	193	NA	NA	NA	NA	Myrtales	NA	['Pternandra echinata', 'Mouriri crassifolia', 'Pilidiostigma tropicum', 'Mouriri sp. B1-020']	NA	41944	atcctgttttacgaaaaccaacagcagttgagaaagcgagaatataaaaagaatag	order	4	0	0	0	0	0	0	0	86	0	0	0	17	0	0	0	0	0	0	0	0	0	0	0	0	0	0	0	0	0	0	0	0	0	0
HWI-M03023:41:000000000-ABUB0:1:1101:5383:14453_CONS_SUB_SUB	0.957446809	AB817687	192	NA	NA	NA	NA	Zingiberales	NA	['Musa rosea', 'Musa ornata', 'Tapeinochilos queenslandiae', 'Hellenia globosa']	NA	4618	atccttattttgagaaagcaaaggtttataaaactagaatataaaag	order	8	0	0	0	0	0	0	0	0	0	0	0	0	0	0	0	0	0	0	0	0	0	1	0	0	0	0	0	0	0	0	0	0	0	0
HWI-M03023:30:000000000-AB188:1:1101:7214:11007_CONS_SUB_SUB	0.983333333	AF195689	192	3803	Fabaceae	NA	NA	Mimosoideae	NA	['Acacia latisepala', 'Acacia mitchellii', 'Acacia beckleri', 'Albizia julibrissin', 'Acacia inaequilatera', 'Archidendron hirsutum', 'Acacia buxifolia', 'Albizia brevifolia']	NA	3807	atcctgttttccgaaaaccaagaagagttcagaaagggagaataaaatagaaaaaaaaag	subfamily	17	0	0	0	0	0	0	0	51	1	0	0	0	0	0	0	0	0	0	0	0	0	0	0	0	0	0	0	0	0	0	0	0	0	0
HWI-M03023:30:000000000-AB188:1:2115:20080:8810_CONS_SUB_SUB	0.962264151	JX091824	192	3647	Caricaceae	NA	NA	Caricaceae	NA	['Jacaratia dolichaula', 'Jacaratia chocoensis']	NA	3647	atcctgttttacgagaacaaacaaaacaagaattcagaaagcaagaaaaaggg	family	8	0	0	0	0	0	0	0	1	0	0	0	1	0	0	0	0	0	0	0	0	0	0	0	0	0	0	0	0	0	0	0	0	0	0
HWI-M03023:30:000000000-AB188:1:1114:28228:12614_CONS_SUB_SUB	0.975	AJ577458	191	4070	Solanaceae	NA	NA	Cestreae	NA	['Cestrum longiflorum']	NA	424559	atcctttatttcgcaaaacaaacaaaggttcagaaaaaag	tribe	5	0	0	0	0	0	0	1	0	0	0	0	0	45	28	0	0	0	0	0	0	0	0	0	10	3	1	0	0	37	0	0	0	0	0
HWI-M03023:41:000000000-ABUB0:1:1103:16734:2514_CONS_SUB_SUB	0.978723404	AB817687	191	4637	Musaceae	NA	NA	Musaceae	NA	['Musa rosea', 'Musa ornata']	NA	4637	atccttattatgagaaaacaaaggtttataaaactagaatttaaaag	family	4	0	0	0	0	0	0	0	0	0	0	0	0	0	1	0	0	0	0	0	0	0	0	0	0	0	0	0	0	0	0	0	0	0	0
HWI-M03023:41:000000000-ABUB0:1:1101:4873:5620_CONS_SUB_SUB	0.976190476	AY145346	191	16739	Piperaceae	13215	Piper	Piper	NA	['Piper magnificum', 'Piper guineense']	NA	13215	atcctatttttcagaaaacacgagtaaagaaagcgaaaaagg	genus	5	0	0	0	0	0	0	0	0	0	0	0	0	0	0	0	0	9	0	0	0	0	0	0	0	0	0	0	0	0	0	0	0	0	0
HWI-M03023:30:000000000-AB188:1:1106:17910:22382_CONS_SUB_SUB	0.941176471	HQ696727	190	3629	Malvaceae	NA	NA	Malvoideae	NA	['Hibiscus rosa-sinensis', 'Kosteletzkya adoensis', 'Sida sp. TRK-2015']	NA	214907	atcctattatgttacgaaaataaacatgaacaaatgttcagcaagcgagaataataaaaaaaggaaag	subfamily	12	0	15	0	0	0	2	0	0	0	0	43	0	0	0	0	0	0	0	0	0	0	0	0	0	0	0	0	0	1	0	1	0	0	0
HWI-M03023:41:000000000-ABUB0:1:2114:24500:23335_CONS_SUB_SUB	0.984615385	KC428528	190	3931	Myrtaceae	NA	NA	Myrtoideae	NA	['Gossia dallachiana']	NA	1699513	atcctgttttacgaaaaccaacaaaacaataagggttcataaagcgagaataaaaaaagaatag	subfamily	3	0	0	0	0	0	1	9	15	0	0	0	18	0	0	0	0	0	0	0	0	0	0	0	4	0	2	0	0	0	0	0	2	0	0
HWI-M03023:30:000000000-AB188:1:1103:17655:12540_CONS_SUB_SUB	0.982758621	AF522940	190	3803	Fabaceae	NA	NA	Mimosoideae	NA	['Acacia congesta', 'Acacia lineata', 'Acacia restiacea']	NA	3807	atcctgttttccgaaaaccaagaagagttcggaaagggagaataaaataaaaaaaaag	subfamily	13	0	0	0	0	0	0	0	14	0	0	0	0	0	3	0	0	0	0	0	0	0	0	0	0	0	0	0	0	1	0	0	0	0	0
HWI-M03023:41:000000000-ABUB0:1:1117:8388:5778_CONS_SUB_SUB	0.982142857	FJ039334	190	3499	Urticaceae	NA	NA	Urticaceae	NA	[]	NA	3499	atccggttttatgaaaacaaacaagggttcagaaagcgataataaaaaaaggaaag	family	1	0	0	0	0	0	0	0	0	0	0	0	0	0	0	0	0	1	0	0	0	0	0	91	0	0	0	8	0	0	0	0	0	0	0
HWI-M03023:30:000000000-AB188:1:1101:5970:15027_CONS_SUB_SUB	0.94	AB445554	189	NA	NA	NA	NA	Rosales	NA	[]	NA	3744	atccggttttctgaagacaaacaaggattcagcaggcgataataaaaaag	order	37	1	0	0	0	46	0	1	0	7	8	0	0	0	0	0	0	0	8	0	0	0	0	0	0	0	0	0	0	1	8	0	0	0	0
HWI-M03023:30:000000000-AB188:1:1113:18243:18740_CONS_SUB_SUB	0.927272727	FJ432260	189	3499	Urticaceae	NA	NA	Urticaceae	NA	['Urera batesii', 'Pilea racemosa', 'Pilea cavaleriei', 'Laportea peduncularis', 'Pilea elegantissima', 'Pilea foliosa', 'Pilea glabra']	NA	3499	tccatttttatcaaaacaaacaaggattcggaaatcgataataaaaaagatagg	family	18	0	0	0	0	0	0	0	0	0	0	0	1	0	0	183	0	0	0	0	0	0	0	0	0	0	0	0	0	0	0	0	0	0	0
HWI-M03023:41:000000000-ABUB0:1:1102:22123:18921_CONS_SUB_SUB	0.487804878	AY316706	188	NA	NA	NA	NA	Embryophyta	NA	[]	NA	3193	atcctagttttgagaaaaag	no rank	12866	0	0	0	0	0	0	0	0	0	0	0	0	0	0	0	2	0	0	0	0	0	0	0	0	0	0	0	0	0	0	79	0	0	0
HWI-M03023:30:000000000-AB188:1:1101:2755:9235_CONS_SUB_SUB	0.892857143	AB981749	187	NA	NA	NA	NA	Myrtales	NA	['Pternandra echinata', 'Mouriri crassifolia', 'Pilidiostigma tropicum', 'Mouriri sp. B1-020']	NA	41944	atcctgttttacgaaaaccaaaagcagttgagaaagcgagaatacaaaaagaatag	order	6	0	0	0	0	0	0	0	70	0	0	0	23	0	0	0	0	0	0	0	0	0	0	0	0	0	0	0	0	0	0	0	0	0	0
HWI-M03023:30:000000000-AB188:1:1111:25622:17058_CONS_SUB_SUB	0.979166667	AJ241295	187	4710	Arecaceae	NA	NA	Arecaceae	NA	['Reinhardtia latisecta']	NA	4710	atctttattttgagaaaacaagggtttataaaactagaataaaaaag	family	4	0	0	0	0	0	0	0	0	0	0	0	0	0	0	0	0	0	0	0	0	0	0	0	1	0	0	0	0	0	0	0	0	0	0
HWI-M03023:30:000000000-AB188:1:1101:8426:2098_CONS_SUB_SUB	0.94	AB445554	186	NA	NA	NA	NA	Rosales	NA	[]	NA	3744	atccggttttcagaagacaaacaaggattcagaaggcgataataaaaaag	order	37	1	0	0	0	73	0	0	0	12	18	0	0	0	0	0	0	0	18	0	0	0	0	0	0	0	0	0	0	0	8	0	1	0	0
HWI-M03023:30:000000000-AB188:1:1101:12428:3254_CONS_SUB_SUB	0.96875	AB817344	185	3931	Myrtaceae	NA	NA	Myrtoideae	NA	['Psidium guajava', 'Melaleuca nodosa', 'Eucalyptus globulus', 'Myrcia bicarinata', 'Calyptranthes garciae', 'Myrcia carvalhoi', 'Myrcia minutiflora', 'Myrcia polyantha']	NA	1699513	accctgttttacgaaaaccaacaaaacaataagggtccataaagcgcgaataaaaaaaggatag	subfamily	14	0	0	0	0	0	0	0	0	0	0	0	141	0	0	0	0	0	0	1	0	0	0	0	1	0	0	0	0	0	0	0	3	0	0
HWI-M03023:30:000000000-AB188:1:2106:12735:21663_CONS_SUB_SUB	0.928571429	AB981749	185	39998	Melastomataceae	NA	NA	Melastomataceae	NA	['Pternandra echinata', 'Mouriri sp. B1-020']	NA	39998	atcctgttttacgaaaaccgacagcagttcataaagcgagaatacaaaaagaatag	family	2	0	0	0	0	0	0	0	0	0	0	0	0	1	0	0	0	2	0	0	0	0	0	0	0	0	0	0	0	0	0	0	0	0	0
HWI-M03023:41:000000000-ABUB0:1:1101:28163:15561_CONS_SUB_SUB	0.96875	AB817344	184	3931	Myrtaceae	NA	NA	Myrtoideae	NA	['Psidium guajava', 'Melaleuca nodosa', 'Eucalyptus globulus', 'Myrcia bicarinata', 'Calyptranthes garciae', 'Myrcia carvalhoi', 'Myrcia minutiflora', 'Myrcia polyantha']	NA	1699513	atcctgttttacgagaaccagcaaaacaataagggttcataaagcgcgaataaaaaaaggatag	subfamily	14	0	0	0	0	0	1	1	0	0	0	0	2	0	0	0	0	0	0	1	0	0	0	0	0	0	0	0	0	0	0	0	0	0	0
HWI-M03023:41:000000000-ABUB0:1:1118:17114:15461_CONS_SUB_SUB	0.966666667	AY144056	184	55961	Clusiaceae	72403	Clusia	Clusia	NA	['Clusia fluminensis', 'Clusia intertexta', 'Clusia aripoensis']	NA	72403	atcctgttttccgaaaaaaaaacaaagatttataaagaaaaaacataaaaaaaaaaag	genus	3	0	0	0	0	0	4	0	0	0	0	0	0	0	0	0	0	0	0	0	0	0	1	0	0	0	0	0	1	0	0	0	0	0	0
HWI-M03023:30:000000000-AB188:1:2106:3662:11717_CONS_SUB_SUB	0.95	AB817685	184	4070	Solanaceae	NA	NA	Solanoideae	NA	['Salpichroa origanifolia']	NA	424551	atcctattttctgaaaacaaataaaggttcagaaaaaaa	subfamily	3	0	0	0	0	0	0	0	0	0	0	0	0	0	0	0	0	0	0	0	0	0	0	0	0	0	0	0	0	0	0	0	0	0	0
HWI-M03023:30:000000000-AB188:1:1103:20449:11563_CONS_SUB_SUB	0.979591837	AY794626	183	3977	Euphorbiaceae	NA	NA	Hippomaneae	NA	[]	NA	235893	atccggttttccgaaaacaaacaaaggttcagaaatacagaaacaaatg	tribe	2	0	0	0	0	0	0	0	17	0	0	0	0	0	0	0	0	0	0	0	0	0	0	0	0	0	0	0	0	0	0	0	0	0	17
HWI-M03023:41:000000000-ABUB0:1:1102:25303:5841_CONS_SUB	0.787878788	AY041077	182	NA	NA	NA	NA	Magnoliophyta	NA	[]	NA	3398	atccttattttgagaaaacaaaggtttataaaactagaatttaaaaggataggtgagactcaatgg	no rank	326	0	0	0	0	0	0	0	0	0	0	0	0	0	0	0	0	0	0	0	0	0	0	0	0	0	0	0	0	0	0	0	0	0	0
HWI-M03023:41:000000000-ABUB0:1:1101:17930:4593_CONS_SUB_SUB	0.976190476	AY145346	182	16739	Piperaceae	13215	Piper	Piper	NA	[]	NA	13215	atcctattttgcagaaaacacgagttaagaaagcgaaaaagg	genus	2	0	0	0	0	0	0	0	0	0	0	0	0	0	0	0	0	20	0	0	0	0	0	0	0	0	1	0	0	0	0	0	0	0	0
HWI-M03023:41:000000000-ABUB0:1:1101:9633:17513_CONS_SUB_SUB	0.976190476	AY145346	182	16739	Piperaceae	13215	Piper	Piper	NA	[]	NA	13215	atcctatttttcagaaaacacgagttaagaaagagaaaaagg	genus	2	0	0	0	0	0	0	0	0	0	0	0	0	0	0	0	0	18	0	0	0	0	0	0	0	0	0	0	0	1	0	0	0	0	0
HWI-M03023:30:000000000-AB188:1:2119:22348:15362_CONS_SUB_SUB	0.981818182	FJ039334	181	3499	Urticaceae	NA	NA	Urticaceae	NA	[]	NA	3499	atccggttttatgaaaacaaacaagggttcagaaagcgataacaaaaaaggaaag	family	2	0	1	0	0	0	0	0	0	0	0	0	0	0	0	0	0	2	0	0	0	0	0	36	0	0	0	15	0	0	0	0	0	0	0
HWI-M03023:30:000000000-AB188:1:1102:9241:7001_CONS_SUB_SUB	0.525	KF277693	180	NA	NA	NA	NA	Embryophyta	NA	[]	NA	3193	atccttgtcttgagaaaaaag	no rank	10338	0	10	0	0	0	0	0	0	0	0	0	0	0	0	0	0	0	0	0	3	0	0	0	0	0	0	0	0	0	0	0	0	0	17
HWI-M03023:30:000000000-AB188:1:1102:19848:4380_CONS_SUB_SUB	0.941176471	HQ696727	179	3629	Malvaceae	NA	NA	Malvoideae	NA	['Hibiscus rosa-sinensis', 'Kosteletzkya adoensis', 'Sida sp. TRK-2015']	NA	214907	atcctattatgatacgaaaataaacatgaacaaaggttcagcaagcgagaataataaaaaaaggaaag	subfamily	6	0	10	0	0	0	0	0	0	0	0	54	0	0	0	0	0	0	0	0	0	0	0	0	0	0	0	0	0	0	0	0	0	0	0
HWI-M03023:30:000000000-AB188:1:1111:21526:23419_CONS_SUB_SUB	0.956521739	AY614290	179	4613	Bromeliaceae	NA	NA	Tillandsioideae	NA	['Tillandsia demissa']	NA	1908689	atctttcttttgggaaaacaagggtataaaacaggaataaaaaaa	subfamily	3	0	1	0	0	0	0	0	0	0	0	0	1	0	0	0	0	0	0	0	0	0	0	0	0	0	0	0	0	0	0	0	0	0	0
HWI-M03023:30:000000000-AB188:1:2107:2047:12734_CONS_SUB_SUB	0.982758621	AF522940	179	3803	Fabaceae	NA	NA	Mimosoideae	NA	[]	NA	3807	atcctgttttccgagaaccaagaagagttcagaaagggagaataaaataaaaaaaaag	subfamily	1	0	1	0	0	0	0	0	12	0	0	0	0	0	0	0	0	0	0	0	0	0	0	0	0	0	0	0	0	0	0	0	0	0	0
HWI-M03023:30:000000000-AB188:1:1101:4005:8216_CONS_SUB_SUB	0.96	AB445554	179	NA	NA	NA	NA	Rosales	NA	['Antiaris toxicaria', 'Ficus carica', 'Ficus tikoua', 'Artocarpus tamaran', 'Ficus insipida', 'Castilla elastica']	NA	3744	atccggttttctgaagacaaacaaggtttcagaaggcgataataaaaaag	order	12	1	0	0	0	43	0	0	0	10	12	0	0	0	0	0	0	0	14	0	0	0	0	0	0	0	0	0	0	0	7	0	0	0	0
HWI-M03023:41:000000000-ABUB0:1:1101:26706:7904_CONS_SUB_SUB	0.957446809	AB817687	179	4637	Musaceae	NA	NA	Musaceae	NA	['Musa rosea', 'Musa ornata']	NA	4637	gtccttattttgagaaaacataggtttataaaactagaatttaaaag	family	8	0	0	0	0	0	0	0	0	0	0	0	0	0	0	0	0	0	0	0	0	0	0	0	0	0	0	0	0	0	0	0	0	0	0
HWI-M03023:41:000000000-ABUB0:1:1101:7455:11251_CONS_SUB_SUB	0.982758621	AF522940	179	3803	Fabaceae	NA	NA	Mimosoideae	NA	['Acacia congesta', 'Acacia lineata', 'Acacia restiacea']	NA	3807	atcctgttttccgaaaaccaaggagagttcagaaagggagaataaaataaaaaaaaag	subfamily	13	0	0	0	0	0	0	0	15	0	0	0	1	0	0	0	0	0	0	0	0	0	0	0	0	0	0	0	0	0	0	0	0	0	0
HWI-M03023:30:000000000-AB188:1:1119:12197:16745_CONS_SUB_SUB	0.955555556	AY614290	179	4613	Bromeliaceae	NA	NA	Bromeliaceae	NA	['Tillandsia disticha', 'Tillandsia tectorum', 'Tillandsia gardneri', 'Racinaea venusta', 'Barfussia wagneriana', 'Tillandsia heubergeri', 'Tillandsia demissa', 'Lemeltonia dodsonii']	NA	4613	atctttcttttgggaaaacaagggtatgaaactggaataaaaaaa	family	15	0	0	0	0	0	0	0	0	0	0	0	0	0	0	0	0	0	0	0	0	0	0	0	0	0	0	0	0	0	0	0	0	0	0
HWI-M03023:30:000000000-AB188:1:1110:22661:20610_CONS_SUB_SUB	0.96875	AB817344	178	3931	Myrtaceae	NA	NA	Myrtoideae	NA	['Psidium guajava', 'Melaleuca nodosa', 'Eucalyptus globulus', 'Myrcia bicarinata', 'Calyptranthes garciae', 'Myrcia carvalhoi', 'Myrcia minutiflora', 'Myrcia polyantha']	NA	1699513	atcctgttttacgaaaaccaacaaaacaataagggttcataaagcgcgaataaaaagggatag	subfamily	14	0	1	0	0	0	1	5	0	0	0	0	9	0	0	0	1	0	0	2	0	0	3	0	1	0	3	0	0	0	0	0	7	0	0
HWI-M03023:30:000000000-AB188:1:1106:24817:14411_CONS_SUB_SUB	0.982758621	AF522940	176	3803	Fabaceae	NA	NA	Mimosoideae	NA	['Acacia congesta', 'Acacia lineata', 'Acacia restiacea']	NA	3807	atcctgttttccgaaaaccaagaagagttcagaaagggagagtaaaataaaaaaaaag	subfamily	13	0	0	0	0	0	0	0	11	0	0	0	0	0	0	0	0	0	0	0	0	0	0	0	0	0	0	0	0	0	0	0	0	0	0
HWI-M03023:41:000000000-ABUB0:1:1104:23986:16963_CONS_SUB_SUB	0.976190476	AY145346	176	16739	Piperaceae	13215	Piper	Piper	NA	[]	NA	13215	atcctatttttcagaaaacacgagttaagaaagcgacaaagg	genus	2	0	0	0	0	0	0	0	0	0	0	0	0	0	0	0	0	16	0	0	0	0	0	0	0	0	0	0	0	0	0	0	0	0	0
HWI-M03023:30:000000000-AB188:1:1102:18051:9933_CONS_SUB_SUB	0.94	AB445554	175	NA	NA	NA	NA	Rosales	NA	[]	NA	3744	atccggttttctgaagacaaacaaggattcagaaggcgagaataaaaaag	order	37	1	0	0	0	22	0	0	0	13	16	0	0	0	0	0	0	0	14	0	0	0	0	0	0	0	0	0	0	0	8	0	0	0	0
HWI-M03023:30:000000000-AB188:1:1102:25773:20363_CONS_SUB_SUB	0.975	AB036562	174	4070	Solanaceae	NA	NA	Solanaceae	NA	[]	NA	4070	atcctgttttctgaaaacaaacaaaggttaagaaaaaaag	family	3	2	19	0	0	0	5	1	4	0	0	0	0	0	1	0	0	0	0	5	0	0	0	0	0	0	13	0	0	0	0	30	0	0	0
HWI-M03023:41:000000000-ABUB0:1:1101:24391:4699_CONS_SUB_SUB	0.978723404	AB817687	174	4637	Musaceae	NA	NA	Musaceae	NA	['Musa rosea', 'Musa ornata']	NA	4637	atcctaattttgagaaaacaaaggtttataaaactagaatttaaaag	family	4	0	0	0	0	0	0	0	0	0	0	0	0	0	0	0	0	0	0	0	0	0	0	0	0	0	0	0	0	0	0	0	0	0	0
HWI-M03023:41:000000000-ABUB0:1:1106:8715:4248_CONS_SUB_SUB	0.978723404	AB817687	174	4637	Musaceae	NA	NA	Musaceae	NA	['Musa rosea', 'Musa ornata']	NA	4637	atccttattttgagaaaacaaatgtttataaaactagaatttaaaag	family	4	0	0	0	0	0	0	0	0	0	0	0	0	0	0	0	0	0	0	0	0	0	0	0	0	0	0	0	0	0	0	0	0	0	0
HWI-M03023:41:000000000-ABUB0:1:1116:7930:9882_CONS_SUB_SUB	1	AY145358	174	4401	Platanaceae	4402	Platanus	Platanus occidentalis	4403	['Platanus occidentalis']	Platanus occidentalis	4403	atcctgttttcagaaaacaaacaagggttcagaaaacgagaaaaaaaaaaaggaaag	species	1	0	0	0	0	0	0	0	0	0	1	0	0	0	0	0	0	0	0	0	0	0	0	0	0	0	0	0	0	0	0	0	1	0	0
HWI-M03023:30:000000000-AB188:1:1113:27682:11303_CONS_SUB_SUB	0.982758621	AF522940	174	3803	Fabaceae	NA	NA	Mimosoideae	NA	['Acacia congesta', 'Acacia lineata', 'Acacia restiacea']	NA	3807	atcctgttttccgaagaccaagaagagttcagaaagggagaataaaataaaaaaaaag	subfamily	13	0	0	0	0	0	0	0	16	0	0	0	0	0	0	0	0	0	0	0	0	0	0	0	0	0	0	0	0	0	0	0	0	0	0
HWI-M03023:41:000000000-ABUB0:1:1106:10405:10275_CONS_SUB_SUB	0.957446809	AB817687	172	4637	Musaceae	NA	NA	Musaceae	NA	['Musa rosea', 'Musa ornata']	NA	4637	atccttattttgagaaaacaaaggtctataaaactagaagttaaaag	family	4	0	0	0	0	0	0	0	0	0	0	0	0	0	0	0	0	0	0	0	0	0	0	0	0	0	0	0	0	0	0	0	0	0	0
HWI-M03023:30:000000000-AB188:1:2116:16856:15099_CONS_SUB_SUB	0.96	AJ390349	171	3608	Rhamnaceae	NA	NA	Rhamnaceae	NA	['Phylica obtusifolia', 'Phylica nitida', 'Colubrina asiatica', 'Colubrina reclinata', 'Schistocarpaea johnsonii', 'Lasiodiscus mildbraedii', 'Granitites intangendus', 'Retanilla stricta']	NA	3608	atccggttttctgaagacaaacaaggattcagaaagcgataataaaaaag	family	16	1	0	1	0	27	0	0	0	8	18	0	0	0	0	0	0	0	25	0	0	0	0	0	0	0	0	0	0	0	9	0	0	0	0
HWI-M03023:30:000000000-AB188:1:1115:13811:19875_CONS_SUB_SUB	0.977777778	AY614290	171	4613	Bromeliaceae	NA	NA	Tillandsioideae	NA	[]	NA	1908689	atctttcttttgggaaaacaagggtataaaaccagaataaaaaaa	subfamily	2	0	0	0	0	0	0	0	0	0	0	0	0	0	1	0	0	0	0	0	0	0	0	0	0	0	0	0	0	0	0	0	0	0	0
HWI-M03023:30:000000000-AB188:1:1111:3797:18740_CONS_SUB_SUB	0.958333333	AJ404903	171	4710	Arecaceae	NA	NA	Arecaceae	NA	[]	NA	4710	atccttattttgagaaaacaagggtgtataaaactagaataaaaaag	family	16	0	0	0	0	0	0	0	0	0	0	0	0	0	0	0	0	0	0	0	0	0	0	0	0	0	0	0	0	0	0	1	0	0	0
HWI-M03023:30:000000000-AB188:1:1101:24615:5187_CONS_SUB_SUB	0.975609756	AF102406	170	24966	Rubiaceae	NA	NA	Rubiaceae	NA	['Elaeagia sp. Delprete & Verduga 6405']	NA	24966	atcctgttttccgaaaccaaaggttcagaaagtgaagaaag	family	3	0	118	0	0	0	0	1	0	0	0	0	0	0	0	0	0	0	0	0	49	0	0	0	0	0	0	0	0	0	0	0	0	0	0
HWI-M03023:41:000000000-ABUB0:1:1117:8477:22541_CONS_SUB_SUB	0.964285714	AB981749	170	39998	Melastomataceae	NA	NA	Melastomataceae	NA	['Pternandra echinata', 'Mouriri sp. B1-020']	NA	39998	atcctgttttacgaaaaccaacagcagttcataaagcgagaacacaaaaagaatag	family	2	0	0	0	0	0	1	0	0	0	1	0	0	1	0	0	0	1	0	0	0	0	0	0	0	0	0	0	0	0	0	0	0	0	0
HWI-M03023:30:000000000-AB188:1:1117:9367:5956_CONS_SUB_SUB	0.928571429	FJ432260	170	3499	Urticaceae	NA	NA	Urticaceae	NA	['Pilea racemosa', 'Urera batesii', 'Laportea peduncularis']	NA	3499	atccatttttatcaaaacaaacaaggattcggaagtcgataataaaaaagatagg	family	7	0	0	0	0	0	0	1	0	0	0	0	0	0	0	156	0	0	0	0	0	0	0	0	0	0	0	0	0	0	0	0	0	0	0
HWI-M03023:30:000000000-AB188:1:1111:18419:8766_CONS_SUB_SUB	0.941176471	HQ696727	169	3629	Malvaceae	NA	NA	Malvoideae	NA	['Hibiscus rosa-sinensis', 'Kosteletzkya adoensis', 'Sida sp. TRK-2015']	NA	214907	atcctattatgttacgacaataaacatgaacaaaggttcagcaagcgagaataataaaaaaaggaaag	subfamily	6	0	11	0	0	0	0	0	0	0	0	38	0	0	0	0	0	0	0	0	0	0	0	1	0	0	0	0	0	0	0	0	0	0	0
HWI-M03023:30:000000000-AB188:1:2112:7977:20139_CONS_SUB_SUB	0.962264151	JX091827	169	3647	Caricaceae	NA	NA	Caricaceae	NA	['Jacaratia dolichaula', 'Jacaratia chocoensis']	NA	3647	atcctgttttacgagaacaaacaaaacaagaattcagaaagcgagaaaaagga	family	6	0	1	0	0	0	0	0	0	0	0	1	0	0	0	0	0	0	0	0	0	0	0	0	0	0	0	0	0	0	0	0	0	0	0
HWI-M03023:30:000000000-AB188:1:1109:28031:16092_CONS_SUB_SUB	0.978723404	AY004147	169	NA	NA	NA	NA	Mesangiospermae	NA	['Ophrypetalum odoratum', 'Annona cherimola', 'Cinnamosma madagascariensis', 'Goniothalamus andersonii', 'Goniothalamus uvarioides']	NA	1437183	atcctgtattcagaaaacaaggttcagaaagcgagaatcaaaaaaag	no rank	17	0	0	0	0	0	0	0	0	0	0	0	0	0	0	0	0	0	0	0	0	0	0	0	0	0	0	0	0	5	0	0	0	0	0
HWI-M03023:30:000000000-AB188:1:1101:8248:12018_CONS_SUB_SUB	0.962264151	JX091827	168	3647	Caricaceae	NA	NA	Caricaceae	NA	['Jacaratia dolichaula', 'Jacaratia chocoensis']	NA	3647	atcctgttttatgagaacaaacaaaacaagaattcagaaagcgagaaaaaggg	family	6	0	0	0	0	0	0	0	0	0	0	0	0	0	0	0	0	0	0	0	0	0	0	0	0	0	0	0	0	0	0	0	0	0	0
HWI-M03023:41:000000000-ABUB0:1:1101:18743:18747_CONS_SUB_SUB	0.982758621	AF522940	167	3803	Fabaceae	NA	NA	Mimosoideae	NA	['Acacia congesta', 'Acacia lineata', 'Acacia restiacea']	NA	3807	atcctgttttccgaaaaccaagaagagttcagaaggggagaataaaataaaaaaaaag	subfamily	13	0	0	0	0	0	0	0	15	0	0	0	0	0	0	0	0	0	1	0	0	0	0	0	0	0	0	0	0	0	0	0	0	0	0
HWI-M03023:41:000000000-ABUB0:1:1115:20570:5815_CONS_SUB_SUB	1	AF077631	167	3642	Lecythidaceae	NA	NA	Lecythidaceae	NA	[]	NA	3642	atcctgtttttcgaaaacaaacaaagattcataaagcgaaaataaaaaaaaaaag	family	1	0	0	0	0	0	0	0	0	0	0	0	0	0	0	0	0	0	0	0	0	0	0	0	0	0	0	0	0	0	0	0	0	0	0
HWI-M03023:30:000000000-AB188:1:2119:5129:18726_CONS_SUB_SUB	0.975	AJ577458	167	4070	Solanaceae	NA	NA	Cestreae	NA	['Cestrum longiflorum']	NA	424559	atccttaatttcggaaaacaaacaaaggttcagaaaaaag	tribe	3	1	0	0	0	0	0	0	1	0	0	0	0	41	36	0	0	0	0	0	0	0	0	0	5	0	0	0	0	30	0	0	0	0	0
HWI-M03023:41:000000000-ABUB0:1:1103:5053:17175_CONS_SUB_SUB	0.978723404	AB817687	166	4637	Musaceae	NA	NA	Musaceae	NA	['Musa rosea', 'Musa ornata']	NA	4637	atccttattttgagaaaacaaaggtttataaaaatagaatttaaaag	family	4	0	0	0	0	0	0	0	0	0	0	0	0	0	0	0	0	0	0	0	0	0	0	0	0	0	0	0	0	0	0	0	0	0	0
HWI-M03023:30:000000000-AB188:1:1104:9691:19807_CONS_SUB_SUB	0.512820513	EU087539	166	NA	NA	NA	NA	Embryophyta	NA	[]	NA	3193	atcctttttttgagaaaaag	no rank	25133	0	0	0	0	0	0	0	0	0	0	0	1	0	1	0	8	0	0	0	0	0	0	1	1	0	0	0	0	0	0	80	0	0	0
HWI-M03023:30:000000000-AB188:1:1101:13768:2966_CONS_SUB_SUB	0.941176471	HQ696727	165	3629	Malvaceae	NA	NA	Malvoideae	NA	['Hibiscus rosa-sinensis', 'Kosteletzkya adoensis', 'Sida sp. TRK-2015']	NA	214907	atcctattatgttacgaaaataaacatgaacaaaggttaagcaagcgagaataataaaaaaaggaaag	subfamily	6	0	14	0	0	0	1	0	0	0	0	40	0	0	0	0	0	0	0	0	0	0	0	0	0	0	0	0	0	0	0	0	0	0	0
HWI-M03023:30:000000000-AB188:1:1119:18513:10392_CONS_SUB_SUB	0.96875	AB817344	165	3931	Myrtaceae	NA	NA	Myrtoideae	NA	['Psidium guajava', 'Melaleuca nodosa', 'Eucalyptus globulus', 'Myrcia bicarinata', 'Calyptranthes garciae', 'Myrcia carvalhoi', 'Myrcia minutiflora', 'Myrcia polyantha']	NA	1699513	atcctgttttacgaaaaccaacaaaacaataagggttcatagagcgcgaataaaaaaggatag	subfamily	14	0	1	0	0	0	2	3	0	0	0	0	6	0	0	0	0	0	0	1	0	0	17	0	3	0	2	0	0	0	0	0	0	0	0
HWI-M03023:30:000000000-AB188:1:1103:5961:4183_CONS_SUB_SUB	0.979591837	AY794626	164	3977	Euphorbiaceae	NA	NA	Hippomaneae	NA	[]	NA	235893	atccggttttacgaaaacaaacaaaggttcagaaatacagaaacaaagg	tribe	2	0	0	0	0	0	0	0	18	0	0	0	0	0	0	0	0	0	0	0	0	0	0	0	0	0	0	0	0	0	0	0	0	0	20
HWI-M03023:30:000000000-AB188:1:1101:8048:14346_CONS_SUB_SUB	0.953488372	HQ412969	164	24966	Rubiaceae	NA	NA	Rubioideae	NA	['Psychotria hispidula']	NA	169617	atcttgttttctgaaagcaaaagttcagaaagtgaagaaagg	subfamily	2	0	0	0	0	0	0	0	0	0	0	0	73	0	0	0	0	0	0	0	1	0	0	0	0	0	0	0	0	0	0	0	0	0	0
HWI-M03023:41:000000000-ABUB0:1:1103:12960:7566_CONS_SUB_SUB	0.910714286	AB981749	163	NA	NA	NA	NA	Myrtales	NA	['Pternandra echinata', 'Mouriri crassifolia', 'Pilidiostigma tropicum', 'Mouriri sp. B1-020']	NA	41944	atcctgttttacgaaaaccaacagcagttcataaagcgagaatacaaaaagaata	order	4	0	0	0	0	0	1	0	0	0	0	0	0	0	0	0	1	2	0	0	1	0	0	0	0	0	0	0	0	0	0	0	0	0	0
HWI-M03023:30:000000000-AB188:1:2102:28036:7549_CONS_SUB_SUB	0.892857143	AB981749	163	NA	NA	NA	NA	Myrtales	NA	['Pternandra echinata', 'Mouriri crassifolia', 'Pilidiostigma tropicum', 'Mouriri sp. B1-020']	NA	41944	atcctgttttacgaaaaccaacagcagttgagaaagggagaatacaaaaagaatag	order	6	0	0	0	0	0	0	1	39	0	0	0	80	0	0	0	0	0	0	0	0	0	0	0	0	0	0	0	0	0	0	0	0	0	0
HWI-M03023:30:000000000-AB188:1:1103:25521:8651_CONS_SUB_SUB	0.982758621	AF522940	163	3803	Fabaceae	NA	NA	Mimosoideae	NA	['Acacia congesta', 'Acacia lineata', 'Acacia restiacea']	NA	3807	accctgttttccgaaaaccaagaagagttcagaaagggagaataaaataaaaaaaaag	subfamily	13	0	0	0	0	0	0	0	10	0	0	0	0	0	0	0	0	0	0	0	0	0	0	0	0	0	0	0	0	0	0	0	0	0	0
HWI-M03023:30:000000000-AB188:1:1118:10311:7884_CONS_SUB_SUB	0.976190476	AY145346	163	16739	Piperaceae	13215	Piper	Piper	NA	[]	NA	13215	atcctatttttcagaaaacacgagttaaaaaagcgaaaaagg	genus	1	0	0	0	0	0	0	0	1	0	0	0	0	0	0	0	0	20	0	0	0	0	0	0	0	0	0	0	0	0	0	0	0	0	0
HWI-M03023:30:000000000-AB188:1:1101:11187:8587_CONS_SUB_SUB	0.953488372	HQ412969	163	24966	Rubiaceae	NA	NA	Rubioideae	NA	['Psychotria hispidula']	NA	169617	atcttgttttctgaaagcaaaagttcagagagtgaaaaaagg	subfamily	2	0	0	0	0	0	0	0	0	0	0	0	79	0	0	0	0	0	0	0	0	0	0	0	0	0	0	0	0	1	0	0	0	0	0
HWI-M03023:30:000000000-AB188:1:2108:13922:24862_CONS_SUB_SUB	0.978723404	AY145352	163	NA	NA	NA	NA	Magnoliidae	NA	['Ophrypetalum odoratum', 'Goniothalamus andersonii', 'Annona cherimola', 'Goniothalamus uvarioides']	NA	232347	atcctgtgttcagaaaacaaggttcagaaagcgtgaatcaaaaaaag	no rank	14	0	0	0	0	0	0	0	0	0	0	0	0	0	0	0	0	0	0	0	0	0	0	0	0	0	0	0	0	2	0	0	0	0	0
HWI-M03023:41:000000000-ABUB0:1:1113:25296:17600_CONS_SUB_SUB	0.928571429	AB981749	162	39998	Melastomataceae	NA	NA	Melastomataceae	NA	['Pternandra echinata', 'Mouriri sp. B1-020']	NA	39998	gtcctgttttacgaaaaccaacagcagttcataaagcgagaatacaaaaagaatag	family	2	0	0	0	0	0	1	0	0	0	0	0	0	0	0	0	0	2	0	0	0	0	0	0	0	0	0	0	0	0	0	0	0	0	0
HWI-M03023:41:000000000-ABUB0:1:1118:27498:16315_CONS_SUB_SUB	0.983050847	AF195689	162	3803	Fabaceae	NA	NA	Mimosoideae	NA	['Acacia multispicata', 'Acacia latisepala', 'Inga stipularis', 'Acacia incrassata', 'Acacia hystrix', 'Acacia decora', 'Acacia buxifolia', 'Acacia suaveolens']	NA	3807	tcctgttttccgaaaaccaagaagagttcagaaagggagaataaaataaaaaaaaaag	subfamily	16	0	0	0	0	0	1	0	44	0	0	0	0	0	0	0	0	0	0	0	0	0	0	0	0	0	0	0	0	0	0	0	0	0	0
HWI-M03023:30:000000000-AB188:1:1101:25289:11140_CONS_SUB_SUB	0.979591837	AY794626	162	3977	Euphorbiaceae	NA	NA	Hippomaneae	NA	[]	NA	235893	atccggttttctgaaaacaaacaaaggttcagaaatacagaaacaaagg	tribe	2	0	0	0	0	0	0	0	18	0	0	0	0	0	0	0	0	0	0	0	0	0	0	0	0	0	0	0	0	0	0	0	0	0	21
HWI-M03023:30:000000000-AB188:1:1113:15949:21041_CONS_SUB_SUB	0.95	AJ577458	162	4070	Solanaceae	NA	NA	Cestreae	NA	['Cestrum longiflorum']	NA	424559	atcctttatttcggaaaacaaacaaaggttcagaggaaag	tribe	3	0	0	0	0	0	0	0	0	0	0	0	2	38	40	0	0	0	0	0	0	0	0	0	6	1	0	0	0	28	0	0	0	0	0
HWI-M03023:30:000000000-AB188:1:1102:12678:22752_CONS_SUB_SUB	0.512195122	AY316706	161	NA	NA	NA	NA	Embryophyta	NA	[]	NA	3193	acccttgttttgagaaaaaag	no rank	12606	0	8	0	0	0	0	11	0	0	0	0	0	0	0	0	0	0	0	0	7	0	0	0	0	1	0	0	0	0	0	2	0	0	9
HWI-M03023:30:000000000-AB188:1:1104:7672:3337_CONS_SUB_SUB	0.975	AB036562	161	4070	Solanaceae	NA	NA	Solanaceae	NA	[]	NA	4070	atcctgtattctgaaaacaaacaaaggttcagaaaaaaag	family	3	1	29	0	0	0	0	0	5	0	0	0	0	0	0	0	0	0	0	4	0	0	0	0	0	0	9	0	0	1	0	22	0	0	0
HWI-M03023:41:000000000-ABUB0:1:1102:5093:20952_CONS_SUB_SUB	0.966101695	AY144048	161	55961	Clusiaceae	72403	Clusia	Clusia	NA	['Clusia fluminensis', 'Clusia multiflora', 'Clusia intertexta', 'Clusia aripoensis', 'Clusia valerioi']	NA	72403	atcctgttttccgaaaaaaaaacaaagatttataaagaaaaaacataaaaaaaaaag	genus	5	0	0	0	0	0	3	0	0	0	0	0	0	0	0	0	0	2	0	0	0	0	1	0	0	0	0	0	0	0	0	0	0	0	0
HWI-M03023:30:000000000-AB188:1:1101:10004:16676_CONS_SUB_SUB	0.877192982	JN091323	161	3931	Myrtaceae	178120	Calyptranthes	Calyptranthes kiaerskovii	375216	['Calyptranthes kiaerskovii']	Calyptranthes kiaerskovii	375216	atcctgttttacgaaaaccaacaaaagttgagaaagcgagaatacaaaaagaatag	species	1	0	0	0	0	0	0	0	68	0	0	0	18	0	1	0	0	0	0	0	0	0	0	0	0	0	0	0	0	1	0	0	0	0	0
HWI-M03023:30:000000000-AB188:1:1102:15530:9329_CONS_SUB_SUB	0.928571429	FJ039156	161	39998	Melastomataceae	40017	Mouriri	Mouriri crassifolia	597381	['Mouriri crassifolia']	Mouriri crassifolia	597381	atcctgttttacgaaaaccaaccgcagttgagaaagcgagaatacaaaaagaatag	species	1	0	0	0	0	0	0	0	39	0	0	0	50	1	0	0	0	0	0	0	0	0	0	0	0	0	0	0	0	0	0	0	0	0	0
HWI-M03023:30:000000000-AB188:1:1101:16042:14226_CONS_SUB_SUB	0.969230769	JN392736	160	3931	Myrtaceae	NA	NA	Myrtoideae	NA	[]	NA	1699513	atcctgttttacgaaaaccaacaaaacaataagagttcataaagcgagaataaaaaaaggatag	subfamily	19	0	5	0	0	0	0	9	8	0	0	0	16	0	0	0	0	0	0	1	0	0	2	0	3	0	0	0	0	0	0	0	0	0	0
HWI-M03023:30:000000000-AB188:1:1118:22866:22500_CONS_SUB_SUB	0.976190476	AY145346	160	16739	Piperaceae	13215	Piper	Piper	NA	[]	NA	13215	atcctatttttcagaaaacaagagttaagaaagcgaaaaagg	genus	1	0	1	0	0	1	0	0	0	0	0	0	0	0	0	0	0	9	0	0	0	0	0	0	0	0	0	0	0	0	0	0	0	1	0
HWI-M03023:30:000000000-AB188:1:1101:12632:7005_CONS_SUB_SUB	0.955555556	AY614290	160	4613	Bromeliaceae	NA	NA	Bromeliaceae	NA	['Tillandsia disticha', 'Tillandsia tectorum', 'Tillandsia gardneri', 'Racinaea venusta', 'Barfussia wagneriana', 'Tillandsia heubergeri', 'Tillandsia demissa', 'Lemeltonia dodsonii']	NA	4613	atctttcttttaggaaaacaagggtataaaactggaataaaaaaa	family	15	0	0	0	0	0	0	0	0	0	0	0	0	0	0	0	0	0	0	0	0	0	0	0	0	0	0	0	0	0	0	0	0	0	0
HWI-M03023:30:000000000-AB188:1:1103:22949:9892_CONS_SUB_SUB	0.941176471	HQ696727	159	3629	Malvaceae	NA	NA	Malvoideae	NA	['Hibiscus rosa-sinensis', 'Kosteletzkya adoensis', 'Sida sp. TRK-2015']	NA	214907	atcctattatgttacgataataaacatgaacaaaggttcagcaagcgagaataataaaaaaaggaaag	subfamily	6	0	11	0	0	0	3	0	0	0	0	44	0	1	0	0	0	0	0	0	0	0	0	0	0	0	0	0	0	0	0	0	0	0	0
HWI-M03023:30:000000000-AB188:1:1104:10250:4850_CONS_SUB_SUB	1	AY266235	159	4070	Solanaceae	NA	NA	Solanoideae	NA	[]	NA	424551	atcctgttttatgaaaacaaacaaaggttcagaaaaaaag	subfamily	1	0	14	0	0	0	1	0	2	0	0	0	0	0	0	0	0	0	0	0	0	0	0	0	0	0	6	0	0	0	0	71	0	0	0
HWI-M03023:30:000000000-AB188:1:1114:3056:8656_CONS_SUB_SUB	0.980392157	AY594510	159	23672	Sapindaceae	NA	NA	Sapindaceae	NA	['Dimocarpus longan', 'Deinbollia borbonica', 'Radlkofera sp. 2 Adeyemi 3459', 'Talisia nervosa']	NA	23672	atcccgttttatgaaaacaaaacaaacaggggttcagaaagagagaaaagg	family	12	0	0	0	0	1	0	0	0	0	0	0	0	0	0	0	0	0	0	0	0	0	0	0	0	0	116	0	0	0	0	0	0	0	0
HWI-M03023:30:000000000-AB188:1:2102:12646:24294_CONS_SUB_SUB	0.979591837	JQ762415	159	22140	Annonaceae	984609	Desmos	Desmos	NA	[]	NA	984609	atcctgtgttcagaaaacaaggttcagaaagcgagaatcaaaaaaaag	genus	1	0	0	0	0	0	0	0	0	0	0	0	1	0	0	0	0	0	0	0	0	0	0	0	0	0	0	0	0	0	0	0	0	0	0
HWI-M03023:41:000000000-ABUB0:1:1119:13495:13585_CONS_SUB_SUB	0.981481481	AY122427	159	301453	Capparaceae	190805	Crateva	Crateva palmeri	202633	['Crateva palmeri']	Crateva palmeri	202633	atcctggtttacgcgaacaaacaagggtttagaaatggagaaaaaaaaaagggg	species	1	0	0	0	0	0	0	0	0	0	0	0	0	0	0	0	0	0	0	0	0	0	0	0	0	0	0	0	0	0	0	0	0	0	0
HWI-M03023:30:000000000-AB188:1:1101:8217:10715_CONS_SUB_SUB	0.970588235	HQ696727	158	3629	Malvaceae	NA	NA	Malvoideae	NA	[]	NA	214907	atcctattattttacgaaaataaacatgaacaaaggttcagcaagcgagaataataaaaaaaggaaag	subfamily	3	0	24	0	0	0	13	1	0	0	0	40	0	0	0	0	0	0	0	0	0	0	0	0	0	0	0	0	0	0	0	0	1	0	0
HWI-M03023:41:000000000-ABUB0:1:1119:11631:18435_CONS_SUB_SUB	0.928571429	AB981749	158	39998	Melastomataceae	NA	NA	Melastomataceae	NA	['Pternandra echinata', 'Mouriri sp. B1-020']	NA	39998	atcctgttttatgaaaaccaacagcagttcataaagcgagaatacaaaaagaatag	family	2	0	0	0	0	0	1	0	0	0	0	0	0	0	0	0	0	1	0	0	0	0	0	0	0	0	0	0	0	0	0	0	0	0	0
HWI-M03023:30:000000000-AB188:1:1118:7654:7694_CONS_SUB_SUB	0.969230769	KC428589	158	3931	Myrtaceae	NA	NA	Myrtoideae	NA	[]	NA	1699513	atcctgttttacgaaaaccaacaaaacaataagggttcagaaagcgagaataaaaaaaggatag	subfamily	17	0	0	0	0	0	0	10	23	0	0	0	14	0	0	0	0	0	0	0	0	0	1	0	2	0	2	0	0	0	0	0	1	0	0
HWI-M03023:30:000000000-AB188:1:1102:17739:4599_CONS_SUB_SUB	0.892857143	AB981749	158	NA	NA	NA	NA	Myrtales	NA	['Pternandra echinata', 'Mouriri crassifolia', 'Pilidiostigma tropicum', 'Mouriri sp. B1-020']	NA	41944	attctgttttacgaaaaccaacagcagttgagaaagcgagaatacaaaaagaatag	order	6	0	0	0	0	0	0	0	54	0	0	0	9	0	0	0	0	0	0	0	0	0	0	0	0	0	0	0	0	0	0	0	0	0	0
HWI-M03023:30:000000000-AB188:1:1102:7867:20921_CONS_SUB_SUB	0.979591837	AY794626	158	3977	Euphorbiaceae	NA	NA	Hippomaneae	NA	[]	NA	235893	atccggttttccgaaaacaaacaaaggttcagaaacacagaaacaaagg	tribe	2	0	0	0	0	0	0	0	13	0	0	0	0	0	0	0	0	0	0	0	0	0	0	0	0	0	0	0	0	0	0	0	0	0	15
HWI-M03023:30:000000000-AB188:1:1101:9529:11540_CONS_SUB_SUB	0.976190476	AY145346	158	16739	Piperaceae	13215	Piper	Piper	NA	[]	NA	13215	atcctatttttcagaaaacacgagttaagatagcgaaaaagg	genus	1	0	0	0	0	0	0	0	0	0	0	0	0	2	0	0	0	11	0	0	0	0	0	0	1	0	0	0	0	0	0	2	0	0	0
HWI-M03023:41:000000000-ABUB0:1:1101:9502:12101_CONS_SUB_SUB	0.981818182	FJ039334	158	3499	Urticaceae	NA	NA	Urticaceae	NA	[]	NA	3499	atccggttttaagaaaacaaacaagggttcagaaagcgataataaaaaaggaaag	family	2	0	0	0	0	0	0	0	0	0	0	0	0	0	0	0	0	2	0	0	0	0	0	45	0	0	0	8	0	0	0	0	0	0	0
HWI-M03023:30:000000000-AB188:1:2101:11889:14826_CONS_SUB_SUB	0.96875	AB817344	157	3931	Myrtaceae	NA	NA	Myrtoideae	NA	['Psidium guajava', 'Melaleuca nodosa', 'Eucalyptus globulus', 'Myrcia bicarinata', 'Calyptranthes garciae', 'Myrcia carvalhoi', 'Myrcia minutiflora', 'Myrcia polyantha']	NA	1699513	atcctgttttacgaaaaccaacaaaacaataagggttcataaagcgcgaatacaaaaagaatag	subfamily	14	0	1	0	0	0	2	1	8	0	0	0	84	0	0	0	0	0	0	0	0	0	1	0	1	0	1	0	0	0	0	0	2	0	0
HWI-M03023:30:000000000-AB188:1:1101:26575:4638_CONS_SUB_SUB	0.982758621	AF522940	157	3803	Fabaceae	NA	NA	Mimosoideae	NA	['Acacia congesta', 'Acacia lineata', 'Acacia restiacea']	NA	3807	atcctgttttccgaaaaccaagaggagttcagaaagggagaataaaataaaaaaaaag	subfamily	13	0	0	0	0	0	0	0	18	0	0	0	0	0	0	0	0	0	0	0	0	0	0	0	0	0	0	0	0	0	0	0	0	0	0
HWI-M03023:30:000000000-AB188:1:1115:23659:16170_CONS_SUB_SUB	0.98	AB817345	157	NA	NA	NA	NA	Ericales	NA	['Pouteria multiflora', 'Diospyros toposia', 'Englerophytum magalismontanum', 'Van-royena castanosperma', 'Micropholis guyanensis', 'Pycnandra comptonii', 'Chrysophyllum venezuelanense', 'Xantolis siamensis']	NA	41945	atcctgttttcgaaaataaacaaagattcagaaagcgaaaataaaaaag	order	16	0	0	0	0	0	0	0	1	0	0	0	0	0	0	0	0	0	0	0	0	0	0	0	0	0	0	0	0	0	0	0	0	0	0
HWI-M03023:41:000000000-ABUB0:1:1113:12462:11836_CONS_SUB_SUB	0.675	AJ577406	157	NA	NA	NA	NA	Euphyllophyta	NA	[]	NA	78536	atccttttttcgaaaacaaaaaaaagg	no rank	7645	0	0	0	0	0	0	0	0	0	0	0	0	0	0	0	0	0	0	0	0	0	0	0	0	0	0	0	0	0	0	0	0	0	0
HWI-M03023:30:000000000-AB188:1:1113:8541:6233_CONS_SUB_SUB	0.976190476	AF152615	157	24966	Rubiaceae	NA	NA	Rubioideae	NA	['Psychotria hispidula']	NA	169617	atcttttttctgaaagcaaaagttcagaaagtgaaaaaagg	subfamily	2	0	0	0	0	0	0	0	0	0	0	0	0	0	0	0	0	0	0	0	0	0	0	0	0	0	0	0	0	0	0	0	0	0	0
HWI-M03023:41:000000000-ABUB0:1:1103:9164:22147_CONS_SUB_SUB	0.976190476	AY145346	156	16739	Piperaceae	13215	Piper	Piper	NA	[]	NA	13215	atcctatttttcagaaaacacgaattaagaaagcgaaaaagg	genus	2	0	0	0	0	0	0	0	0	0	0	0	0	0	0	0	0	18	0	0	0	0	0	0	0	0	0	0	0	1	0	0	0	0	0
HWI-M03023:30:000000000-AB188:1:1101:12527:11051_CONS_SUB_SUB	0.94	AB445554	155	NA	NA	NA	NA	Rosales	NA	[]	NA	3744	atccggttttctgaagacaaacaaggattcagaaggcgataataaaaaaa	order	37	1	0	0	0	30	0	0	0	11	9	0	0	0	0	0	0	0	5	0	0	0	0	0	0	0	0	0	0	1	20	0	0	0	0
HWI-M03023:41:000000000-ABUB0:1:1101:22010:21111_CONS_SUB_SUB	0.978723404	AB817687	155	4637	Musaceae	NA	NA	Musaceae	NA	['Musa rosea', 'Musa ornata']	NA	4637	atccttattttgagaaaaaaaaggtttataaaactagaatttaaaag	family	4	0	0	0	0	0	0	0	0	0	0	0	0	0	0	0	0	0	0	0	0	0	0	0	0	0	0	0	0	0	0	0	0	0	0
HWI-M03023:30:000000000-AB188:1:1101:6387:6668_CONS_SUB_SUB	0.955555556	AY614290	155	4613	Bromeliaceae	NA	NA	Bromeliaceae	NA	['Tillandsia disticha', 'Tillandsia tectorum', 'Tillandsia gardneri', 'Racinaea venusta', 'Barfussia wagneriana', 'Tillandsia heubergeri', 'Tillandsia demissa', 'Lemeltonia dodsonii']	NA	4613	atctttcttttgggaaaacaagggtataaaactggaatataaaaa	family	15	0	0	0	0	0	0	0	0	0	0	0	0	0	0	0	0	0	0	0	0	0	0	0	0	0	0	0	0	0	0	0	0	0	0
HWI-M03023:41:000000000-ABUB0:1:1101:16185:18005_CONS_SUB_SUB	0.55	KF277693	155	NA	NA	NA	NA	Embryophyta	NA	[]	NA	3193	atccttgttttgagaaagaaag	no rank	8240	0	0	0	0	0	0	0	0	0	0	0	0	0	0	0	0	0	0	0	0	0	0	0	0	0	0	0	0	0	0	0	0	0	0
HWI-M03023:30:000000000-AB188:1:1103:24413:8292_CONS_SUB_SUB	0.941176471	HQ696727	154	3629	Malvaceae	NA	NA	Malvoideae	NA	['Hibiscus rosa-sinensis', 'Kosteletzkya adoensis', 'Sida sp. TRK-2015']	NA	214907	atcctattatgttacgaaaataaaaatgaacaaaggttcagcaagcgagaataataaaaaaaggaaag	subfamily	6	0	11	0	0	0	2	0	0	0	0	37	2	0	0	0	0	0	0	0	0	0	0	0	0	0	0	0	0	0	0	0	0	0	0
HWI-M03023:30:000000000-AB188:1:1101:26760:12783_CONS_SUB_SUB	0.892857143	AB981749	154	NA	NA	NA	NA	Myrtales	NA	['Pternandra echinata', 'Mouriri crassifolia', 'Pilidiostigma tropicum', 'Mouriri sp. B1-020']	NA	41944	atcctgttttacgaaaaccaacagcagttgagaaaacgagaatacaaaaagaatag	order	6	0	0	0	0	0	0	0	67	0	0	0	8	0	0	0	0	0	0	0	0	0	0	0	0	0	0	0	0	0	0	0	0	0	0
HWI-M03023:30:000000000-AB188:1:1118:22956:24351_CONS_SUB_SUB	0.982758621	AF522940	153	3803	Fabaceae	NA	NA	Mimosoideae	NA	[]	NA	3807	atcctgttttccgaaaaccaagaagagttcagaaagggagaataaaataaaaaaaaaa	subfamily	1	0	0	0	0	1	0	0	31	0	0	0	0	0	0	0	0	0	0	0	0	0	0	0	0	0	0	0	0	0	0	0	1	0	0
HWI-M03023:41:000000000-ABUB0:1:1104:9429:13877_CONS_SUB_SUB	0.984375	AB817344	153	3931	Myrtaceae	NA	NA	Myrteae	NA	['Psidium guajava']	NA	1699523	atcctgttttacgaaaaccaacaaaacaataagggtcataaagcgcgaataaaaaaaggatag	tribe	2	0	0	0	0	0	3	2	0	0	0	0	17	0	0	0	0	0	0	1	0	0	0	0	1	0	1	0	0	0	0	0	3	0	0
HWI-M03023:30:000000000-AB188:1:1101:22818:9330_CONS_SUB_SUB	0.982758621	AF522940	153	3803	Fabaceae	NA	NA	Mimosoideae	NA	['Acacia congesta', 'Acacia lineata', 'Acacia restiacea']	NA	3807	atcctgtcttccgaaaaccaagaagagttcagaaagggagaataaaataaaaaaaaag	subfamily	13	0	0	0	0	0	0	0	32	0	0	0	1	0	1	0	0	0	0	0	0	0	0	0	0	0	0	0	0	0	0	1	0	0	0
HWI-M03023:30:000000000-AB188:1:1106:2710:15886_CONS_SUB_SUB	0.928571429	AB981749	153	39998	Melastomataceae	NA	NA	Melastomataceae	NA	['Pternandra echinata', 'Mouriri sp. B1-020']	NA	39998	atcctgttttacgaaaacaaacagcagttcataaagcgagaatacaaaaagaatag	family	2	0	0	0	0	0	0	0	1	0	0	0	0	0	0	0	0	4	0	0	0	0	0	0	0	0	0	0	0	0	0	0	0	0	0
HWI-M03023:30:000000000-AB188:1:1101:14795:11931_CONS_SUB_SUB	0.953488372	HQ412969	152	24966	Rubiaceae	NA	NA	Rubioideae	NA	['Psychotria hispidula']	NA	169617	atcttgttttctgaaagcaaaagttcagaaagtggaaaaagg	subfamily	2	0	0	0	0	0	0	0	0	0	0	0	83	0	0	0	0	0	0	0	0	0	0	0	0	0	0	0	0	0	0	0	0	0	0
HWI-M03023:41:000000000-ABUB0:1:1103:10719:11092_CONS_SUB_SUB	0.5	AF175134	151	NA	NA	NA	NA	Embryophyta	NA	[]	NA	3193	atccttattttgagaaaaag	no rank	39375	0	0	0	0	0	0	0	0	0	0	0	0	0	0	0	10	0	0	0	0	0	0	0	0	0	0	0	0	0	0	50	0	0	0
HWI-M03023:30:000000000-AB188:1:1101:15698:17680_CONS_SUB_SUB	0.978723404	AY145352	151	NA	NA	NA	NA	Magnoliidae	NA	['Ophrypetalum odoratum', 'Goniothalamus andersonii', 'Annona cherimola', 'Goniothalamus uvarioides']	NA	232347	atcctgtgttcagaaaacaaggttcagaaagtgagaatcaaaaaaag	no rank	12	0	0	0	0	0	0	0	0	0	0	0	0	0	0	0	0	0	0	0	0	0	0	0	0	0	0	0	0	1	0	0	0	0	0
HWI-M03023:30:000000000-AB188:1:1101:4357:8194_CONS_SUB_SUB	0.957446809	AY041070	151	NA	NA	NA	NA	commelinids	NA	[]	NA	4734	tccttattttgagaaaacaaaggtttataaaactagaataaaaaag	no rank	37	0	0	0	0	0	0	0	0	0	0	0	0	0	0	0	0	0	0	0	0	0	0	0	0	0	0	0	0	0	0	0	0	0	0
HWI-M03023:30:000000000-AB188:1:1101:21921:4396_CONS_SUB_SUB	0.892857143	AB981749	150	NA	NA	NA	NA	Myrtales	NA	['Pternandra echinata', 'Mouriri crassifolia', 'Pilidiostigma tropicum', 'Mouriri sp. B1-020']	NA	41944	atcctattttacgaaaaccaacagcagttgagaaagcgagaatacaaaaagaatag	order	6	0	0	0	0	0	0	0	50	0	0	1	20	0	0	0	0	0	0	0	0	0	0	0	0	0	0	0	0	0	0	0	0	0	0
HWI-M03023:30:000000000-AB188:1:1101:28638:12839_CONS_SUB_SUB	0.982758621	AF522940	150	3803	Fabaceae	NA	NA	Mimosoideae	NA	['Acacia congesta', 'Acacia lineata', 'Acacia restiacea']	NA	3807	atcctgttttccgaaaaccaagaagagttcagaaagggagaataaagtaaaaaaaaag	subfamily	13	0	0	0	0	0	0	0	21	0	0	0	0	0	0	0	0	0	0	0	0	0	0	0	0	0	0	0	0	0	0	0	0	0	0
HWI-M03023:30:000000000-AB188:1:1101:17070:10286_CONS_SUB_SUB	0.95	AJ577458	150	4070	Solanaceae	NA	NA	Cestreae	NA	['Cestrum longiflorum']	NA	424559	atcctttatttcggaaaacaaacaaaggtgcagataaaag	tribe	3	0	0	0	0	0	0	0	0	0	0	0	0	10	13	0	0	2	0	0	0	0	0	0	2	6	0	0	0	24	0	0	0	0	0
HWI-M03023:41:000000000-ABUB0:1:1117:20482:15960_CONS_SUB_SUB	0.928571429	AB981749	149	39998	Melastomataceae	NA	NA	Melastomataceae	NA	['Pternandra echinata', 'Mouriri sp. B1-020']	NA	39998	atcctgttttgcgaaaaccaacagcagttcataaagcgagaatacaaaaagaatag	family	2	0	0	0	0	0	2	0	0	0	0	0	0	0	1	1	0	3	0	0	0	0	0	0	0	0	0	0	0	0	0	0	0	0	0
HWI-M03023:30:000000000-AB188:1:1101:21438:14034_CONS_SUB_SUB	0.892857143	AB981749	149	NA	NA	NA	NA	Myrtales	NA	['Pternandra echinata', 'Mouriri crassifolia', 'Pilidiostigma tropicum', 'Mouriri sp. B1-020']	NA	41944	atcctgttttacgaaaaccaacagcaattgagaaagcgagaatacaaaaagaatag	order	6	0	0	0	0	0	0	0	49	0	0	0	16	0	0	0	0	0	0	0	0	0	0	0	0	0	0	0	0	0	0	1	0	0	0
HWI-M03023:30:000000000-AB188:1:1101:24155:20837_CONS_SUB_SUB	0.892857143	AB981749	149	NA	NA	NA	NA	Myrtales	NA	['Pternandra echinata', 'Mouriri crassifolia', 'Pilidiostigma tropicum', 'Mouriri sp. B1-020']	NA	41944	atcctgttttaagaaaaccaacagcagttgagaaagcgagaatacaaaaagaatag	order	6	0	0	0	0	0	0	0	89	0	0	0	9	0	0	0	0	0	0	0	0	0	0	0	0	0	0	0	0	0	0	0	0	0	0
HWI-M03023:30:000000000-AB188:1:1102:20449:15318_CONS_SUB_SUB	0.979591837	AY794626	149	3977	Euphorbiaceae	NA	NA	Hippomaneae	NA	[]	NA	235893	atccggttttccgaaaacaaacaaaagttcagaaatacagaaacaaagg	tribe	2	0	0	0	0	0	0	0	14	0	0	0	0	1	0	0	0	0	0	0	0	0	0	0	0	0	0	0	0	0	0	0	0	0	18
HWI-M03023:30:000000000-AB188:1:1103:7644:7679_CONS_SUB_SUB	0.982758621	AF522940	149	3803	Fabaceae	NA	NA	Mimosoideae	NA	['Acacia congesta', 'Acacia lineata', 'Acacia restiacea']	NA	3807	atcctgttttccgaaaaccaagaagagtccagaaagggagaataaaataaaaaaaaag	subfamily	13	0	0	0	0	0	0	0	16	0	0	1	0	0	0	0	0	0	0	0	0	0	0	0	0	0	0	0	0	0	0	0	0	0	0
HWI-M03023:30:000000000-AB188:1:1115:2405:12414_CONS_SUB_SUB	0.927272727	FJ432260	149	3499	Urticaceae	NA	NA	Urticaceae	NA	['Urera batesii', 'Pilea racemosa', 'Pilea cavaleriei', 'Laportea peduncularis', 'Pilea elegantissima', 'Pilea foliosa', 'Pilea glabra']	NA	3499	atccatttttatcaaaacaaacaaggatccggaaatcgataataaaaaagatagg	family	18	0	0	0	0	0	0	0	0	0	0	0	1	0	0	146	0	0	0	0	0	0	0	0	0	0	0	0	0	0	0	0	0	0	0
HWI-M03023:41:000000000-ABUB0:1:1101:8844:5580_CONS_SUB	0.84	AF195705	149	NA	NA	NA	NA	Pentapetalae	NA	[]	NA	1437201	atcctgttttccgaaaaccaagaagagttcagaaagggagaataaaataaaaaaaaaggataggtgcctcaatgg	no rank	640	0	0	0	0	0	0	0	0	0	0	0	0	0	0	0	0	0	0	0	0	0	0	0	0	0	0	0	0	0	0	0	0	0	0
HWI-M03023:30:000000000-AB188:1:1105:4183:18752_CONS_SUB_SUB	0.975609756	AF102406	148	24966	Rubiaceae	NA	NA	Rubiaceae	NA	['Semaphyllanthe megistocaula', 'Jackiopsis ornata', 'Elaeagia sp. Delprete & Verduga 6405', 'Chione venosa', 'Steenisia pleurocarpa']	NA	24966	atcctgttttccgaaaccaaagtttcagaaagtgaaaaaag	family	19	0	3	0	0	0	0	0	0	0	0	0	0	0	0	0	0	0	0	0	142	0	0	0	0	0	0	0	0	0	0	0	0	0	0
HWI-M03023:30:000000000-AB188:1:1107:12860:11160_CONS_SUB_SUB	0.892857143	AB981749	148	NA	NA	NA	NA	Myrtales	NA	['Pternandra echinata', 'Mouriri crassifolia', 'Pilidiostigma tropicum', 'Mouriri sp. B1-020']	NA	41944	atcctgttttacgaaaaccaacagcagttgagaaagcgagaatacaataagaatag	order	6	0	1	0	0	0	0	0	62	0	0	0	15	0	0	0	0	0	0	0	0	0	0	0	0	0	0	0	0	0	0	0	0	0	0
HWI-M03023:41:000000000-ABUB0:1:1104:11769:20552_CONS_SUB_SUB	0.96875	AB817344	148	3931	Myrtaceae	NA	NA	Myrtoideae	NA	['Psidium guajava', 'Melaleuca nodosa', 'Eucalyptus globulus', 'Myrcia bicarinata', 'Calyptranthes garciae', 'Myrcia carvalhoi', 'Myrcia minutiflora', 'Myrcia polyantha']	NA	1699513	atcctgttttacgaaaaccaacaaaacaataagggtacataaagagcgaataaaaaaaggatag	subfamily	14	0	0	0	0	0	4	1	0	0	0	0	11	0	0	0	2	0	1	3	0	0	0	0	0	0	0	0	0	0	1	0	2	0	0
HWI-M03023:30:000000000-AB188:1:2110:5970:22034_CONS_SUB_SUB	0.975	AJ577458	148	4070	Solanaceae	NA	NA	Cestreae	NA	['Cestrum longiflorum']	NA	424559	atcctttatttcggaaaacaaacaaaggttcagaaaatag	tribe	3	0	0	0	0	0	0	1	0	0	0	0	0	38	24	0	1	0	0	0	0	0	0	0	5	3	0	0	0	23	0	0	0	0	0
HWI-M03023:41:000000000-ABUB0:1:1101:16177:20869_CONS_SUB_SUB	1	AF077630	148	3642	Lecythidaceae	NA	NA	Lecythidaceae	NA	[]	NA	3642	atcctgtttttcgaaaacaaacaaagattcataaagcgaaaataaaaaaaag	family	1	0	0	0	0	0	0	0	0	0	0	0	0	0	0	0	0	0	0	0	0	0	0	0	0	0	0	0	0	0	0	0	0	0	0
HWI-M03023:30:000000000-AB188:1:1118:9354:13514_CONS_SUB_SUB	0.976190476	AY145346	147	16739	Piperaceae	13215	Piper	Piper	NA	[]	NA	13215	atcctatttttcagaaaacacgagttaagaaaacgaaaaagg	genus	2	0	0	0	0	1	0	0	0	0	0	0	0	0	0	0	0	16	0	0	0	0	0	0	0	0	0	0	0	0	1	0	0	0	0
HWI-M03023:30:000000000-AB188:1:1102:14427:5298_CONS_SUB_SUB	0.94	AB445554	146	NA	NA	NA	NA	Rosales	NA	[]	NA	3744	attcggttttctgaagacaaacaaggattcagaaggcgataataaaaaag	order	37	1	0	0	0	29	0	0	0	8	4	0	1	0	0	0	0	0	4	0	0	0	0	0	0	0	0	0	0	0	2	0	0	0	0
HWI-M03023:30:000000000-AB188:1:2109:16714:7257_CONS_SUB_SUB	0.975	AJ577458	146	4070	Solanaceae	NA	NA	Cestreae	NA	['Cestrum longiflorum']	NA	424559	atcctttatttcggaaaacaaacaaaggttcagacaaaag	tribe	3	0	0	0	0	0	0	1	0	0	0	0	0	29	17	0	0	0	0	0	0	0	0	0	9	2	0	0	0	27	0	0	0	0	0
HWI-M03023:41:000000000-ABUB0:1:1101:22241:12521_CONS_SUB_SUB	0.978723404	AB817687	146	4637	Musaceae	NA	NA	Musaceae	NA	['Musa rosea', 'Musa ornata']	NA	4637	atccttattttgagaaaacaaaggtttataaaactataatttaaaag	family	4	0	0	0	0	0	0	0	0	0	0	0	0	0	0	0	0	0	0	0	0	0	0	0	0	0	0	0	0	0	0	0	0	0	0
HWI-M03023:30:000000000-AB188:1:1101:19657:18794_CONS_SUB_SUB	0.982758621	AF522940	146	3803	Fabaceae	NA	NA	Mimosoideae	NA	['Acacia congesta', 'Acacia lineata', 'Acacia restiacea']	NA	3807	atcctgttttccgaaaaccaagaagagttcagaaagggagaataaaataaagaaaaag	subfamily	15	0	0	0	0	0	0	0	6	0	0	0	0	0	0	0	0	0	0	0	0	0	0	0	0	0	0	0	0	0	0	0	0	0	0
HWI-M03023:30:000000000-AB188:1:1103:5257:16725_CONS_SUB_SUB	0.955555556	AY614290	146	4613	Bromeliaceae	NA	NA	Bromeliaceae	NA	['Tillandsia disticha', 'Tillandsia tectorum', 'Tillandsia gardneri', 'Racinaea venusta', 'Barfussia wagneriana', 'Tillandsia heubergeri', 'Tillandsia demissa', 'Lemeltonia dodsonii']	NA	4613	atctttcttttgggaaaacaagagtataaaactggaataaaaaaa	family	15	0	0	0	0	0	0	0	0	0	0	1	0	0	1	0	0	0	0	0	0	0	0	0	0	0	0	0	0	0	0	0	0	0	0
HWI-M03023:30:000000000-AB188:1:1102:20259:11770_CONS_SUB_SUB	0.980392157	AY594510	146	23672	Sapindaceae	NA	NA	Sapindaceae	NA	['Dimocarpus longan', 'Deinbollia borbonica', 'Radlkofera sp. 2 Adeyemi 3459', 'Talisia nervosa']	NA	23672	atcccgttttatgaaaacaaaacaaacagtggttcagaaagtgagaaaagg	family	12	0	0	0	0	0	0	0	0	0	0	0	0	0	0	0	0	0	0	0	0	0	0	0	0	0	38	0	0	0	0	0	0	1	0
HWI-M03023:30:000000000-AB188:1:1102:6382:12602_CONS_SUB_SUB	0.94	AB445554	145	NA	NA	NA	NA	Rosales	NA	[]	NA	3744	atccggttttctgaagacaatcaaggattcagaaggcgataataaaaaag	order	37	0	0	0	0	39	0	0	0	3	32	0	0	0	0	0	0	0	8	0	0	0	0	1	0	0	0	0	0	0	2	0	0	0	0
HWI-M03023:30:000000000-AB188:1:1117:24376:7901_CONS_SUB_SUB	0.959183673	JX508606	145	4731	Typhaceae	NA	NA	Typhaceae	NA	['Typha angustifolia', 'Typha latifolia']	NA	4731	atccttattttgagaaaacaagggtttataaaactagaagaaaaaag	family	7	0	0	0	0	0	0	0	0	0	0	0	0	0	1	0	0	0	0	0	0	0	0	0	0	0	0	0	0	0	0	0	0	0	0
HWI-M03023:30:000000000-AB188:1:1101:22119:7292_CONS_SUB_SUB	0.94	AB445554	144	NA	NA	NA	NA	Rosales	NA	[]	NA	3744	atccggttttctgaagacaaacaaggatgcagaaggcgataataaaaaag	order	37	0	0	0	0	58	0	0	0	5	3	0	0	0	0	0	0	0	1	0	0	0	0	0	0	0	0	0	0	0	4	0	0	0	0
HWI-M03023:41:000000000-ABUB0:1:2110:24177:11992_CONS_SUB_SUB	0.982758621	AF522940	144	3803	Fabaceae	NA	NA	Mimosoideae	NA	['Acacia congesta', 'Acacia lineata', 'Acacia restiacea']	NA	3807	atcctgttttccgaaaaccaagaagagttcagaaagggagaataaaataaaagaaaag	subfamily	15	0	0	0	0	0	0	0	29	0	0	0	0	0	0	0	0	0	0	0	0	0	0	0	0	0	0	0	0	0	0	0	0	0	0
HWI-M03023:30:000000000-AB188:1:1101:18499:10788_CONS_SUB_SUB	0.983050847	AF195689	144	3803	Fabaceae	NA	NA	Mimosoideae	NA	['Acacia multispicata', 'Acacia latisepala', 'Inga stipularis', 'Acacia incrassata', 'Acacia hystrix', 'Acacia decora', 'Acacia buxifolia', 'Acacia suaveolens']	NA	3807	atcctgttttccgaaaaccaagaagagttcagaaagggagaataaaataaaaaaaaaaa	subfamily	16	0	0	0	0	0	0	0	36	0	0	0	0	1	0	0	0	0	0	0	0	0	0	0	0	0	0	1	0	1	0	0	0	0	0
HWI-M03023:41:000000000-ABUB0:1:2119:13773:24643_CONS_SUB_SUB	0.953125	AB817344	144	3931	Myrtaceae	NA	NA	Myrtoideae	NA	[]	NA	1699513	atcctgttttacgaaaaccaacaaaacaacaagggttcattaagcgcggataaaaaaaggatag	subfamily	24	0	0	0	0	0	0	0	0	0	0	0	0	0	0	0	0	0	0	0	0	0	0	0	0	0	0	0	0	0	0	0	0	0	0
HWI-M03023:30:000000000-AB188:1:1101:24727:3526_CONS_SUB_SUB	0.980392157	AY594510	143	23672	Sapindaceae	NA	NA	Sapindaceae	NA	['Dimocarpus longan', 'Deinbollia borbonica', 'Radlkofera sp. 2 Adeyemi 3459', 'Talisia nervosa']	NA	23672	atcccgttttatgaaaacaaaacaaacaggggttcagagagtgagaaaagg	family	12	0	0	0	0	0	0	0	0	0	0	0	0	0	0	0	0	0	0	0	0	0	0	0	0	0	52	0	0	0	0	0	0	0	0
HWI-M03023:30:000000000-AB188:1:2117:23669:12168_CONS_SUB_SUB	0.910714286	FJ039156	142	39998	Melastomataceae	40017	Mouriri	Mouriri	NA	['Mouriri crassifolia', 'Mouriri sp. B1-020']	NA	40017	atcctgttttacgaaaaccatcagcagttgagaaagcgagaatacaaaaagaatag	genus	2	0	1	0	0	0	0	0	54	0	0	0	15	0	0	0	0	0	0	0	0	0	0	0	0	0	0	0	0	0	0	0	0	0	0
HWI-M03023:30:000000000-AB188:1:1101:15274:18960_CONS_SUB_SUB	0.959183673	AY794626	142	3977	Euphorbiaceae	NA	NA	Hippomaneae	NA	['Stillingia lineata', 'Spegazziniophytum patagonicum']	NA	235893	atcctgttttacgaaaacaaacaaaggttcagaaatacagaaacaaagg	tribe	4	0	0	0	0	0	0	0	20	0	0	0	0	0	0	0	0	0	0	0	0	0	0	0	0	0	0	0	0	0	0	0	0	0	2
HWI-M03023:30:000000000-AB188:1:1112:18383:23638_CONS_SUB_SUB	0.955555556	AF188783	142	4613	Bromeliaceae	NA	NA	Bromeliaceae	NA	[]	NA	4613	atctttattttgggaaaacaagggtataaaactggaataaaaaaa	family	60	0	0	0	0	0	0	0	1	0	0	1	1	0	0	0	0	0	0	0	0	0	0	0	0	0	0	0	0	0	0	0	0	0	0
HWI-M03023:30:000000000-AB188:1:1103:15069:24922_CONS_SUB_SUB	0.941176471	HQ696727	141	3629	Malvaceae	NA	NA	Malvoideae	NA	['Hibiscus rosa-sinensis', 'Kosteletzkya adoensis', 'Sida sp. TRK-2015']	NA	214907	atcctattatgttacgaaaataatcatgaacaaaggttcagcaagcgagaataataaaaaaaggaaag	subfamily	6	0	12	0	0	0	1	1	0	0	0	25	0	0	0	0	0	0	0	0	0	0	0	0	0	0	0	0	0	0	0	0	0	0	0
HWI-M03023:30:000000000-AB188:1:1117:7274:16900_CONS_SUB_SUB	0.982758621	AF522940	141	3803	Fabaceae	NA	NA	Mimosoideae	NA	[]	NA	3807	gtcctgttttccgaaaaccaagaagagttcagaaagggagaataaaataaaaaaaaag	subfamily	1	0	0	0	0	1	0	0	6	0	0	0	0	0	0	0	0	0	0	0	0	0	0	0	0	0	0	0	0	0	0	0	0	0	0
HWI-M03023:30:000000000-AB188:1:1101:23829:17990_CONS_SUB_SUB	0.941176471	HQ696727	140	3629	Malvaceae	NA	NA	Malvoideae	NA	['Hibiscus rosa-sinensis', 'Kosteletzkya adoensis', 'Sida sp. TRK-2015']	NA	214907	atcctattatgttacgaaaataaacatgaacaaaggttctgcaagcgagaataataaaaaaaggaaag	subfamily	6	0	13	0	0	0	0	0	0	0	0	31	0	0	0	0	0	0	0	0	0	0	0	0	0	0	0	0	0	0	0	0	0	0	0
HWI-M03023:30:000000000-AB188:1:1112:20832:13356_CONS_SUB_SUB	0.98	AB445570	140	NA	NA	NA	NA	Rosales	NA	['Ficus insipida']	NA	3744	atccggttttctgaaaacaaacaagggttcagaaggcaataatagaaaag	order	4	0	0	0	0	0	0	0	2	0	0	0	0	0	0	0	0	0	0	0	0	0	0	0	0	0	0	0	0	0	0	0	0	0	0
HWI-M03023:41:000000000-ABUB0:1:1109:10453:16678_CONS_SUB_SUB	0.984126984	AY632728	140	3683	Passifloraceae	3684	Passiflora	Passiflora	NA	['Passiflora urubiciensis', 'Passiflora arbelaezii']	NA	3684	atcctgttttccgaaaacaaaaaaacaacaaaggttcataaagacaaaatcagaataaaaaag	genus	3	0	0	0	0	0	0	0	0	0	0	0	0	0	0	0	0	0	0	0	0	0	0	0	0	0	0	0	0	0	0	0	0	0	0
HWI-M03023:30:000000000-AB188:1:2102:22015:14411_CONS_SUB_SUB	0.958333333	AJ404903	139	4710	Arecaceae	NA	NA	Arecaceae	NA	[]	NA	4710	atccttattttgagaaaacaagggttgataaaactagaataaaaaag	family	16	0	0	0	0	0	0	0	0	0	0	0	0	0	0	1	0	0	0	0	0	0	0	0	0	0	0	0	0	0	0	1	0	0	0
HWI-M03023:30:000000000-AB188:1:1101:17542:4991_CONS_SUB_SUB	0.94	AB445554	138	NA	NA	NA	NA	Rosales	NA	[]	NA	3744	atccgggtttctgaagacaaacaaggattcagaaggcgataataaaaaag	order	37	0	0	0	0	47	0	0	0	2	7	0	0	0	0	0	0	0	7	0	0	0	0	0	0	0	0	0	0	0	3	0	0	0	0
HWI-M03023:41:000000000-ABUB0:1:1101:8936:24867_CONS_SUB_SUB	0.957446809	AB817687	138	4637	Musaceae	NA	NA	Musaceae	NA	['Musa rosea', 'Musa ornata']	NA	4637	atccttatttagagaaaacaaaggtttataaaactagaatataaaag	family	4	0	0	0	0	0	0	0	0	0	0	0	0	0	0	0	0	0	0	0	0	0	0	0	0	0	0	0	0	0	0	0	0	0	0
HWI-M03023:30:000000000-AB188:1:1101:17991:16823_CONS_SUB_SUB	0.953488372	HQ412969	138	24966	Rubiaceae	NA	NA	Rubioideae	NA	['Psychotria hispidula']	NA	169617	atcttgttttctgaaagcaaaggttcagaaagtgaaaaaagg	subfamily	2	0	0	0	0	0	0	0	0	0	0	0	77	0	0	0	0	0	0	0	0	0	0	0	0	0	0	0	0	0	0	0	0	0	0
HWI-M03023:41:000000000-ABUB0:1:1101:26363:11323_CONS_SUB_SUB	0.688888889	JQ682697	138	NA	NA	NA	NA	Pentapetalae	NA	[]	NA	1437201	atcctgttttcataaaacaagggttcagaagccaaatcctgttttcataaaacaagggttcagaaggtgagaaccaaaaaagg	no rank	25	0	0	0	0	0	0	0	0	0	0	0	0	0	0	0	0	0	0	0	0	0	0	0	0	0	0	0	0	0	0	0	0	0	0
HWI-M03023:30:000000000-AB188:1:1104:10850:20740_CONS_SUB_SUB	0.959183673	AY794626	137	3977	Euphorbiaceae	NA	NA	Hippomaneae	NA	['Stillingia lineata', 'Spegazziniophytum patagonicum']	NA	235893	atcctgttttccgaaaacaaacaaaggtgcagaaatacagaaacaaagg	tribe	4	0	0	0	0	0	0	0	5	0	0	0	0	0	0	0	0	0	0	0	0	0	0	0	0	0	0	0	0	0	0	0	0	0	16
HWI-M03023:30:000000000-AB188:1:1101:15414:17652_CONS_SUB_SUB	0.953488372	HQ412969	137	24966	Rubiaceae	NA	NA	Rubioideae	NA	['Psychotria hispidula']	NA	169617	atcttgttttctgaaagcaaaagctcagaaagtgaaaaaagg	subfamily	2	0	0	0	0	0	0	0	0	0	0	0	68	0	0	0	0	0	0	0	0	0	0	0	0	0	0	0	0	0	0	0	0	0	0
HWI-M03023:41:000000000-ABUB0:1:1111:19046:21675_CONS_SUB_SUB	0.913793103	AB981749	137	39998	Melastomataceae	NA	NA	Melastomataceae	NA	['Pternandra echinata', 'Mouriri sp. B1-020']	NA	39998	atcctgttttacgaaaaccaacagcagttcataaagcgagaatgcaaaaagaatag	family	2	0	0	0	0	0	0	0	0	0	0	0	0	0	0	0	0	2	0	0	0	0	0	0	0	0	0	0	0	0	0	0	0	0	0
HWI-M03023:30:000000000-AB188:1:1102:28338:19042_CONS_SUB_SUB	0.96875	AB817344	136	3931	Myrtaceae	NA	NA	Myrtoideae	NA	['Psidium guajava', 'Melaleuca nodosa', 'Eucalyptus globulus', 'Myrcia bicarinata', 'Calyptranthes garciae', 'Myrcia carvalhoi', 'Myrcia minutiflora', 'Myrcia polyantha']	NA	1699513	atcctgttttacgaaaaccaacaaaacaataagggttcataaagagcgaataaaaaaagaatag	subfamily	14	0	0	0	0	0	0	8	0	0	0	0	15	0	0	0	1	0	0	0	0	0	2	0	2	0	1	0	0	0	0	0	2	0	0
HWI-M03023:30:000000000-AB188:1:1101:18620:3835_CONS_SUB_SUB	0.9	AJ577458	136	NA	NA	NA	NA	Solanales	NA	['Solanum rovirosanum', 'Convolvulus arvensis', 'Cestrum longiflorum', 'Nicotiana amplexicaulis']	NA	4069	atcctttatttcggaaaacaaaggttcagaaaaaag	order	17	0	0	0	0	0	0	0	0	0	0	0	0	29	29	0	0	4	0	0	0	0	0	0	3	3	0	0	0	19	0	0	0	0	0
HWI-M03023:41:000000000-ABUB0:1:1105:20917:24572_CONS_SUB_SUB	0.928571429	AB981749	135	39998	Melastomataceae	NA	NA	Melastomataceae	NA	['Pternandra echinata', 'Mouriri sp. B1-020']	NA	39998	atcctgttttacgaaaaccaacagcagttcataaagagagaatacaaaaagaatag	family	2	0	0	0	0	0	1	0	0	0	0	0	0	1	0	0	0	3	0	0	1	0	0	0	0	0	0	0	0	0	0	0	0	0	0
HWI-M03023:30:000000000-AB188:1:1102:27153:18553_CONS_SUB_SUB	0.982758621	AF522940	135	3803	Fabaceae	NA	NA	Mimosoideae	NA	['Acacia congesta', 'Acacia lineata', 'Acacia restiacea']	NA	3807	atcctgttttccgaaaaccaagaagagttcagaaagggagaataaaataagaaaaaag	subfamily	15	0	0	0	0	0	0	0	5	0	0	0	0	1	0	0	0	0	0	0	0	0	0	0	0	0	0	0	0	0	0	0	0	0	0
HWI-M03023:30:000000000-AB188:1:1106:5820:7617_CONS_SUB_SUB	0.962264151	JX091827	135	3647	Caricaceae	NA	NA	Caricaceae	NA	['Jacaratia dolichaula', 'Jacaratia chocoensis']	NA	3647	atcctgttttacgagaacaaacaaaacaagaaatcagaaagcgagaaaaaggg	family	6	0	0	0	0	0	0	0	0	0	0	0	0	1	0	0	0	0	0	0	0	0	0	0	0	0	0	0	0	1	0	0	0	0	0
HWI-M03023:30:000000000-AB188:1:2117:17713:22398_CONS_SUB_SUB	0.975	AB817685	135	4070	Solanaceae	4071	Capsicum	Capsicum	NA	[]	NA	4071	tcctattttctgaaaacaaataaaggttcagaaaaaaag	genus	2	0	0	0	0	0	0	0	0	0	0	0	0	0	0	0	0	0	0	0	0	0	0	0	0	0	0	0	0	0	0	0	0	0	0
HWI-M03023:30:000000000-AB188:1:1103:19279:14807_CONS_SUB_SUB	0.5	AY424796	134	NA	NA	NA	NA	Embryophyta	NA	[]	NA	3193	atccttgttttgagaaaaaat	no rank	33493	0	1	0	0	0	0	0	0	0	0	0	0	0	0	0	0	0	0	0	1	0	0	0	0	0	0	0	0	0	0	0	0	0	108
HWI-M03023:30:000000000-AB188:1:1117:25240:21175_CONS_SUB_SUB	0.952380952	AY145346	134	16739	Piperaceae	13215	Piper	Piper	NA	['Piper sanctum', 'Piper imperiale', 'Piper aduncum', 'Piper magnificum', 'Piper arboreum', 'Piper humistratum', 'Piper nudifolium', 'Piper pseudofuligineum']	NA	13215	atcctatttttcagaaaacacgagttaagaaagcgaggaagg	genus	13	0	0	0	0	0	0	1	0	0	0	0	1	0	0	0	0	15	0	0	0	0	0	0	0	0	0	0	0	0	0	0	1	0	0
HWI-M03023:30:000000000-AB188:1:1107:10829:4503_CONS_SUB_SUB	0.975	AJ577458	134	4070	Solanaceae	NA	NA	Cestreae	NA	['Cestrum longiflorum']	NA	424559	atcctttatttcggaaaacaaaaaaaggttcagaaaaaag	tribe	3	0	0	0	0	0	0	0	0	0	0	0	0	31	19	0	0	1	0	0	0	0	0	0	3	0	0	0	0	28	0	0	0	0	0
HWI-M03023:30:000000000-AB188:1:1101:22751:5364_CONS_SUB_SUB	0.98	AB445570	134	NA	NA	NA	NA	Rosales	NA	['Ficus insipida']	NA	3744	atccggttttctgaaaacaaacaagggttcagaaggcaataataagaaag	order	4	0	0	0	0	0	0	0	0	0	0	0	0	0	0	0	0	0	0	0	0	0	0	0	0	0	0	0	0	0	0	0	0	0	0
HWI-M03023:30:000000000-AB188:1:1101:16471:4860_CONS_SUB_SUB	0.525	AB817498	133	NA	NA	NA	NA	Embryophyta	NA	[]	NA	3193	atcctttttttgagaaaaaag	no rank	463122	0	19	0	0	0	0	3	0	0	0	0	0	1	0	0	0	1	0	0	5	0	0	0	1	0	0	0	0	0	0	0	0	0	8
HWI-M03023:41:000000000-ABUB0:1:1108:24168:10131_CONS_SUB_SUB	0.929824561	AB981749	133	39998	Melastomataceae	NA	NA	Melastomataceae	NA	['Pternandra echinata', 'Mouriri sp. B1-020']	NA	39998	atcctgttttacgaaaaccaacaggagttcataaagcgagaatacaaaaagaatag	family	2	0	0	0	0	0	1	0	4	0	0	0	5	0	0	0	0	2	0	0	0	0	0	0	0	0	1	0	0	0	0	0	0	0	0
HWI-M03023:41:000000000-ABUB0:1:1103:11585:10960_CONS_SUB_SUB	0.957446809	AB817687	133	4637	Musaceae	NA	NA	Musaceae	NA	['Musa rosea', 'Musa ornata']	NA	4637	atccttattttgagaaaacaaaggattataaaactagaatataaaag	family	4	0	0	0	0	0	0	0	0	0	0	0	0	0	0	0	0	0	0	0	0	0	0	0	0	0	0	0	0	0	0	0	0	0	0
HWI-M03023:41:000000000-ABUB0:1:1112:16119:2144_CONS_SUB_SUB	0.5	AB684440	133	NA	NA	NA	NA	Embryophyta	NA	[]	NA	3193	atccttgttttcagaaaaag	no rank	80504	0	0	0	0	0	0	0	0	0	0	0	0	0	0	0	6	0	0	0	0	0	0	0	0	0	0	0	0	0	0	63	0	0	0
HWI-M03023:30:000000000-AB188:1:1101:9995:2672_CONS_SUB	0.793103448	KP756723	133	NA	NA	NA	NA	Mesangiospermae	NA	[]	NA	1437183	atcctgttttctgaaaacaaacaaaggttcagaaaaaaaggataggtggactcaatgg	no rank	1334	0	0	0	0	0	0	0	0	0	0	0	0	0	0	0	0	0	0	0	0	0	0	0	0	0	131	0	0	0	0	0	0	0	0
HWI-M03023:41:000000000-ABUB0:1:1111:26127:15133_CONS_SUB_SUB	0.955555556	AF188795	133	4613	Bromeliaceae	NA	NA	Bromeliaceae	NA	['Tillandsia disticha', 'Tillandsia tectorum', 'Tillandsia gardneri', 'Racinaea venusta', 'Barfussia wagneriana', 'Tillandsia heubergeri', 'Tillandsia demissa', 'Lemeltonia dodsonii']	NA	4613	atctttcttttgggaaagcaagggtatacaactagagtaaaaaag	family	15	0	0	0	0	0	0	0	0	0	0	0	0	0	0	0	0	0	0	0	0	0	0	0	0	0	0	0	0	0	0	0	0	0	0
HWI-M03023:30:000000000-AB188:1:1119:7646:14510_CONS_SUB_SUB	0.96875	AB817344	132	3931	Myrtaceae	NA	NA	Myrtoideae	NA	['Psidium guajava', 'Melaleuca nodosa', 'Eucalyptus globulus', 'Myrcia bicarinata', 'Calyptranthes garciae', 'Myrcia carvalhoi', 'Myrcia minutiflora', 'Myrcia polyantha']	NA	1699513	atcctgttttacgaaaaccaacaaaacaataagggttaataaagagcgaataaaaaaaggatag	subfamily	14	0	1	0	0	2	1	2	0	0	0	0	8	0	0	0	1	0	0	3	0	0	0	0	1	0	0	0	0	0	0	0	1	0	0
HWI-M03023:30:000000000-AB188:1:1101:13748:6482_CONS_SUB_SUB	0.94	AB445554	132	NA	NA	NA	NA	Rosales	NA	[]	NA	3744	atccggttttctgaagaccaacaaggattcagaaggcgataataaaaaag	order	37	0	0	0	0	33	0	0	1	4	7	0	1	0	0	0	0	0	3	0	0	0	0	0	0	0	0	0	0	0	4	0	0	0	0
HWI-M03023:41:000000000-ABUB0:1:1101:16485:4506_CONS_SUB_SUB	1	AY794792	132	3977	Euphorbiaceae	NA	NA	Alchorneae	NA	[]	NA	235879	atcctgttttccgaaaacaagcaaaagttcataaagacaagacagaataaaaaaaaag	tribe	1	0	0	0	0	0	43	0	0	0	0	0	0	0	0	0	0	0	0	0	0	0	0	0	0	0	0	0	0	0	0	0	0	0	0
HWI-M03023:30:000000000-AB188:1:1101:7022:5171_CONS_SUB_SUB	0.892857143	AB981749	132	NA	NA	NA	NA	Myrtales	NA	['Pternandra echinata', 'Mouriri crassifolia', 'Pilidiostigma tropicum', 'Mouriri sp. B1-020']	NA	41944	atcctgttatacgaaaaccaacagcagttgagaaagcgagaatacaaaaagaatag	order	6	0	0	0	0	0	0	0	61	0	0	0	24	1	0	0	0	0	0	0	0	0	0	0	0	0	0	0	0	0	0	0	0	0	0
HWI-M03023:30:000000000-AB188:1:1101:13347:10515_CONS_SUB_SUB	0.983050847	AF195689	132	3803	Fabaceae	NA	NA	Mimosoideae	NA	['Acacia multispicata', 'Acacia latisepala', 'Inga stipularis', 'Acacia incrassata', 'Acacia hystrix', 'Acacia decora', 'Acacia buxifolia', 'Acacia suaveolens']	NA	3807	atcctgttttccgaaaaccaagaagagtccagaaagggagaataaaataaaaaaaaaag	subfamily	16	0	0	0	0	0	0	0	17	0	0	0	0	0	0	0	0	0	0	0	0	0	0	0	0	0	0	0	0	0	0	0	0	0	0
HWI-M03023:41:000000000-ABUB0:1:2118:18947:19665_CONS_SUB_SUB	0.977777778	AF188795	132	4613	Bromeliaceae	NA	NA	Tillandsioideae	NA	[]	NA	1908689	tctttcttttgggaaagcaagggtataaaactagaataaaaaag	subfamily	2	0	0	0	0	0	0	0	0	0	0	0	0	0	0	0	0	0	0	0	0	0	0	0	0	0	0	0	0	0	0	0	0	0	0
HWI-M03023:30:000000000-AB188:1:1101:25568:14566_CONS_SUB_SUB	1	HM536231	131	24966	Rubiaceae	979636	Jackiopsis	Jackiopsis ornata	979637	['Jackiopsis ornata']	Jackiopsis ornata	979637	atcctgttttccgaaaccaagggttcagaaagtgaaaaaag	species	1	0	85	0	0	0	0	0	0	0	0	0	0	0	0	0	0	0	0	0	44	0	0	0	0	0	0	0	0	0	0	0	0	0	0
HWI-M03023:30:000000000-AB188:1:1101:28775:14959_CONS_SUB_SUB	0.525	AF175134	131	NA	NA	NA	NA	Embryophyta	NA	[]	NA	3193	atccttattttgagaaaaaag	no rank	49100	0	8	0	0	0	0	0	0	0	0	0	0	0	1	0	0	0	0	0	3	0	0	0	0	0	0	0	0	0	0	0	1	0	3
HWI-M03023:30:000000000-AB188:1:1101:26898:14885_CONS_SUB_SUB	0.94	AB445554	131	NA	NA	NA	NA	Rosales	NA	[]	NA	3744	atccggttttctgtagacaaacaaggattcagaaggcgataataaaaaag	order	37	0	0	0	0	28	0	0	0	13	17	0	0	0	0	0	0	0	4	0	0	0	0	0	0	0	0	0	0	0	26	0	0	0	0
HWI-M03023:30:000000000-AB188:1:1101:25679:4359_CONS_SUB_SUB	0.892857143	AB981749	131	NA	NA	NA	NA	Myrtales	NA	['Pternandra echinata', 'Mouriri crassifolia', 'Pilidiostigma tropicum', 'Mouriri sp. B1-020']	NA	41944	atcctgttttacgaaaaccaacagcagttgagaaagcgagaatactaaaagaatag	order	6	0	0	0	0	0	0	0	73	0	0	1	7	0	1	0	0	0	0	0	0	0	0	0	0	0	0	0	0	0	0	0	0	0	0
HWI-M03023:30:000000000-AB188:1:1102:12281:16663_CONS_SUB_SUB	0.941176471	HQ696727	130	3629	Malvaceae	NA	NA	Malvoideae	NA	['Hibiscus rosa-sinensis', 'Kosteletzkya adoensis', 'Sida sp. TRK-2015']	NA	214907	atcctattatgttacgaaaataaacatgaacaaaggttcagctagcgagaataataaaaaaaggaaag	subfamily	6	0	7	0	0	0	1	0	0	0	0	46	0	0	0	0	0	0	0	0	0	0	0	0	0	0	0	0	0	0	0	0	0	0	0
HWI-M03023:30:000000000-AB188:1:1102:23583:6836_CONS_SUB_SUB	0.94	AB445554	130	NA	NA	NA	NA	Rosales	NA	[]	NA	3744	atccggttttctgaagacaaataaggattcagaaggcgataataaaaaag	order	52	0	0	0	0	17	0	0	0	7	7	0	0	0	0	0	0	0	12	0	0	0	0	0	0	0	0	0	0	0	5	0	0	0	0
HWI-M03023:30:000000000-AB188:1:2109:27696:6898_CONS_SUB_SUB	0.958333333	AJ404903	130	4710	Arecaceae	NA	NA	Arecaceae	NA	['Hyophorbe indica', 'Chuniophoenix nana', 'Ceroxylon quindiuense', 'Reinhardtia latisecta', 'Attalea allenii', 'Aiphanes grandis']	NA	4710	atccttattttgagaaaacaagggtttataaagctagaataaaaaag	family	15	0	0	0	0	1	0	0	0	0	0	0	0	0	0	0	0	0	0	0	0	0	0	0	0	0	0	0	0	0	0	0	0	0	0
HWI-M03023:30:000000000-AB188:1:2115:14779:9513_CONS_SUB_SUB	0.98245614	AF522961	130	3803	Fabaceae	NA	NA	Mimosoideae	NA	[]	NA	3807	atcctgttttccgaaaaccaagaggagttcagaaagggagaataaaataaaaaaaag	subfamily	2	0	0	0	0	0	0	0	2	0	0	0	0	0	0	0	0	0	0	0	0	0	0	0	0	0	0	0	0	0	0	0	0	0	0
HWI-M03023:41:000000000-ABUB0:1:1116:20563:14767_CONS_SUB_SUB	0.965517241	AF522940	130	3803	Fabaceae	NA	NA	Mimosoideae	NA	[]	NA	3807	atcctgtttcccgaagaccaagaagagttcagaaagggagaataaaataaaaaaaaag	subfamily	51	0	0	0	0	0	0	0	0	0	0	0	0	0	0	0	0	0	0	0	0	0	0	0	0	0	0	0	0	0	0	0	0	0	0
HWI-M03023:30:000000000-AB188:1:2105:21774:12298_CONS_SUB	0.956521739	AF188796	130	4613	Bromeliaceae	NA	NA	Bromeliaceae	NA	[]	NA	4613	atctttcttttgggaaaacaagggtataaaactggaataaaaaaag	family	31	0	0	0	0	0	0	0	0	0	0	0	0	0	0	0	0	0	0	0	0	0	0	0	1	0	1	0	0	0	0	0	0	0	0
HWI-M03023:41:000000000-ABUB0:1:1104:21700:5671_CONS_SUB_SUB	0.977272727	AF034889	129	24079	Bignoniaceae	NA	NA	Bignoniaceae	NA	['Campsidium valdivianum', 'Tecomaria capensis', 'Godmania aesculifolia', 'Tabebuia chrysotricha', 'Radermachera frondosa', 'Tabebuia heterophylla', 'Catophractes alexandri']	NA	24079	atccttttttctcaaaacaaaggttcagaaaaggaaaaaaaaag	family	10	0	0	0	0	0	0	0	0	0	0	0	0	0	0	0	0	1	0	0	0	0	0	0	0	0	0	0	0	0	0	0	0	0	0
HWI-M03023:30:000000000-AB188:1:1111:11724:7576_CONS_SUB_SUB	0.98	AB445570	129	NA	NA	NA	NA	Rosales	NA	['Ficus insipida']	NA	3744	atccggttttctgaaaacaaacaagggttcggaaggcaataataaaaaag	order	4	0	0	0	0	0	0	0	0	0	0	0	0	0	0	0	0	0	0	0	0	0	0	0	0	0	0	0	0	0	0	0	0	0	0
HWI-M03023:41:000000000-ABUB0:1:1101:8514:18922_CONS_SUB_SUB	0.978723404	AB817687	128	4637	Musaceae	NA	NA	Musaceae	NA	['Musa rosea', 'Musa ornata']	NA	4637	atccttattttgagaaaacaaaggtttataaaactagactttaaaag	family	4	0	0	0	0	0	0	0	0	0	0	0	0	0	0	0	0	0	0	0	0	0	0	0	0	0	0	0	0	0	0	0	0	0	0
HWI-M03023:30:000000000-AB188:1:1101:27013:18967_CONS_SUB_SUB	0.983050847	AF195689	128	3803	Fabaceae	NA	NA	Mimosoideae	NA	['Acacia multispicata', 'Acacia latisepala', 'Inga stipularis', 'Acacia incrassata', 'Acacia hystrix', 'Acacia decora', 'Acacia buxifolia', 'Acacia suaveolens']	NA	3807	atcctgttttccgaagaccaagaagagttcagaaagggagaataaaataaaaaaaaaag	subfamily	16	0	0	0	0	0	0	0	19	0	0	0	0	0	0	0	0	0	0	0	0	0	0	0	0	0	0	0	0	0	0	0	0	0	0
HWI-M03023:30:000000000-AB188:1:1118:16686:17302_CONS_SUB_SUB	0.487179487	AY558832	128	NA	NA	NA	NA	Embryophyta	NA	[]	NA	3193	atcctgttttgagaaaaag	no rank	26626	0	0	0	0	0	0	0	1	0	0	0	0	0	0	0	6	0	0	0	0	0	0	0	0	0	0	0	0	0	0	50	0	0	0
HWI-M03023:30:000000000-AB188:1:1101:23619:20828_CONS_SUB_SUB	0.962264151	JX091827	128	3647	Caricaceae	NA	NA	Caricaceae	NA	['Jacaratia dolichaula', 'Jacaratia chocoensis']	NA	3647	atcctgttttacgacaacaaacaaaacaagaattcagaaagcgagaaaaaggg	family	6	0	0	0	0	0	0	0	0	0	0	0	0	0	0	0	0	0	0	0	0	0	0	0	0	0	0	0	0	0	0	0	0	0	0
HWI-M03023:30:000000000-AB188:1:2117:19260:2912_CONS_SUB_SUB	0.958333333	AJ404903	128	4710	Arecaceae	NA	NA	Arecaceae	NA	[]	NA	4710	atccttattttgaggaaacaagggtttataaaactagaataaaaaag	family	16	0	0	0	0	0	0	0	0	0	0	0	0	0	0	0	0	0	0	0	0	0	0	0	0	0	0	0	0	0	0	0	0	0	0
HWI-M03023:30:000000000-AB188:1:1116:11555:20449_CONS_SUB_SUB	0.5	KF277636	127	NA	NA	NA	NA	Embryophyta	NA	[]	NA	3193	atccttgttttgtgaaaaag	no rank	23606	0	0	0	0	1	0	0	0	0	0	0	0	0	0	0	6	0	0	0	0	0	0	0	0	0	0	0	0	1	0	50	0	0	0
HWI-M03023:30:000000000-AB188:1:1118:13387:17146_CONS_SUB_SUB	0.982758621	AF522940	127	3803	Fabaceae	NA	NA	Mimosoideae	NA	[]	NA	3807	atcctgttttccgaaaaccaagaagagttcaggaagggagaataaaataaaaaaaaag	subfamily	1	0	0	0	0	1	0	0	15	0	0	0	0	0	0	0	0	0	0	0	0	0	0	0	0	0	0	0	0	0	0	0	0	0	0
HWI-M03023:30:000000000-AB188:1:1101:18668:19199_CONS_SUB_SUB	0.892857143	AB981749	127	NA	NA	NA	NA	Myrtales	NA	['Pternandra echinata', 'Mouriri crassifolia', 'Pilidiostigma tropicum', 'Mouriri sp. B1-020']	NA	41944	atcctgttttacgaaaaacaacagcagttgagaaagcgagaatacaaaaagaatag	order	6	0	0	0	0	0	0	0	37	0	0	0	8	0	0	0	0	0	0	0	0	0	0	0	0	0	0	0	0	0	0	0	0	0	0
HWI-M03023:30:000000000-AB188:1:1104:4825:13136_CONS_SUB_SUB	0.941176471	HQ696727	126	3629	Malvaceae	NA	NA	Malvoideae	NA	['Hibiscus rosa-sinensis', 'Kosteletzkya adoensis', 'Sida sp. TRK-2015']	NA	214907	atcctattatggtacgaaaataaacatgaacaaaggttcagcaagcgagaataataaaaaaaggaaag	subfamily	6	0	10	0	0	0	1	0	0	0	0	40	0	0	0	0	0	0	0	0	0	0	0	0	0	0	0	0	0	0	0	0	0	0	0
HWI-M03023:30:000000000-AB188:1:1101:13646:9362_CONS_SUB_SUB	0.982758621	AF522940	126	3803	Fabaceae	NA	NA	Mimosoideae	NA	['Acacia congesta', 'Acacia lineata', 'Acacia restiacea']	NA	3807	atcctgctttccgaaaaccaagaagagttcagaaagggagaataaaataaaaaaaaag	subfamily	13	0	0	0	0	0	0	0	10	0	0	0	0	0	0	0	0	0	0	0	0	0	0	0	0	0	0	0	0	0	0	0	0	0	0
HWI-M03023:30:000000000-AB188:1:1102:6441:8746_CONS_SUB_SUB	0.979591837	AY794626	126	3977	Euphorbiaceae	NA	NA	Hippomaneae	NA	[]	NA	235893	atccggttatccgaaaacaaacaaaggttcagaaatacagaaacaaagg	tribe	2	0	0	0	0	0	0	0	2	0	0	0	0	0	0	0	0	0	0	0	0	0	0	0	0	0	0	0	0	0	0	0	0	0	14
HWI-M03023:30:000000000-AB188:1:1101:8996:3327_CONS_SUB_SUB	0.953488372	HQ412969	126	24966	Rubiaceae	NA	NA	Rubioideae	NA	['Psychotria hispidula']	NA	169617	atcttgttttctgaaagcaaaagttcagaaagtgaaagaagg	subfamily	2	0	0	0	0	0	0	0	0	0	0	0	68	0	0	0	0	0	0	0	0	0	0	0	0	0	0	0	0	0	0	0	0	0	0
HWI-M03023:30:000000000-AB188:1:1117:12775:11575_CONS_SUB_SUB	0.962264151	JX091827	126	3647	Caricaceae	NA	NA	Caricaceae	NA	['Jacaratia dolichaula', 'Jacaratia chocoensis']	NA	3647	atcctgttttacgagtacaaacaaaacaagaattcagaaagcgagaaaaaggg	family	6	0	0	0	0	0	0	0	0	0	0	0	0	0	0	0	0	0	0	0	0	0	0	0	0	0	0	0	0	1	0	0	0	0	0
HWI-M03023:30:000000000-AB188:1:2104:22993:22194_CONS_SUB_SUB	0.955555556	AY614290	125	4613	Bromeliaceae	NA	NA	Bromeliaceae	NA	['Tillandsia disticha', 'Tillandsia tectorum', 'Tillandsia gardneri', 'Racinaea venusta', 'Barfussia wagneriana', 'Tillandsia heubergeri', 'Tillandsia demissa', 'Lemeltonia dodsonii']	NA	4613	atctttcttttgagaaaacaagggtataaaactggaataaaaaaa	family	15	0	1	0	0	0	0	0	0	0	0	0	0	0	0	0	0	0	0	0	0	0	0	0	0	0	0	0	0	0	0	0	0	0	0
HWI-M03023:41:000000000-ABUB0:1:2103:3005:12546_CONS_SUB_SUB	0.957446809	AB817687	125	4637	Musaceae	NA	NA	Musaceae	NA	['Musa rosea', 'Musa ornata']	NA	4637	atccttattttgagaaaacaaaggtgtataaaactagaatataaaag	family	4	0	0	0	0	0	0	0	0	0	0	1	0	0	0	0	0	0	0	0	0	0	0	0	0	0	0	0	0	0	0	0	0	0	0
HWI-M03023:30:000000000-AB188:1:1102:17594:18133_CONS_SUB_SUB	0.982758621	AF522940	125	3803	Fabaceae	NA	NA	Mimosoideae	NA	['Acacia congesta', 'Acacia lineata', 'Acacia restiacea']	NA	3807	atcctgttttccgaaaaccaagaagagttcagaaagggagaatagaataaaaaaaaag	subfamily	13	0	0	0	0	0	0	0	13	0	0	0	0	1	0	0	0	0	0	0	0	0	0	0	0	0	0	0	0	0	0	0	0	0	0
HWI-M03023:41:000000000-ABUB0:1:1111:21516:10123_CONS_SUB_SUB	0.981818182	FJ039334	125	3499	Urticaceae	NA	NA	Urticaceae	NA	[]	NA	3499	atccggttttatgaaaacaaacaagggttaagaaagcgataataaaaaaggaaag	family	2	0	0	0	0	0	0	0	0	0	0	0	0	0	0	0	0	1	0	0	0	0	0	31	0	0	0	10	0	0	0	0	0	0	0
HWI-M03023:30:000000000-AB188:1:1101:14961:8164_CONS_SUB_SUB	0.980392157	AY594510	125	23672	Sapindaceae	NA	NA	Sapindaceae	NA	['Dimocarpus longan', 'Deinbollia borbonica', 'Radlkofera sp. 2 Adeyemi 3459', 'Talisia nervosa']	NA	23672	atcccgttttatgaaaacaaaacaaacaggggttcagaaagtgagagaagg	family	12	0	0	0	0	0	0	0	0	0	0	0	0	0	0	0	0	0	0	0	0	0	0	0	0	0	53	0	0	0	0	0	0	0	0
HWI-M03023:30:000000000-AB188:1:1105:20702:23652_CONS_SUB_SUB	0.98	AB445570	125	NA	NA	NA	NA	Rosales	NA	['Ficus insipida']	NA	3744	atccggtttcctgaaaacaaacaagggttcagaaggcaataataaaaaag	order	4	0	0	0	0	0	0	0	0	0	0	0	0	0	0	0	0	0	0	0	0	0	0	0	0	0	0	0	0	0	0	0	0	0	0
HWI-M03023:30:000000000-AB188:1:1118:18634:3966_CONS_SUB_SUB	0.959183673	AJ241284	125	4710	Arecaceae	NA	NA	Arecaceae	NA	['Hyophorbe indica', 'Chuniophoenix nana', 'Ceroxylon quindiuense', 'Reinhardtia latisecta', 'Phoenicophorium borsigianum', 'Aiphanes grandis']	NA	4710	atctttactttgagaaaacaagggtttataaaactagaataaaaaaag	family	42	0	0	0	0	0	0	0	0	0	0	0	0	0	0	0	0	0	0	0	0	0	0	0	0	0	0	0	0	0	0	0	0	0	0
HWI-M03023:30:000000000-AB188:1:1102:22288:12305_CONS_SUB_SUB	0.941176471	HQ696727	124	3629	Malvaceae	NA	NA	Malvoideae	NA	['Hibiscus rosa-sinensis', 'Kosteletzkya adoensis', 'Sida sp. TRK-2015']	NA	214907	atcctattatgttacgaaaataaacatgaacaaaggttcagcaagcgagaataataaaaaaatgaaag	subfamily	6	0	14	0	0	0	5	0	0	0	0	22	0	0	0	0	0	0	0	0	0	0	0	0	0	0	0	0	0	0	0	0	0	0	0
HWI-M03023:41:000000000-ABUB0:1:2111:14938:8312_CONS_SUB_SUB	0.96875	AB817344	124	3931	Myrtaceae	NA	NA	Myrtoideae	NA	['Psidium guajava', 'Melaleuca nodosa', 'Eucalyptus globulus', 'Myrcia bicarinata', 'Calyptranthes garciae', 'Myrcia carvalhoi', 'Myrcia minutiflora', 'Myrcia polyantha', 'Syzygium sayeri']	NA	1699513	atcctgttttacgaaaaccaacaaagcaataagggttcataaagcgcgaataaaaaaagggtag	subfamily	28	0	0	0	0	0	1	0	0	0	0	0	0	0	0	0	1	0	0	0	0	0	1	0	1	0	1	0	0	0	0	0	1	0	0
HWI-M03023:30:000000000-AB188:1:1101:26310:12662_CONS_SUB_SUB	0.927272727	FJ432260	124	3499	Urticaceae	NA	NA	Urticaceae	NA	['Urera batesii', 'Pilea racemosa', 'Pilea cavaleriei', 'Laportea peduncularis', 'Pilea elegantissima', 'Pilea foliosa', 'Pilea glabra']	NA	3499	atccatttttatcaaaacaagcaaggattcggaaatcgataataaaaaagatagg	family	18	0	0	0	0	0	0	0	0	0	0	0	0	0	0	119	0	0	0	0	0	0	0	0	0	0	0	0	0	0	0	0	0	0	0
HWI-M03023:30:000000000-AB188:1:2106:18268:22305_CONS_SUB_SUB	0.955555556	AY614290	124	4613	Bromeliaceae	NA	NA	Bromeliaceae	NA	['Tillandsia disticha', 'Tillandsia tectorum', 'Tillandsia gardneri', 'Racinaea venusta', 'Barfussia wagneriana', 'Tillandsia heubergeri', 'Tillandsia demissa', 'Lemeltonia dodsonii']	NA	4613	atctttctttagggaaaacaagggtataaaactggaataaaaaaa	family	15	0	0	0	0	0	0	0	0	0	0	0	0	0	0	1	0	0	0	0	0	0	0	0	1	0	0	0	0	0	0	0	0	0	0
HWI-M03023:30:000000000-AB188:1:2103:18046:15259_CONS_SUB_SUB	0.958333333	AJ404903	124	4710	Arecaceae	NA	NA	Arecaceae	NA	[]	NA	4710	atccttattttgagagaacaagggtttataaaactagaataaaaaag	family	16	0	0	0	0	0	0	0	0	0	0	0	0	0	0	0	0	0	0	0	0	0	0	0	0	0	0	0	0	0	0	0	0	0	0
HWI-M03023:41:000000000-ABUB0:1:1109:10288:21519_CONS_SUB_SUB	0.98	AB445570	123	NA	NA	NA	NA	Rosales	NA	['Ficus insipida']	NA	3744	atccggttttctgaaagcaaacaagggttcagaaggcaataataaaaaag	order	4	0	0	0	0	0	1	0	0	0	0	0	0	0	0	0	0	0	0	0	0	0	0	0	0	0	0	0	0	0	0	0	0	0	0
HWI-M03023:30:000000000-AB188:1:1101:17500:2216_CONS_SUB_SUB	0.958333333	AJ404903	123	4710	Arecaceae	NA	NA	Arecaceae	NA	[]	NA	4710	atccttattttgggaaaacaagggtttataaaactagaataaaaaag	family	16	0	0	0	0	0	0	0	0	0	0	0	0	1	0	0	0	0	0	0	0	0	0	0	0	0	0	0	0	0	0	0	0	0	0
HWI-M03023:30:000000000-AB188:1:1103:11711:3403_CONS_SUB_SUB	0.963636364	FJ039334	123	3499	Urticaceae	NA	NA	Urticaceae	NA	['Oreocnide frutescens']	NA	3499	atccggttttatgaaaacaaacaagggttcagaaagcgataataaaaaaggaaa	family	4	0	0	0	0	0	0	0	0	0	0	0	0	0	0	0	0	0	0	0	0	0	0	31	0	0	0	9	0	1	0	0	0	0	0
HWI-M03023:30:000000000-AB188:1:1104:6514:22281_CONS_SUB_SUB	0.96875	AB817344	122	3931	Myrtaceae	NA	NA	Myrtoideae	NA	['Psidium guajava', 'Melaleuca nodosa', 'Eucalyptus globulus', 'Myrcia bicarinata', 'Calyptranthes garciae', 'Myrcia carvalhoi', 'Myrcia minutiflora', 'Myrcia polyantha']	NA	1699513	atcctgttttacgaaaaccaacaaaacaataagggttcacaaagcgcgaataaaagaaggatag	subfamily	14	0	1	0	0	0	0	0	0	0	0	0	105	0	0	0	0	0	0	0	0	0	0	0	0	0	0	0	0	0	0	0	0	0	0
HWI-M03023:30:000000000-AB188:1:1101:17149:3694_CONS_SUB_SUB	0.983333333	AF365046	122	3803	Fabaceae	NA	NA	Mimosoideae	NA	['Acacia latisepala', 'Acacia mitchellii', 'Acacia beckleri', 'Albizia julibrissin', 'Acacia inaequilatera', 'Archidendron hirsutum', 'Albizia brevifolia']	NA	3807	tcctgttttccgaaaaccaagaagagttcagaaagggagaataaaataaaaaaaaaaag	subfamily	13	0	0	0	0	0	0	0	37	0	0	0	0	0	0	0	0	1	0	0	0	0	0	0	0	0	0	0	0	0	0	0	0	0	0
HWI-M03023:41:000000000-ABUB0:1:1104:28100:14145_CONS_SUB_SUB	0.978723404	AY041070	122	4630	Costaceae	NA	NA	Costaceae	NA	['Tapeinochilos queenslandiae', 'Costus mosaicus']	NA	4630	atccttattttgagaaaacaaaggtttataaaactagaataaaaag	family	5	0	0	0	0	0	0	0	0	0	0	0	0	0	0	0	0	0	0	0	0	0	0	0	0	0	0	0	0	0	0	0	0	0	0
HWI-M03023:30:000000000-AB188:1:1101:22632:5129_CONS_SUB_SUB	0.94	AB445554	121	NA	NA	NA	NA	Rosales	NA	[]	NA	3744	atccgattttctgaagacaaacaaggattcagaaggcgataataaaaaag	order	37	0	0	0	0	31	0	0	0	8	6	0	0	0	0	0	0	0	9	0	1	0	0	0	0	0	0	0	0	0	6	0	0	0	0
HWI-M03023:30:000000000-AB188:1:1101:10282:9959_CONS_SUB_SUB	0.975609756	EF175742	121	24079	Bignoniaceae	NA	NA	Bignonieae	NA	[]	NA	423302	atccttttttctcaaaacaaaggttcagaaaaggaaaaag	tribe	3	0	0	0	0	0	0	116	0	0	0	0	0	0	0	0	0	0	0	0	0	0	0	0	0	0	0	0	0	0	0	0	0	0	0
HWI-M03023:41:000000000-ABUB0:1:2103:11708:14588_CONS_SUB_SUB	0.981818182	FJ039334	121	3499	Urticaceae	NA	NA	Urticaceae	NA	[]	NA	3499	atccggttttatgaaaacaaacaaggtttcagaaagcgataataaaaaaggaaag	family	2	0	0	0	0	0	0	0	0	0	0	0	0	0	0	0	0	3	0	0	0	0	0	35	0	0	0	4	0	0	0	0	0	0	0
HWI-M03023:30:000000000-AB188:1:2106:11096:11657_CONS_SUB_SUB	0.955555556	AY614290	121	4613	Bromeliaceae	NA	NA	Bromeliaceae	NA	['Tillandsia disticha', 'Tillandsia tectorum', 'Tillandsia gardneri', 'Racinaea venusta', 'Barfussia wagneriana', 'Tillandsia heubergeri', 'Tillandsia demissa', 'Lemeltonia dodsonii']	NA	4613	atctttcttttgggaaaacaagggtataaaaatggaataaaaaaa	family	15	0	0	0	0	0	0	0	0	0	0	0	0	0	0	0	0	0	0	0	0	0	0	0	0	0	0	0	0	0	0	0	0	0	0
HWI-M03023:30:000000000-AB188:1:1115:15322:19517_CONS_SUB_SUB	0.95	AJ577458	120	4070	Solanaceae	NA	NA	Cestreae	NA	['Cestrum longiflorum']	NA	424559	attctttatttcggaaaacaaacaaaggctcagaaaaaag	tribe	3	0	0	0	0	1	0	0	0	0	0	0	0	0	0	0	0	0	0	0	0	0	0	0	117	0	0	0	0	0	0	0	0	0	0
HWI-M03023:30:000000000-AB188:1:1117:19995:11930_CONS_SUB_SUB	0.95	AJ577458	120	4070	Solanaceae	NA	NA	Cestreae	NA	['Cestrum longiflorum']	NA	424559	atcctttatttcggaaaacaaacaaagattcagagaaaag	tribe	3	0	0	0	0	1	0	0	0	0	0	0	0	20	20	0	0	0	0	0	0	0	0	0	5	2	0	0	0	26	0	0	0	0	0
HWI-M03023:41:000000000-ABUB0:1:1116:7587:8818_CONS_SUB	0.307692308	EU087550	120	NA	NA	NA	NA	Embryophyta	NA	[]	NA	3193	gcagaagatacg	no rank	13790	0	0	0	0	0	0	0	0	0	0	0	0	0	0	0	0	0	0	0	0	0	0	0	0	0	0	0	0	0	0	0	0	0	0
HWI-M03023:41:000000000-ABUB0:1:1104:18983:24281_CONS_SUB_SUB	0.978723404	AB817687	119	4637	Musaceae	NA	NA	Musaceae	NA	['Musa rosea', 'Musa ornata']	NA	4637	atccttattttgagaaaacaaaggtttataaaactagaatttaaaat	family	4	0	0	0	0	0	0	0	0	0	0	0	0	0	0	0	0	0	0	0	0	0	0	0	0	0	0	0	0	0	0	0	1	0	0
HWI-M03023:30:000000000-AB188:1:1101:12316:11506_CONS_SUB_SUB	0.983050847	AF195689	119	3803	Fabaceae	NA	NA	Mimosoideae	NA	['Acacia multispicata', 'Acacia latisepala', 'Inga stipularis', 'Acacia incrassata', 'Acacia hystrix', 'Acacia decora', 'Acacia buxifolia', 'Acacia suaveolens']	NA	3807	atcctgttttccgaaaaccaagaagagttcagaaagggggaataaaataaaaaaaaaag	subfamily	16	0	0	0	0	0	0	0	21	0	0	0	0	0	0	0	0	0	0	0	0	0	0	0	0	0	0	1	0	0	0	0	0	0	0
HWI-M03023:30:000000000-AB188:1:1111:26030:19351_CONS_SUB_SUB	0.984375	AB817344	118	3931	Myrtaceae	NA	NA	Myrteae	NA	['Psidium guajava']	NA	1699523	atcctgtttgacgaaaaccaacaaaacaataagggttcataaagcgcgaataaaaaaaggatag	tribe	2	0	2	0	0	0	1	3	0	0	0	0	4	0	0	0	2	0	0	1	0	0	0	0	4	0	0	0	0	1	0	0	3	0	1
HWI-M03023:30:000000000-AB188:1:1101:7695:4436_CONS_SUB_SUB	0.983050847	AF195689	118	3803	Fabaceae	NA	NA	Mimosoideae	NA	['Acacia multispicata', 'Acacia latisepala', 'Inga stipularis', 'Acacia incrassata', 'Acacia hystrix', 'Acacia decora', 'Acacia buxifolia', 'Acacia suaveolens']	NA	3807	atcctgttctccgaaaaccaagaagagttcagaaagggagaataaaataaaaaaaaaag	subfamily	16	0	0	0	0	0	0	0	18	0	0	0	0	0	0	0	0	0	0	0	0	0	0	0	0	0	0	0	0	0	0	0	0	0	1
HWI-M03023:30:000000000-AB188:1:2118:15530:23995_CONS_SUB_SUB	0.96875	AB817344	118	3931	Myrtaceae	NA	NA	Myrtoideae	NA	['Psidium guajava', 'Melaleuca nodosa', 'Eucalyptus globulus', 'Myrcia bicarinata', 'Calyptranthes garciae', 'Myrcia carvalhoi', 'Myrcia minutiflora', 'Myrcia polyantha']	NA	1699513	gtcctgttttacgaaaaccaacaaaacaataagggttcataaagcgcgaataagaaaaggatag	subfamily	14	0	0	0	0	0	0	0	0	0	0	0	1	0	0	0	0	0	0	0	0	0	0	0	0	0	0	0	0	0	0	0	0	0	0
HWI-M03023:30:000000000-AB188:1:1102:25994:16935_CONS_SUB_SUB	0.958333333	AJ404903	118	4710	Arecaceae	NA	NA	Arecaceae	NA	[]	NA	4710	atccttattttgagaaaacaggggtttataaaactagaataaaaaag	family	30	0	0	0	0	0	0	0	0	0	0	0	0	0	0	0	0	0	0	0	0	0	0	0	0	0	0	0	0	0	0	0	0	0	0
HWI-M03023:30:000000000-AB188:1:1102:12357:2020_CONS_SUB_SUB	0.941176471	HQ696727	117	3629	Malvaceae	NA	NA	Malvoideae	NA	['Hibiscus rosa-sinensis', 'Kosteletzkya adoensis', 'Sida sp. TRK-2015']	NA	214907	atcctattatgttacgaaaataaacatgaacaaggttcagcaagcgagaataataaaaaaaggaaag	subfamily	6	0	6	0	0	1	1	0	0	0	0	35	0	0	0	0	0	0	0	0	0	0	0	0	0	0	0	0	0	0	0	0	0	0	0
HWI-M03023:41:000000000-ABUB0:1:2108:14489:9919_CONS_SUB_SUB	0.928571429	AB981749	117	39998	Melastomataceae	NA	NA	Melastomataceae	NA	['Pternandra echinata', 'Mouriri sp. B1-020']	NA	39998	atcctgttttacgaaaaccaacagcagttcacaaagcgagaatacaaaaagaatag	family	2	0	0	0	0	0	1	0	0	0	0	0	0	0	0	0	0	0	0	0	0	0	0	0	0	0	0	0	0	0	0	0	0	0	0
HWI-M03023:30:000000000-AB188:1:1101:28081:10388_CONS_SUB_SUB	0.962264151	JX091827	117	3647	Caricaceae	NA	NA	Caricaceae	NA	['Jacaratia dolichaula', 'Jacaratia chocoensis']	NA	3647	atcctgttttacgagaacaaacaaaacaagaattcagaaagagagaaaaaggg	family	9	0	0	0	0	0	0	0	0	0	0	0	0	0	0	0	0	0	0	0	0	0	0	0	0	0	0	0	0	0	0	0	0	0	0
HWI-M03023:41:000000000-ABUB0:1:1103:12415:10407_CONS_SUB_SUB	0.96875	AB817344	116	3931	Myrtaceae	NA	NA	Myrtoideae	NA	['Psidium guajava', 'Melaleuca nodosa', 'Eucalyptus globulus', 'Myrcia bicarinata', 'Calyptranthes garciae', 'Myrcia carvalhoi', 'Myrcia minutiflora', 'Myrcia polyantha']	NA	1699513	atcctgttttacgaaaaccaacaaaacaataggggttcataaagcgcgaataaaaaaggatag	subfamily	14	0	0	0	0	0	5	1	1	0	0	0	6	0	0	0	0	0	0	1	0	0	0	0	0	0	1	0	0	0	0	0	2	0	1
HWI-M03023:41:000000000-ABUB0:1:1101:15436:8755_CONS_SUB_SUB	0.978723404	AB817687	116	4637	Musaceae	NA	NA	Musaceae	NA	['Musa rosea', 'Musa ornata']	NA	4637	atccttattttgagaaaacaaaggtttataaaactagaatttaaacg	family	4	0	0	0	0	0	0	0	0	0	0	0	0	0	0	0	0	0	0	0	0	0	0	0	0	0	0	0	0	0	0	0	0	0	0
HWI-M03023:30:000000000-AB188:1:1103:8934:7781_CONS_SUB_SUB	0.983050847	AF195689	116	3803	Fabaceae	NA	NA	Mimosoideae	NA	['Acacia multispicata', 'Acacia latisepala', 'Inga stipularis', 'Acacia lineata', 'Acacia incrassata', 'Acacia hystrix', 'Acacia decora', 'Acacia buxifolia', 'Acacia suaveolens']	NA	3807	atcctgttttccgaaaaccaagaagagttcagaaagggagaataaaataaaaagaaaag	subfamily	19	0	0	0	0	0	0	0	46	0	0	0	0	0	0	0	0	0	0	0	0	0	0	0	0	0	0	0	0	0	0	0	0	0	0
HWI-M03023:41:000000000-ABUB0:1:2119:11385:8885_CONS_SUB_SUB	0.981818182	FJ039334	116	3499	Urticaceae	NA	NA	Urticaceae	NA	[]	NA	3499	atccggttttatgaaaacaaacaagggttcagaaagcgataataacaaaggaaag	family	2	0	0	0	0	0	0	0	0	0	0	0	0	0	0	0	0	0	0	0	0	0	1	37	0	0	0	6	0	0	0	0	0	0	0
HWI-M03023:30:000000000-AB188:1:1101:16810:5821_CONS_SUB_SUB	0.955555556	AY614290	116	4613	Bromeliaceae	NA	NA	Bromeliaceae	NA	['Tillandsia disticha', 'Tillandsia tectorum', 'Tillandsia gardneri', 'Racinaea venusta', 'Barfussia wagneriana', 'Tillandsia heubergeri', 'Tillandsia demissa', 'Lemeltonia dodsonii']	NA	4613	atctttcttttggaaaacaagggtataaaactggaataaaaaaa	family	15	0	0	0	0	0	0	0	0	0	0	0	0	0	0	0	0	0	0	0	0	0	0	0	0	0	0	0	0	0	0	0	0	0	0
HWI-M03023:30:000000000-AB188:1:1114:5960:7272_CONS_SUB_SUB	0.96875	AB817344	115	3931	Myrtaceae	NA	NA	Myrtoideae	NA	['Psidium guajava', 'Melaleuca nodosa', 'Eucalyptus globulus', 'Myrcia bicarinata', 'Calyptranthes garciae', 'Myrcia carvalhoi', 'Myrcia minutiflora', 'Myrcia polyantha']	NA	1699513	atcctgttttacaaaaaccaacaaaacaataagggttcataaagcgcgaataaaaaaggatag	subfamily	14	0	0	0	0	0	0	1	0	0	0	0	4	0	0	0	0	0	0	0	0	0	3	0	2	0	0	0	0	0	0	0	1	0	0
HWI-M03023:30:000000000-AB188:1:1118:15051:4011_CONS_SUB_SUB	0.981818182	FJ039334	115	3499	Urticaceae	NA	NA	Urticaceae	NA	[]	NA	3499	atccggttttatgaaaacaaacaagggttcagaaagcgataaaaaaaaaggaaag	family	2	0	0	0	0	0	0	1	0	0	0	0	0	1	0	0	0	1	0	0	0	0	0	17	0	0	0	10	0	0	0	0	0	0	0
HWI-M03023:41:000000000-ABUB0:1:1103:9878:4378_CONS_SUB_SUB	0.957446809	AB817687	115	4637	Musaceae	NA	NA	Musaceae	NA	['Musa rosea', 'Musa ornata']	NA	4637	atccttattttgagaaaacaaaggtctataaaactagaatataaaag	family	4	0	0	0	0	0	0	0	0	0	0	0	0	0	0	0	0	0	0	0	0	0	0	0	0	0	0	0	0	0	0	0	0	0	0
HWI-M03023:30:000000000-AB188:1:1101:14073:11123_CONS_SUB_SUB	0.96	AB445569	114	NA	NA	NA	NA	Rosales	NA	['Ficus insipida']	NA	3744	atccggttttctgaagacaaacaaggattcagaaggctataataaaaaag	order	4	3	0	0	0	20	0	0	0	8	9	0	0	0	0	0	0	0	7	0	0	0	0	0	0	0	0	0	0	0	4	0	0	0	0
HWI-M03023:30:000000000-AB188:1:2116:4777:13495_CONS_SUB_SUB	0.97826087	AJ505461	114	4136	Lamiaceae	NA	NA	Lamiaceae	NA	['Lepechinia leucophylloides', 'Aeollanthus densiflorus', 'Tetraclea coulteri', 'Ocimum gratissimum', 'Amasonia sp. PCD 6176', 'Killickia pilosa', 'Lepechinia mexicana']	NA	4136	atcctgttttctcaaaacaaaggttcaaaaaacaaaaaaaaaaag	family	12	0	0	0	0	0	0	0	0	0	0	0	0	0	1	0	0	0	0	0	0	0	0	0	0	0	0	0	0	1	0	0	0	103	0
HWI-M03023:41:000000000-ABUB0:1:1114:13108:9607_CONS_SUB_SUB	1	FJ432258	114	3499	Urticaceae	241849	Leucosyke	Leucosyke	NA	[]	NA	241849	atccggttttatgaaaacaaacaagggttcagaaagcaataataaaaaaggaaag	genus	1	0	0	0	0	0	0	0	0	0	0	0	0	0	0	0	0	1	0	0	0	0	0	30	0	0	0	6	0	0	0	0	0	0	0
HWI-M03023:30:000000000-AB188:1:1101:11756:6828_CONS_SUB_SUB	0.980392157	AY594510	114	23672	Sapindaceae	NA	NA	Sapindaceae	NA	['Dimocarpus longan', 'Deinbollia borbonica', 'Radlkofera sp. 2 Adeyemi 3459', 'Talisia nervosa']	NA	23672	atcccgttttatgaaaacaaaacagacaggggttcagaaagtgagaaaagg	family	12	0	0	0	0	0	0	0	0	0	0	0	0	0	0	0	0	0	0	0	0	0	0	0	0	0	62	0	0	0	0	0	0	0	0
HWI-M03023:41:000000000-ABUB0:1:1101:18821:22237_CONS_SUB_SUB	0.957446809	AB817687	113	NA	NA	NA	NA	Zingiberales	NA	[]	NA	4618	atccttattttaagaaaacaaaggtttataaaactagaatataaaag	order	20	0	0	0	0	0	0	0	0	0	0	0	0	0	0	0	0	0	0	0	0	0	0	0	0	0	0	0	0	0	0	0	0	0	0
HWI-M03023:30:000000000-AB188:1:1113:14468:11281_CONS_SUB_SUB	0.981818182	FJ039334	113	3499	Urticaceae	NA	NA	Urticaceae	NA	['Coussapoa parvifolia']	NA	3499	atccggttttataaaaacaaacaagggttcagaaagcgataataaaaaaggaaag	family	3	0	0	0	0	0	0	0	0	0	0	0	0	0	0	1	0	0	0	0	0	0	0	50	0	0	0	13	0	0	0	0	0	0	0
HWI-M03023:41:000000000-ABUB0:1:1109:14752:21113_CONS_SUB_SUB	0.487179487	KJ569698	113	NA	NA	NA	NA	Embryophyta	NA	[]	NA	3193	atccttgttttgagaaaaa	no rank	5197	0	0	0	0	0	0	0	0	0	0	0	0	0	0	0	5	0	0	0	0	0	0	0	0	0	0	0	0	0	0	45	0	0	0
HWI-M03023:41:000000000-ABUB0:1:1118:7571:19283_CONS_SUB_SUB	0.98	AB445570	113	NA	NA	NA	NA	Rosales	NA	['Ficus insipida']	NA	3744	atccggttttctgaaaacgaacaagggttcagaaggcaataataaaaaag	order	4	0	0	0	0	0	0	0	0	0	0	0	0	0	0	0	0	1	0	0	0	0	0	0	0	0	0	0	0	0	0	0	0	0	0
HWI-M03023:30:000000000-AB188:1:1101:2778:9491_CONS_SUB_SUB	0.980392157	AY594510	113	23672	Sapindaceae	NA	NA	Sapindaceae	NA	['Dimocarpus longan', 'Deinbollia borbonica', 'Radlkofera sp. 2 Adeyemi 3459', 'Talisia nervosa']	NA	23672	accccgttttatgaaaacaaaacaaacaggggttcagaaagtgagaaaagg	family	12	0	0	0	0	0	0	0	0	0	0	0	0	0	0	0	0	0	0	0	0	0	0	0	0	0	38	0	0	0	0	0	0	0	1
HWI-M03023:30:000000000-AB188:1:2105:16640:4607_CONS_SUB_SUB	0.978723404	AY145352	113	NA	NA	NA	NA	Magnoliidae	NA	['Ophrypetalum odoratum', 'Goniothalamus andersonii', 'Annona cherimola', 'Goniothalamus uvarioides']	NA	232347	atcctgtgttcagaaaaccaggttcagaaagcgagaatcaaaaaaag	no rank	12	0	0	0	0	0	0	0	0	0	0	0	0	0	0	0	0	0	0	0	0	0	0	0	0	0	0	0	0	1	0	0	0	0	0
HWI-M03023:30:000000000-AB188:1:1102:6039:11122_CONS_SUB_SUB	0.96875	AB817344	112	3931	Myrtaceae	NA	NA	Myrtoideae	NA	['Psidium guajava', 'Melaleuca nodosa', 'Eucalyptus globulus', 'Myrcia bicarinata', 'Calyptranthes garciae', 'Myrcia carvalhoi', 'Myrcia minutiflora', 'Myrcia polyantha']	NA	1699513	atcctgttttacgaaaaccaacaaaacagtaagggttcataaagcgcgaataaaaaaggatag	subfamily	27	0	0	0	0	0	0	4	1	0	0	0	8	0	0	0	0	0	0	1	0	0	1	0	1	0	0	0	0	0	0	0	3	0	0
HWI-M03023:30:000000000-AB188:1:1101:11792:8976_CONS_SUB_SUB	0.979166667	AB040087	112	3433	Lauraceae	NA	NA	Lauraceae	NA	[]	NA	3433	atcctgttttcagaaaacaagggttcagaaagcgagaaccaaaaagg	family	2	0	0	0	0	0	0	0	0	0	0	0	75	0	0	0	0	0	0	0	0	0	0	0	0	0	0	0	0	0	0	0	0	0	0
HWI-M03023:41:000000000-ABUB0:1:1114:27205:8833_CONS_SUB_SUB	0.980392157	AB817481	112	3803	Fabaceae	NA	NA	Fabaceae	NA	[]	NA	3803	atcctgttttccgaaaaccaagaagagttcagaaagggagaataaaaaagg	family	42	0	0	0	0	0	0	0	0	0	0	0	0	0	0	0	0	1	0	0	0	0	0	0	0	0	0	0	0	0	0	0	0	0	0
HWI-M03023:30:000000000-AB188:1:1115:14772:16088_CONS_SUB_SUB	0.978723404	AY145352	112	NA	NA	NA	NA	Magnoliidae	NA	['Ophrypetalum odoratum', 'Goniothalamus andersonii', 'Annona cherimola', 'Goniothalamus uvarioides']	NA	232347	atcctgtgttcagaaaacaaggatcagaaagcgagaatcaaaaaaag	no rank	12	0	0	0	0	0	0	0	0	0	0	0	0	0	0	0	0	0	0	0	0	0	0	0	0	0	0	0	0	2	0	0	0	0	0
HWI-M03023:30:000000000-AB188:1:1101:19835:13925_CONS_SUB_SUB	0.941176471	HQ696727	111	3629	Malvaceae	NA	NA	Malvoideae	NA	['Hibiscus rosa-sinensis', 'Kosteletzkya adoensis', 'Sida sp. TRK-2015']	NA	214907	atcctattatgttacgaaaataaacatgaacaaaggttcagcaatcgagaataataaaaaaaggaaag	subfamily	6	0	23	0	0	0	0	0	0	0	0	21	0	0	0	0	0	0	0	0	0	0	0	0	0	0	0	0	0	0	0	1	0	0	0
HWI-M03023:30:000000000-AB188:1:1102:14582:18445_CONS_SUB_SUB	0.941176471	HQ696727	111	3629	Malvaceae	NA	NA	Malvoideae	NA	['Hibiscus rosa-sinensis', 'Kosteletzkya adoensis', 'Sida sp. TRK-2015']	NA	214907	atcctattatgttacgaaaataaacatgaacaaaggttcagcaagcgagaataataaaaaaaggtaag	subfamily	6	0	6	0	0	0	2	0	0	0	0	42	0	0	0	0	0	0	0	0	0	0	0	0	0	0	0	0	0	0	0	0	0	0	0
HWI-M03023:30:000000000-AB188:1:1118:14657:9624_CONS_SUB_SUB	0.928571429	AB981749	111	39998	Melastomataceae	NA	NA	Melastomataceae	NA	['Pternandra echinata', 'Mouriri sp. B1-020']	NA	39998	atcctgttttacgaaaaccaacagcagttcataaagcgagaatacacaaagaatag	family	2	0	1	0	0	0	1	0	0	0	0	0	0	0	0	0	0	2	0	0	0	0	0	0	0	0	0	0	0	0	0	0	0	0	0
HWI-M03023:30:000000000-AB188:1:1116:26327:11456_CONS_SUB_SUB	0.96875	AB817344	111	3931	Myrtaceae	NA	NA	Myrtoideae	NA	['Psidium guajava', 'Melaleuca nodosa', 'Eucalyptus globulus', 'Myrcia bicarinata', 'Calyptranthes garciae', 'Myrcia carvalhoi', 'Myrcia minutiflora', 'Myrcia polyantha']	NA	1699513	atcctgttttacgaaaaccaacaaaaccataagggttcataacgcgcgaataaaaaaaggatag	subfamily	14	0	0	0	0	0	0	4	1	0	0	0	17	0	0	0	0	0	0	1	0	0	0	0	2	0	1	0	0	3	0	0	0	0	0
HWI-M03023:30:000000000-AB188:1:2117:16357:9191_CONS_SUB_SUB	0.98	AB445570	111	NA	NA	NA	NA	Rosales	NA	['Ficus insipida']	NA	3744	atccggttttctgaaaacaagcaagggttcagaaggcaataataaaaaag	order	4	0	0	0	0	0	0	1	0	0	0	0	0	0	0	1	0	0	0	0	0	0	0	0	0	0	0	0	0	0	0	0	0	0	0
HWI-M03023:30:000000000-AB188:1:1106:11005:7621_CONS_SUB_SUB	0.982758621	AF522940	111	3803	Fabaceae	NA	NA	Mimosoideae	NA	['Acacia congesta', 'Acacia lineata', 'Acacia restiacea']	NA	3807	atcctgttttccgaaaaccaggaagagttcagaaagggagaataaaataaaaaaaaag	subfamily	13	0	0	0	0	0	0	0	12	0	0	0	0	0	1	0	0	0	0	0	0	0	0	0	0	0	0	0	0	0	0	0	0	0	0
HWI-M03023:30:000000000-AB188:1:1111:20342:23255_CONS_SUB_SUB	0.981818182	FJ039334	111	3499	Urticaceae	NA	NA	Urticaceae	NA	[]	NA	3499	atccggttttatgaaaacaaacaaggattcagaaagcgataataaaaaaggaaag	family	2	0	0	0	0	0	0	0	0	0	0	1	0	0	0	0	0	3	0	0	0	0	0	38	0	0	0	4	0	0	0	0	0	0	0
HWI-M03023:30:000000000-AB188:1:2108:4098:12644_CONS_SUB_SUB	0.958333333	AJ241312	111	NA	NA	NA	NA	Petrosaviidae	NA	[]	NA	1437197	atccttattttgagaaaacaagggtttataaaactagaataaaagag	subclass	41	0	0	0	0	0	0	0	0	0	0	0	0	0	0	0	0	0	0	0	0	0	0	0	0	0	0	0	0	0	0	0	0	0	0
HWI-M03023:30:000000000-AB188:1:1103:10979:13064_CONS_SUB_SUB	0.958333333	AJ404903	111	4710	Arecaceae	NA	NA	Arecaceae	NA	[]	NA	4710	atccttatcttgagaaaacaagggtttataaaactagaataaaaaag	family	16	0	0	0	0	0	0	0	0	0	0	0	0	0	0	0	0	0	0	0	0	0	0	0	0	0	0	0	0	0	0	0	0	0	0
HWI-M03023:30:000000000-AB188:1:1101:17900:10357_CONS_SUB_SUB	0.928571429	AB981749	111	39998	Melastomataceae	NA	NA	Melastomataceae	NA	['Pternandra echinata', 'Mouriri sp. B1-020']	NA	39998	atcctgttttacgaaaaccaacagcagttcataaagtgagaatacaaaaagaatag	family	2	0	0	0	0	0	0	0	0	0	0	0	0	0	0	0	0	0	0	0	0	0	0	0	0	0	0	0	0	0	0	0	0	0	0
HWI-M03023:30:000000000-AB188:1:1102:17555:6308_CONS_SUB_SUB	1	AF152631	110	24966	Rubiaceae	NA	NA	Rubiaceae	NA	[]	NA	24966	atcctgttttccgaaaccaaaggttcagaaagtgaaaaag	family	1	0	68	0	0	0	0	0	0	0	0	0	1	0	0	0	0	0	0	0	40	0	0	0	0	0	0	0	0	0	0	0	0	0	0
HWI-M03023:30:000000000-AB188:1:1101:8900:22559_CONS_SUB_SUB	0.94	AB445554	110	NA	NA	NA	NA	Rosales	NA	[]	NA	3744	atccggttttctgaagacaaacaaggattcagaaggcgataaaaaaaaag	order	37	0	0	0	0	17	0	0	0	6	4	0	0	0	0	0	0	0	11	0	0	0	0	0	0	0	0	0	0	0	3	0	0	0	0
HWI-M03023:30:000000000-AB188:1:1101:4252:6575_CONS_SUB_SUB	0.983050847	AF195689	110	3803	Fabaceae	NA	NA	Mimosoideae	NA	['Acacia multispicata', 'Acacia latisepala', 'Inga stipularis', 'Acacia incrassata', 'Acacia hystrix', 'Acacia decora', 'Acacia buxifolia', 'Acacia suaveolens']	NA	3807	atcctgttttccgaaaaccaagaagggttcagaaagggagaataaaataaaaaaaaaag	subfamily	16	0	0	0	0	0	0	0	19	0	0	0	0	0	0	0	0	0	0	0	0	0	0	0	0	0	0	0	0	0	0	0	0	0	0
HWI-M03023:30:000000000-AB188:1:1101:8642:7900_CONS_SUB_SUB	0.980392157	AY594510	110	23672	Sapindaceae	NA	NA	Sapindaceae	NA	['Dimocarpus longan', 'Deinbollia borbonica', 'Radlkofera sp. 2 Adeyemi 3459', 'Talisia nervosa']	NA	23672	atcccgttttatggaaacaaaacaaacaggggttcagaaagtgagaaaagg	family	12	0	0	0	0	0	0	0	0	0	0	0	0	0	0	0	0	0	0	0	0	0	0	0	0	0	45	0	0	0	0	0	0	0	0
HWI-M03023:30:000000000-AB188:1:1101:6817:13052_CONS_SUB_SUB	0.525	KF277636	109	NA	NA	NA	NA	Embryophyta	NA	[]	NA	3193	atccttgtttttagaaaaaag	no rank	32886	0	27	0	0	0	0	0	0	0	0	0	0	0	0	0	0	0	0	0	2	0	0	0	0	0	0	0	0	0	0	0	0	0	7
HWI-M03023:41:000000000-ABUB0:1:1102:22620:24590_CONS_SUB_SUB	0.978723404	AB817687	109	4637	Musaceae	NA	NA	Musaceae	NA	['Musa rosea', 'Musa ornata']	NA	4637	atacttattttgagaaaacaaaggtttataaaactagaatttaaaag	family	4	0	0	0	0	0	0	0	0	0	0	0	0	0	0	0	0	0	0	0	0	0	0	0	0	0	0	0	0	0	0	0	0	0	0
HWI-M03023:30:000000000-AB188:1:1101:18200:20217_CONS_SUB_SUB	0.979591837	AY794626	109	3977	Euphorbiaceae	NA	NA	Hippomaneae	NA	[]	NA	235893	atccggttttccgaaaacaaacaaaggttcagaaatacagaaacaaaga	tribe	2	0	0	0	0	0	0	0	8	0	0	0	0	0	0	0	0	1	0	0	0	0	0	0	0	0	0	0	0	0	0	0	0	0	15
HWI-M03023:30:000000000-AB188:1:1110:8396:3712_CONS_SUB_SUB	0.976190476	AY145346	109	16739	Piperaceae	13215	Piper	Piper	NA	[]	NA	13215	atcctatttttcagaaaacacgagttaagtaagcgaaaaagg	genus	1	0	0	0	0	0	0	0	0	0	0	0	0	1	0	0	0	9	0	0	0	0	0	0	0	0	0	0	0	0	0	0	0	0	0
HWI-M03023:30:000000000-AB188:1:2101:24318:23873_CONS_SUB_SUB	0.980392157	AB817481	109	3803	Fabaceae	NA	NA	Fabaceae	NA	[]	NA	3803	atcctgttttacgaaaaccaagaagagttcagaaagggagaataaaaaaag	family	33	0	0	0	0	0	0	0	0	0	0	0	0	0	0	0	0	0	0	0	0	0	0	0	0	0	0	0	0	0	0	0	0	0	0
HWI-M03023:30:000000000-AB188:1:1101:18011:3933_CONS_SUB_SUB	0.538461538	JF301393	109	NA	NA	NA	NA	Embryophyta	NA	[]	NA	3193	atccttttttccgaaaaaaag	no rank	12125	0	0	0	0	0	0	0	0	0	0	0	0	0	0	0	0	0	0	0	0	0	0	0	0	0	0	0	0	0	0	0	0	0	0
HWI-M03023:30:000000000-AB188:1:1103:5048:19780_CONS_SUB_SUB	0.96875	AB817344	108	3931	Myrtaceae	NA	NA	Myrtoideae	NA	['Psidium guajava', 'Melaleuca nodosa', 'Eucalyptus globulus', 'Myrcia bicarinata', 'Calyptranthes garciae', 'Myrcia carvalhoi', 'Myrcia minutiflora', 'Myrcia polyantha']	NA	1699513	atcctgttttacgaaaaccaacaaaacaataagggttcataaagagcgaataaaaagaggatag	subfamily	14	0	3	0	0	0	0	3	3	0	0	0	10	0	0	0	1	0	0	1	0	0	2	0	1	0	1	0	0	2	0	0	0	0	0
HWI-M03023:30:000000000-AB188:1:1101:22981:3049_CONS_SUB_SUB	0.967741935	KC134173	108	3931	Myrtaceae	39975	Backhousia	Backhousia	NA	['Backhousia kingii', 'Backhousia oligantha']	NA	39975	atcctgttttacgaaaaccaacaaaacaataagggttcataaagcgcggataaaaaggatag	genus	4	0	0	0	0	0	0	98	0	0	0	0	0	0	0	0	0	0	0	0	0	0	0	0	0	0	0	0	0	0	0	0	0	0	1
HWI-M03023:30:000000000-AB188:1:1103:13576:10261_CONS_SUB_SUB	0.980392157	AY594510	108	23672	Sapindaceae	NA	NA	Sapindaceae	NA	['Dimocarpus longan', 'Deinbollia borbonica', 'Radlkofera sp. 2 Adeyemi 3459', 'Talisia nervosa']	NA	23672	atcccgttttatgaaaacaaaacgaacaggggttcagaaagtgagaaaagg	family	12	0	0	0	0	0	0	0	0	0	0	0	0	0	0	0	0	0	0	0	0	0	0	0	0	0	44	0	0	0	0	0	0	0	0
HWI-M03023:30:000000000-AB188:1:1101:10051:4635_CONS_SUB_SUB	0.962264151	JX091827	108	3647	Caricaceae	NA	NA	Caricaceae	NA	['Jacaratia dolichaula', 'Jacaratia chocoensis']	NA	3647	atcctgttttacgagaacaaacaaaacaagaattcagaatgcgagaaaaaggg	family	6	0	0	0	0	0	0	0	0	0	0	0	0	0	0	0	0	0	0	0	0	0	0	0	0	0	0	0	0	0	0	0	0	0	0
HWI-M03023:30:000000000-AB188:1:1101:14335:2973_CONS_SUB_SUB	0.975	AB817685	108	4070	Solanaceae	4071	Capsicum	Capsicum	NA	[]	NA	4071	atcctattttctgaaaacaaataaaggttcagaaagaaag	genus	2	0	0	0	0	0	0	0	0	0	0	0	0	0	0	0	0	0	0	0	0	0	0	0	0	0	0	0	0	0	0	0	0	0	0
HWI-M03023:30:000000000-AB188:1:1101:26806:20080_CONS_SUB_SUB	0.982758621	AF522940	107	3803	Fabaceae	NA	NA	Mimosoideae	NA	['Acacia aphanoclada', 'Acacia congesta', 'Acacia restiacea', 'Acacia lineata', 'Acacia marramamba']	NA	3807	atcccgttttccgaaaaccaagaagagttcagaaagggagaataaaataaaaaaaaag	subfamily	15	0	0	0	0	0	0	0	21	0	0	0	0	0	0	0	0	0	0	0	0	0	0	0	0	0	0	0	0	0	0	0	0	0	0
HWI-M03023:30:000000000-AB188:1:1104:16436:20555_CONS_SUB_SUB	0.955555556	AY614290	107	4613	Bromeliaceae	NA	NA	Bromeliaceae	NA	['Tillandsia disticha', 'Tillandsia tectorum', 'Tillandsia gardneri', 'Racinaea venusta', 'Barfussia wagneriana', 'Tillandsia heubergeri', 'Tillandsia demissa', 'Lemeltonia dodsonii']	NA	4613	atctttcttttgggaaaccaagggtataaaactggaataaaaaaa	family	15	0	0	0	0	0	0	0	0	0	0	0	0	0	0	0	0	0	0	0	0	0	0	0	0	0	0	0	0	0	0	0	0	0	0
HWI-M03023:41:000000000-ABUB0:1:1101:17236:2762_CONS_SUB_SUB	0.977777778	FJ039104	107	NA	NA	NA	NA	Boraginales	NA	[]	NA	1538097	atcctgttttccgaaaacaaaggaaggttcagaaagcgaaaaagg	order	3	0	0	0	0	0	0	0	0	0	0	0	0	0	0	0	0	0	0	0	0	0	0	0	0	0	0	0	0	0	0	0	0	0	0
HWI-M03023:30:000000000-AB188:1:2109:5910:14138_CONS_SUB_SUB	0.984375	AB817344	106	3931	Myrtaceae	NA	NA	Myrteae	NA	['Psidium guajava']	NA	1699523	atcctgttttacgaaaaccaacaaaacaataagggttcataaagcgcgataaaaaaaggatag	tribe	2	0	2	0	0	1	1	4	2	0	0	0	7	1	1	0	0	1	0	2	0	0	1	0	0	0	1	0	0	0	0	0	2	0	0
HWI-M03023:41:000000000-ABUB0:1:1101:9182:23409_CONS_SUB_SUB	0.96875	AB817344	106	3931	Myrtaceae	NA	NA	Myrtoideae	NA	['Psidium guajava', 'Melaleuca nodosa', 'Eucalyptus globulus', 'Myrcia bicarinata', 'Calyptranthes garciae', 'Myrcia carvalhoi', 'Myrcia minutiflora', 'Myrcia polyantha']	NA	1699513	atcctgttttacgaaagccaacaaaacaataagggttcataaagcgcgaataaaaaaggatag	subfamily	14	0	0	0	0	0	2	5	0	0	0	0	2	0	0	0	1	0	0	2	0	0	2	0	0	0	0	0	0	0	0	0	3	0	0
HWI-M03023:30:000000000-AB188:1:1101:20440:7907_CONS_SUB_SUB	0.983333333	AF365046	106	3803	Fabaceae	NA	NA	Mimosoideae	NA	['Acacia latisepala', 'Acacia mitchellii', 'Acacia beckleri', 'Albizia julibrissin', 'Acacia inaequilatera', 'Archidendron hirsutum', 'Albizia brevifolia']	NA	3807	atcctgttttccgaaaaccaagaagagttcagaaagggagaataaaataaaaaaaaaaaa	subfamily	13	1	0	0	0	0	0	0	27	0	0	0	0	0	0	0	0	0	0	0	0	0	0	0	0	0	0	0	0	0	0	0	0	0	0
HWI-M03023:30:000000000-AB188:1:1116:11325:8044_CONS_SUB_SUB	0.984375	KP722358	106	3931	Myrtaceae	375249	Myrcia	Myrcia polyantha	1631708	['Myrcia polyantha']	Myrcia polyantha	1631708	atcctgttttacgaaaaccaacaaaacaataagggttcataaagtgggaataaaaaaaggatag	species	1	0	0	0	0	0	0	0	0	0	0	0	0	0	0	1	0	0	0	0	0	0	0	0	0	0	0	0	0	0	0	0	0	0	0
HWI-M03023:41:000000000-ABUB0:1:2101:20105:21172_CONS_SUB_SUB	0.475	AF063128	106	NA	NA	NA	NA	Embryophyta	NA	[]	NA	3193	atccttgtttgagaaaaag	no rank	128394	0	0	0	0	0	0	0	0	0	0	0	0	0	0	0	1	0	0	0	0	0	0	0	0	0	0	0	0	0	0	42	0	0	0
HWI-M03023:30:000000000-AB188:1:2119:19482:19840_CONS_SUB_SUB	0.96875	AB817344	105	3931	Myrtaceae	NA	NA	Myrtoideae	NA	['Psidium guajava', 'Melaleuca nodosa', 'Eucalyptus globulus', 'Myrcia bicarinata', 'Calyptranthes garciae', 'Myrcia carvalhoi', 'Myrcia minutiflora', 'Myrcia polyantha']	NA	1699513	tcctgttttacgaaaaccaacaaaacaataagggttcatagagcgcgaataaaaaaaggatag	subfamily	14	0	1	0	0	0	1	3	0	0	0	0	3	0	0	0	0	0	0	1	0	0	7	0	0	0	0	0	0	0	0	0	0	0	0
HWI-M03023:41:000000000-ABUB0:1:1107:11546:20444_CONS_SUB_SUB	0.957446809	AB817687	105	4637	Musaceae	NA	NA	Musaceae	NA	['Musa rosea', 'Musa ornata']	NA	4637	atccttattttgaaaaaacaaaggtttataaaactagaatataaaag	family	4	0	0	0	0	0	0	0	0	0	0	0	0	0	0	0	0	0	0	0	0	0	0	0	0	0	0	0	0	0	0	0	0	0	0
HWI-M03023:30:000000000-AB188:1:1103:25266:11464_CONS_SUB_SUB	0.982758621	AF522940	105	3803	Fabaceae	NA	NA	Mimosoideae	NA	['Acacia congesta', 'Acacia lineata', 'Acacia restiacea']	NA	3807	atcctgttttccgaaagccaagaagagttcagaaagggagaataaaataaaaaaaaag	subfamily	13	0	0	0	0	0	0	0	8	0	0	0	0	0	0	0	0	0	0	0	0	0	0	0	0	0	0	0	0	0	0	0	0	0	0
HWI-M03023:30:000000000-AB188:1:1102:18273:6999_CONS_SUB_SUB	1	AJ404903	105	4710	Arecaceae	131297	Roystonea	Roystonea	NA	[]	NA	131297	atccttattttgagaaaacaagggtttataaaactagaataaaaaaag	genus	1	0	0	0	0	0	0	0	0	0	0	0	0	1	0	0	0	0	0	0	0	0	0	0	0	0	0	0	0	0	0	0	0	0	0
HWI-M03023:30:000000000-AB188:1:1102:6239:15543_CONS_SUB_SUB	0.95	AJ577458	105	4070	Solanaceae	NA	NA	Cestreae	NA	['Cestrum longiflorum']	NA	424559	atcctttatttcggaaaacaaacaaagattcagaagaaag	tribe	3	0	0	0	0	0	0	0	0	0	0	0	0	22	19	0	0	1	0	0	0	0	0	0	7	1	0	0	0	21	0	0	0	0	0
HWI-M03023:41:000000000-ABUB0:1:2114:24817:3183_CONS_SUB_SUB	0.953488372	AY695870	105	NA	NA	NA	NA	Lamiales	NA	[]	NA	4143	gtccttttttctcaaaacaaaggttcagaaaaggaaaaaaaag	order	57	0	0	0	0	0	0	0	0	0	0	0	0	0	0	0	0	0	0	0	0	0	0	0	0	0	0	0	1	0	0	0	0	0	0
HWI-M03023:30:000000000-AB188:1:1113:20438:6339_CONS_SUB_SUB	0.980392157	AB817481	105	3803	Fabaceae	NA	NA	Fabaceae	NA	[]	NA	3803	tcctgttttccgaaaaccaagaagagttcagaaagggagaataaaaaaag	family	31	0	0	0	0	0	0	0	0	0	0	0	0	0	0	0	0	0	0	0	0	0	0	0	0	0	0	0	0	0	0	0	0	0	0
HWI-M03023:30:000000000-AB188:1:1102:17642:13150_CONS_SUB_SUB	0.958333333	AJ404903	105	4710	Arecaceae	NA	NA	Arecaceae	NA	[]	NA	4710	atccttattttgagaagacaagggtttataaaactagaataaaaaag	family	16	0	0	0	0	0	0	0	0	0	0	0	0	0	0	0	0	0	0	0	0	0	0	0	0	0	0	0	0	0	0	0	0	0	0
HWI-M03023:30:000000000-AB188:1:1101:23253:6540_CONS_SUB_SUB	0.975609756	AF102406	104	24966	Rubiaceae	NA	NA	Rubiaceae	NA	[]	NA	24966	atcctgttttccgagaccaaaggttcagaaagtgaaaaaag	family	1	0	61	0	0	0	0	0	0	0	0	0	0	0	0	0	0	0	0	0	41	0	0	0	0	0	0	0	0	0	0	0	0	0	0
HWI-M03023:30:000000000-AB188:1:1101:7403:17979_CONS_SUB_SUB	0.975609756	AF102406	104	24966	Rubiaceae	NA	NA	Rubiaceae	NA	['Elaeagia sp. Delprete & Verduga 6405', 'Jackiopsis ornata', 'Chione venosa', 'Steenisia pleurocarpa']	NA	24966	atcctgttttccgaaaccaaaggttcagaaagagaaaaaag	family	14	0	61	0	0	0	0	0	0	0	0	0	0	0	0	0	0	0	0	0	42	0	0	0	0	0	0	0	0	0	0	0	0	0	0
HWI-M03023:30:000000000-AB188:1:1105:4311:14420_CONS_SUB_SUB	0.955882353	HQ696727	104	3629	Malvaceae	NA	NA	Malvoideae	NA	['Kosteletzkya adoensis']	NA	214907	atcctattatgttacgaaaataaacatgaacaaaggttcagcaagcgagaataataaataaaggaaag	subfamily	4	0	11	0	0	0	0	1	0	0	0	17	0	0	0	0	0	0	0	0	0	0	0	0	0	0	0	0	0	0	0	0	0	0	0
HWI-M03023:30:000000000-AB188:1:1110:22226:21599_CONS_SUB_SUB	0.96875	AB817344	104	3931	Myrtaceae	NA	NA	Myrtoideae	NA	['Psidium guajava', 'Melaleuca nodosa', 'Eucalyptus globulus', 'Myrcia bicarinata', 'Calyptranthes garciae', 'Myrcia carvalhoi', 'Myrcia minutiflora', 'Myrcia polyantha']	NA	1699513	atcctgttttacgaaaaccaacaaaacaataagggttcagaaagcgcgaataaaaaaagaatag	subfamily	14	0	1	0	0	0	1	6	13	0	0	0	11	0	0	0	1	0	0	1	0	0	0	0	3	0	2	0	0	0	0	0	0	0	0
HWI-M03023:30:000000000-AB188:1:2107:5454:18552_CONS_SUB_SUB	0.978723404	AY145352	104	NA	NA	NA	NA	Magnoliidae	NA	['Ophrypetalum odoratum', 'Goniothalamus andersonii', 'Annona cherimola', 'Goniothalamus uvarioides']	NA	232347	atcctgtgttcagaaaacaaagttcagaaagcgagaatcaaaaaaag	no rank	12	0	0	0	0	0	0	1	0	0	0	0	0	0	0	0	0	0	1	0	0	0	0	0	0	0	0	0	0	0	0	0	0	0	0
HWI-M03023:30:000000000-AB188:1:1101:13063:7676_CONS_SUB_SUB	0.983050847	AF195689	104	3803	Fabaceae	NA	NA	Mimosoideae	NA	['Acacia multispicata', 'Acacia latisepala', 'Inga stipularis', 'Acacia incrassata', 'Acacia hystrix', 'Acacia decora', 'Acacia buxifolia', 'Acacia suaveolens']	NA	3807	atcctgtttcccgaaaaccaagaagagttcagaaagggagaataaaataaaaaaaaaag	subfamily	16	0	0	0	0	0	0	0	11	0	0	0	0	0	0	0	0	0	0	0	0	0	0	0	0	0	0	0	0	0	0	0	0	0	0
HWI-M03023:30:000000000-AB188:1:1116:19631:6456_CONS_SUB_SUB	0.941176471	HQ696727	104	3629	Malvaceae	NA	NA	Malvoideae	NA	['Hibiscus rosa-sinensis', 'Kosteletzkya adoensis', 'Sida sp. TRK-2015']	NA	214907	atcctattatgttacgaaaatagacatgaacaaaggttcagcaagcgagaataatagaaaaaggaaag	subfamily	6	0	0	0	0	0	0	0	0	0	0	1	0	0	0	0	0	0	0	0	0	0	0	0	0	0	0	0	0	0	0	0	0	0	0
HWI-M03023:30:000000000-AB188:1:2117:14042:5681_CONS_SUB_SUB	0.981818182	FJ039334	104	3499	Urticaceae	NA	NA	Urticaceae	NA	[]	NA	3499	atccggttttatgaaaacaaacaagggttcagaaagctataataaaaaaggaaag	family	4	0	0	0	0	0	0	0	0	0	0	1	0	0	0	0	0	18	0	0	0	0	0	39	0	0	0	2	0	0	0	0	0	0	0
HWI-M03023:30:000000000-AB188:1:1115:11468:10003_CONS_SUB_SUB	1	AF431630	104	4642	Zingiberaceae	NA	NA	Zingiberaceae	NA	[]	NA	4642	atccttagtttgataaaactaaggtttatcaaactagaataaaaaaaaag	family	1	0	0	0	0	0	0	0	0	0	0	0	0	0	0	0	0	0	0	0	0	0	0	1	0	0	0	0	0	0	0	0	0	0	0
HWI-M03023:30:000000000-AB188:1:1101:22665:15836_CONS_SUB_SUB	0.962264151	JX091827	104	3647	Caricaceae	NA	NA	Caricaceae	NA	['Jacaratia dolichaula', 'Jacaratia chocoensis']	NA	3647	atcctattttacgagaacaaacaaaacaagaattcagaaagcgagaaaaaggg	family	6	0	0	0	0	0	0	0	0	0	0	0	0	0	0	0	0	0	0	0	0	0	0	0	0	0	0	0	0	0	0	0	0	0	0
HWI-M03023:30:000000000-AB188:1:1119:22208:14617_CONS_SUB_SUB	0.958333333	AJ241312	103	4710	Arecaceae	NA	NA	Arecaceae	NA	[]	NA	4710	atccttattttgagaaaacaagggtttataaaactagaataaagaag	family	21	0	1	0	0	0	0	0	0	0	0	0	0	0	0	0	0	0	0	0	0	0	0	0	0	0	0	0	0	0	0	0	0	0	0
HWI-M03023:30:000000000-AB188:1:1101:17655:4467_CONS_SUB_SUB	0.983050847	AF195689	103	3803	Fabaceae	NA	NA	Mimosoideae	NA	['Acacia multispicata', 'Acacia latisepala', 'Inga stipularis', 'Acacia incrassata', 'Acacia hystrix', 'Acacia decora', 'Acacia buxifolia', 'Acacia suaveolens']	NA	3807	atcctgttttccgaaaaccaagaagagctcagaaagggagaataaaataaaaaaaaaag	subfamily	16	0	0	0	0	0	0	0	19	0	0	0	0	0	0	0	0	0	0	0	0	0	0	0	0	0	0	0	0	0	0	0	0	0	0
HWI-M03023:30:000000000-AB188:1:1110:8819:24124_CONS_SUB_SUB	0.98245614	AF522961	103	3803	Fabaceae	NA	NA	Mimosoideae	NA	[]	NA	3807	atcctgttttccgaaaaccaagaagagttcagaaagggagaataaaataaaaaaaaa	subfamily	2	0	0	0	0	0	0	0	12	0	0	0	0	0	0	0	0	0	0	0	0	0	0	0	0	0	0	0	0	0	0	0	0	0	0
HWI-M03023:41:000000000-ABUB0:1:1101:7104:12577_CONS_SUB_SUB	0.957446809	AB817687	102	4637	Musaceae	NA	NA	Musaceae	NA	['Musa rosea', 'Musa ornata']	NA	4637	atccttattttgagaaaacaaaggttgataaaacaagaatttaaaag	family	4	0	0	0	0	0	0	0	0	0	0	0	0	0	0	0	0	0	0	0	0	0	0	0	0	0	0	0	0	0	0	0	0	0	0
HWI-M03023:41:000000000-ABUB0:1:1105:20673:11245_CONS_SUB_SUB	0.978723404	AB817687	102	4637	Musaceae	NA	NA	Musaceae	NA	['Musa rosea', 'Musa ornata']	NA	4637	atccttattttgagcaaacaaaggtttataaaactagaatttaaaag	family	4	0	0	0	0	0	0	0	0	0	0	0	0	0	0	0	0	0	0	0	0	0	0	0	0	0	0	0	0	0	0	0	0	0	0
HWI-M03023:30:000000000-AB188:1:1103:9948:3157_CONS_SUB_SUB	0.959183673	AY794626	102	3977	Euphorbiaceae	NA	NA	Hippomaneae	NA	['Stillingia lineata', 'Spegazziniophytum patagonicum']	NA	235893	atccagttttccgaaaacaaacaaaggtgcagaaatacagaaacaaagg	tribe	4	0	0	0	0	0	0	0	10	0	0	0	0	0	0	0	0	0	0	0	0	0	0	0	0	0	0	0	0	0	0	0	0	0	16
HWI-M03023:30:000000000-AB188:1:1114:9842:24327_CONS_SUB_SUB	0.959183673	AJ241284	102	4710	Arecaceae	NA	NA	Arecaceae	NA	['Hyophorbe indica', 'Chuniophoenix nana', 'Ceroxylon quindiuense', 'Reinhardtia latisecta', 'Phoenicophorium borsigianum', 'Aiphanes grandis']	NA	4710	tctttattttgagaaaacaagggtttataaaactagaataaaaaaag	family	42	0	0	0	0	0	0	0	0	0	0	0	0	1	0	0	0	0	0	0	0	0	0	0	0	0	0	0	0	0	0	0	0	0	0
HWI-M03023:30:000000000-AB188:1:1101:21240:10943_CONS_SUB_SUB	0.980392157	AY594510	102	23672	Sapindaceae	NA	NA	Sapindaceae	NA	['Storthocalyx sp. SB-2012', 'Arytera littoralis', 'Radlkofera sp. 2 Adeyemi 3459', 'Dimocarpus longan', 'Deinbollia borbonica', 'Talisia nervosa']	NA	23672	atcccgttttatgaaaacaaaacaaacaggggttcggaaagtgagaaaagg	family	15	0	0	0	0	0	0	0	0	0	0	0	0	0	0	0	0	0	0	0	0	0	0	0	0	0	28	0	0	0	0	0	0	0	0
HWI-M03023:30:000000000-AB188:1:1101:21265:14427_CONS_SUB_SUB	0.911111111	AF188759	102	NA	NA	NA	NA	Petrosaviidae	NA	[]	NA	1437197	atccttattttgagaaaacaagggtataaaactggaataaaaaaa	subclass	315	0	0	0	0	0	0	0	0	0	0	0	0	0	0	0	0	0	0	0	0	0	0	0	0	0	0	0	0	0	0	0	0	0	0
HWI-M03023:41:000000000-ABUB0:1:2113:14336:9922_CONS_SUB_SUB	0.977777778	AF188795	102	4613	Bromeliaceae	NA	NA	Tillandsioideae	NA	[]	NA	1908689	atctttcttttgggaaagcaagggtataaaactagaataaaaag	subfamily	2	0	0	0	0	0	0	0	0	0	0	0	0	0	0	0	0	0	0	0	0	0	0	0	0	0	0	0	0	0	0	0	0	0	0
HWI-M03023:41:000000000-ABUB0:1:2113:14050:8473_CONS_SUB_SUB	0.957446809	AY041070	102	NA	NA	NA	NA	commelinids	NA	[]	NA	4734	atccttattttgaggaaacaaaggtttataaaactagaataaaaaag	no rank	43	0	0	0	0	0	0	0	0	0	0	0	0	0	0	0	0	0	0	0	0	0	0	0	0	0	0	0	0	0	0	0	0	0	0
HWI-M03023:30:000000000-AB188:1:2105:11363:4071_CONS_SUB_SUB	0.96875	AB817344	101	3931	Myrtaceae	NA	NA	Myrtoideae	NA	['Psidium guajava', 'Melaleuca nodosa', 'Eucalyptus globulus', 'Myrcia bicarinata', 'Calyptranthes garciae', 'Myrcia carvalhoi', 'Myrcia minutiflora', 'Myrcia polyantha']	NA	1699513	atcctgttttacgaaaaccaacaaaacaataagagttcataaagcgcgaataaaaaaagaatag	subfamily	14	0	1	0	0	0	2	2	0	0	0	0	5	0	0	0	0	0	0	2	0	0	0	0	4	0	0	0	0	0	0	0	0	0	0
HWI-M03023:41:000000000-ABUB0:1:1113:5662:22016_CONS_SUB_SUB	0.928571429	AB981749	101	39998	Melastomataceae	NA	NA	Melastomataceae	NA	['Pternandra echinata', 'Mouriri sp. B1-020']	NA	39998	atcctgttttacgaaaaccaacagcagttcataaagcaagaatacaaaaagaatag	family	2	0	0	0	0	0	3	0	0	0	0	0	0	0	0	0	0	0	0	0	0	0	0	0	0	0	0	0	0	0	0	0	0	0	0
HWI-M03023:30:000000000-AB188:1:1101:13147:3537_CONS_SUB_SUB	0.983333333	AF195689	101	3803	Fabaceae	NA	NA	Mimosoideae	NA	['Acacia latisepala', 'Acacia mitchellii', 'Acacia beckleri', 'Albizia julibrissin', 'Acacia inaequilatera', 'Archidendron hirsutum', 'Acacia buxifolia', 'Albizia brevifolia']	NA	3807	atcctgttttccgaaaaccaagaagagttcagaaagggagaataaaataaaaaaaaagag	subfamily	17	0	0	0	0	0	0	0	20	0	0	0	0	0	1	0	0	0	0	0	0	0	0	0	0	0	0	0	0	0	0	0	0	0	0
HWI-M03023:30:000000000-AB188:1:1111:25712:9556_CONS_SUB_SUB	0.979591837	AY794626	101	3977	Euphorbiaceae	NA	NA	Hippomaneae	NA	[]	NA	235893	atccggttttccgtaaacaaacaaaggttcagaaatacagaaacaaagg	tribe	2	0	0	0	0	0	0	0	6	0	0	0	0	0	0	0	0	0	0	0	0	0	0	0	0	0	0	0	0	0	0	0	0	0	56
HWI-M03023:41:000000000-ABUB0:1:1102:5301:18832_CONS_SUB_SUB	0.976190476	AY145346	101	16739	Piperaceae	13215	Piper	Piper	NA	[]	NA	13215	atcctatttttcagaaaacacgagttatgaaagcgaaaaagg	genus	2	0	0	0	0	0	0	0	0	0	0	0	0	0	0	0	0	19	0	0	0	0	0	0	0	0	0	0	0	0	0	0	0	0	0
HWI-M03023:41:000000000-ABUB0:1:1101:16693:5135_CONS_SUB_SUB	0.981481481	AF077636	101	3642	Lecythidaceae	NA	NA	Lecythidaceae	NA	['Couratari multiflora', 'Eschweilera sp. Mori et al. 25606', 'Eschweilera cyathiformis', 'Corythophora labriculata', 'Couratari macrosperma']	NA	3642	atcctgtttttcgaaaacaaacaaagattcataaagcgaaaataagaaaaaaag	family	15	0	0	0	0	0	0	0	0	0	0	0	0	0	0	0	0	0	0	0	0	0	0	0	0	0	0	0	0	0	0	0	0	0	0
HWI-M03023:41:000000000-ABUB0:1:1101:5800:17547_CONS_SUB_SUB	0.978723404	AB817687	100	4637	Musaceae	NA	NA	Musaceae	NA	['Musa rosea', 'Musa ornata']	NA	4637	atccttatttttagaaaacaaaggtttataaaactagaatttaaaag	family	4	0	0	0	0	0	0	0	0	0	0	0	0	0	0	0	0	0	0	0	0	0	0	0	0	0	0	0	0	0	0	0	0	0	0
HWI-M03023:30:000000000-AB188:1:1101:11537:10521_CONS_SUB_SUB	0.983050847	AF195689	100	3803	Fabaceae	NA	NA	Mimosoideae	NA	['Acacia multispicata', 'Acacia latisepala', 'Inga stipularis', 'Acacia incrassata', 'Acacia hystrix', 'Acacia decora', 'Acacia buxifolia', 'Acacia suaveolens']	NA	3807	atcctgttttccgaaaaccaaggagagttcagaaagggagaataaaataaaaaaaaaag	subfamily	18	0	0	0	0	0	0	0	26	0	0	0	0	0	0	0	0	0	0	0	0	0	0	0	0	1	0	0	0	1	0	0	0	0	0
HWI-M03023:30:000000000-AB188:1:1103:7983:3213_CONS_SUB_SUB	0.525	FJ001794	99	NA	NA	NA	NA	Embryophyta	NA	[]	NA	3193	atccttgttttaagaaaaaag	no rank	50731	0	8	0	0	1	0	1	0	0	0	0	0	0	0	0	0	0	0	0	6	0	0	0	0	0	0	0	0	0	0	0	0	0	9
HWI-M03023:30:000000000-AB188:1:1102:5451:7976_CONS_SUB	0.819277108	HQ287701	99	NA	NA	NA	NA	rosids	NA	[]	NA	71275	atcctgttttacgaaaaccaacaaaacaataagggttcataaagcgcgaataaaaaaaggataggataggtgagactcaatgg	subclass	40	0	0	0	0	0	0	2	0	0	0	0	1	0	0	0	0	0	0	0	0	0	6	0	0	0	0	0	0	0	0	0	0	0	0
HWI-M03023:41:000000000-ABUB0:1:1112:10829:17932_CONS_SUB_SUB	0.983333333	AF365046	99	3803	Fabaceae	NA	NA	Mimosoideae	NA	['Acacia latisepala', 'Acacia mitchellii', 'Acacia beckleri', 'Albizia julibrissin', 'Acacia inaequilatera', 'Archidendron hirsutum', 'Albizia brevifolia']	NA	3807	atcctgttttccgaagaccaagaagagttcagaaagggagaataaaataaaaaaaaaaag	subfamily	13	0	0	0	0	0	0	0	20	0	0	0	0	0	0	0	0	0	0	0	0	0	0	0	0	0	0	0	0	0	0	0	0	0	1
HWI-M03023:30:000000000-AB188:1:2104:11110:8352_CONS_SUB	0.76	DQ978579	99	NA	NA	NA	NA	Pentapetalae	NA	['Tubocapsicum boninense', 'Dipteronia sinensis', 'Apterokarpos gardneri', 'Blepharocarya depauperata', 'Acer spicatum', 'Cardenasiodendron brachypterum']	NA	1437201	atcctgttttacgagaacaaacaaaacaagaattcagaaagcgagaaaaaggggataggtgcagaatgg	no rank	9	0	0	0	0	0	0	0	1	0	0	0	0	0	0	0	0	0	0	0	0	0	0	0	0	0	0	0	0	0	0	0	0	0	0
HWI-M03023:30:000000000-AB188:1:1111:7373:24265_CONS_SUB_SUB	0.5	AJ409406	98	NA	NA	NA	NA	Embryophyta	NA	[]	NA	3193	atccttgttttgagaaaatag	no rank	204802	0	2	0	0	0	0	0	0	0	0	0	0	0	0	0	0	0	0	0	4	0	0	0	0	0	0	0	0	0	0	0	0	0	71
HWI-M03023:41:000000000-ABUB0:1:1107:10271:15311_CONS_SUB_SUB	0.978723404	AB817687	98	4637	Musaceae	NA	NA	Musaceae	NA	['Musa rosea', 'Musa ornata']	NA	4637	atccttattttgagaaaacaaagtttataaaactagaatttaaaag	family	4	0	0	0	0	0	0	0	0	0	0	0	0	0	0	0	0	0	0	0	0	0	0	0	0	0	0	0	0	0	0	0	0	0	0
HWI-M03023:30:000000000-AB188:1:1113:6855:21344_CONS_SUB_SUB	1	AF365030	98	3803	Fabaceae	53922	Senna	Senna	NA	[]	NA	53922	atcctgttttccgaaaaccaagaagagttcagaaagggagaataaaaaaaggatag	genus	1	0	0	0	0	0	0	0	2	0	0	0	0	0	0	0	0	0	0	0	0	0	0	0	0	0	0	0	0	0	0	0	0	0	0
HWI-M03023:30:000000000-AB188:1:1106:17078:21634_CONS_SUB	0.985507246	HQ287701	98	3931	Myrtaceae	87658	Corymbia	Corymbia intermedia	183805	['Corymbia intermedia']	Corymbia intermedia	183805	atcctgttttacgaaaaccaacaaaacaataagggttcataaagcgcgaataaaaaaaggataggatag	species	1	0	0	0	0	0	0	0	0	0	0	1	0	0	0	0	0	0	0	1	0	0	0	0	0	0	1	0	0	0	0	0	1	1	0
HWI-M03023:41:000000000-ABUB0:1:1102:21030:16271_CONS_SUB_SUB	0.952380952	AY145346	98	16739	Piperaceae	13215	Piper	Piper	NA	['Piper imperiale', 'Piper aduncum', 'Piper magnificum', 'Piper arboreum', 'Piper pseudofuligineum']	NA	13215	atcctatttttcagaaaacacgagtgaataaagcgaaaaagg	genus	9	0	0	0	0	0	0	0	0	0	0	0	0	0	0	0	0	17	0	0	0	0	0	0	0	0	0	0	0	0	0	0	0	0	0
HWI-M03023:41:000000000-ABUB0:1:1114:19358:14481_CONS_SUB_SUB	1	AY220417	98	22274	Myristicaceae	NA	NA	Myristicaceae	NA	[]	NA	22274	atcctgttttctgaaaacaagggttcagaaagcgagaatcaaaaaag	family	1	0	0	0	0	0	0	0	0	0	0	0	0	0	0	0	0	0	0	0	0	0	0	0	0	0	0	0	0	0	0	0	0	0	0
HWI-M03023:30:000000000-AB188:1:1104:13768:16137_CONS_SUB_SUB	0.941176471	HQ696727	97	3629	Malvaceae	NA	NA	Malvoideae	NA	['Hibiscus rosa-sinensis', 'Kosteletzkya adoensis', 'Sida sp. TRK-2015']	NA	214907	atcctattatgttacgaaaataaacatgaaccaaggttcagcaagcgagaataataaaaaaaggaaag	subfamily	6	0	4	0	0	0	1	0	0	0	0	22	0	0	0	0	0	0	0	0	0	0	0	0	0	0	0	0	0	0	0	0	0	0	0
HWI-M03023:30:000000000-AB188:1:1105:16741:20939_CONS_SUB_SUB	0.96875	AB817344	97	3931	Myrtaceae	NA	NA	Myrtoideae	NA	['Psidium guajava', 'Melaleuca nodosa', 'Eucalyptus globulus', 'Myrcia bicarinata', 'Calyptranthes garciae', 'Myrcia carvalhoi', 'Myrcia minutiflora', 'Myrcia polyantha']	NA	1699513	atcctgttttacgaaaaccaacaaaacaataagggttcataaagcgcgaataaaaagagaatag	subfamily	14	0	2	0	0	0	1	3	5	0	0	0	11	1	0	0	1	0	0	0	0	0	2	0	4	0	0	0	0	0	0	0	0	0	0
HWI-M03023:41:000000000-ABUB0:1:1111:6140:5302_CONS_SUB_SUB	0.977777778	AF188795	97	4613	Bromeliaceae	NA	NA	Tillandsioideae	NA	[]	NA	1908689	atctttcttttgggaaagcaagggtataaaactagaataaaaagg	subfamily	2	0	0	0	0	0	0	0	0	0	0	0	0	0	0	0	0	0	0	0	0	0	0	0	0	0	0	0	0	0	0	0	0	0	0
HWI-M03023:30:000000000-AB188:1:1103:14381:16753_CONS_SUB_SUB	0.983333333	AF365046	97	3803	Fabaceae	NA	NA	Mimosoideae	NA	['Acacia latisepala', 'Acacia mitchellii', 'Acacia beckleri', 'Albizia julibrissin', 'Acacia inaequilatera', 'Archidendron hirsutum', 'Albizia brevifolia']	NA	3807	atcctgttctccgaaaaccaagaagagttcagaaagggagaataaaataaaaaaaaaaag	subfamily	13	0	0	0	0	0	0	0	11	0	0	0	0	0	0	0	0	0	0	0	0	0	0	0	0	0	0	0	0	0	0	0	0	0	0
HWI-M03023:41:000000000-ABUB0:1:1101:6908:15505_CONS_SUB_SUB	0.981818182	FJ039334	97	3499	Urticaceae	NA	NA	Urticaceae	NA	[]	NA	3499	atccggttttatgaaaacaaacaagggttcagaaagagataataaaaaaggaaag	family	2	0	0	0	0	0	0	0	0	0	0	0	0	0	0	0	0	2	0	0	0	0	0	25	0	0	0	12	0	0	0	0	0	0	0
HWI-M03023:30:000000000-AB188:1:1118:11946:2321_CONS_SUB_SUB	1	KM818852	97	22140	Annonaceae	261082	Goniothalamus	Goniothalamus uvarioides	261084	['Goniothalamus uvarioides']	Goniothalamus uvarioides	261084	atcctgtgttcagaaaacaaggttcagaaagcgagaataaaaaaaag	species	1	0	0	0	0	0	0	0	0	0	0	0	0	0	0	0	0	0	0	0	0	0	0	1	0	0	0	0	0	4	0	0	0	0	0
HWI-M03023:30:000000000-AB188:1:1101:23582:11208_CONS_SUB_SUB	0.977777778	AY570487	97	NA	NA	NA	NA	Lamiales	NA	[]	NA	4143	atcctgttttctcaaaacaaaggttcaaaaaacaaaaaaaaagg	order	6	0	0	0	0	0	0	0	0	0	0	0	0	0	0	0	0	0	0	0	0	0	0	0	0	0	0	0	0	0	0	0	0	94	0
HWI-M03023:30:000000000-AB188:1:1104:10785:15179_CONS_SUB_SUB	0.98	AB445570	97	NA	NA	NA	NA	Rosales	NA	['Ficus insipida']	NA	3744	atccggttttctgaaaacaaacaagggttcagaaggcaatgataaaaaag	order	4	0	0	0	0	0	0	0	0	0	0	0	0	0	0	0	0	0	0	0	0	0	0	0	0	0	0	0	0	0	0	0	0	0	0
HWI-M03023:30:000000000-AB188:1:1108:24261:17501_CONS_SUB_SUB	0.98	AB445570	97	NA	NA	NA	NA	Rosales	NA	['Ficus insipida']	NA	3744	atccggttttctgaaaacaaacaagggttcagaaggtaataataaaaaag	order	4	0	0	0	0	0	0	0	0	0	0	0	0	0	0	0	0	0	0	0	0	0	0	0	0	0	0	0	0	0	0	0	0	0	0
HWI-M03023:30:000000000-AB188:1:2107:6158:8554_CONS_SUB_SUB	0.96875	AB817344	96	3931	Myrtaceae	NA	NA	Myrtoideae	NA	['Psidium guajava', 'Melaleuca nodosa', 'Eucalyptus globulus', 'Myrcia bicarinata', 'Calyptranthes garciae', 'Myrcia carvalhoi', 'Myrcia minutiflora', 'Myrcia polyantha']	NA	1699513	atcctgttttacgaaaaccaacaaaacaataagggtccataaagcgcgaataaaagaaggatag	subfamily	14	0	0	0	0	0	0	1	0	0	0	0	29	0	0	0	0	0	0	0	0	0	0	0	1	0	0	0	0	0	0	0	0	0	0
HWI-M03023:30:000000000-AB188:1:1104:26686:20994_CONS_SUB_SUB	0.979591837	AY794626	96	3977	Euphorbiaceae	NA	NA	Hippomaneae	NA	[]	NA	235893	atccggttttccgaaaacaaacaaaggttcagaaatacagaaacaaagt	tribe	2	0	0	0	0	0	0	0	21	0	0	0	0	0	1	0	0	0	0	0	0	0	0	0	0	0	0	0	0	0	0	0	0	0	12
HWI-M03023:41:000000000-ABUB0:1:1102:23161:14892_CONS_SUB_SUB	0.96875	AB817344	95	3931	Myrtaceae	NA	NA	Myrtoideae	NA	['Psidium guajava', 'Melaleuca nodosa', 'Eucalyptus globulus', 'Myrcia bicarinata', 'Calyptranthes garciae', 'Myrcia carvalhoi', 'Myrcia minutiflora', 'Myrcia polyantha']	NA	1699513	atcctgttttacgaaaaccaacaaaacagtaagggttcataaagagcgaataaaaaaaggatag	subfamily	27	0	0	0	0	0	1	0	0	0	0	0	3	0	0	0	2	0	0	0	0	0	1	0	0	0	1	0	0	0	0	0	7	0	0
HWI-M03023:41:000000000-ABUB0:1:1107:8869:6933_CONS_SUB_SUB	0.96875	AB817344	95	3931	Myrtaceae	NA	NA	Myrtoideae	NA	['Psidium guajava', 'Melaleuca nodosa', 'Eucalyptus globulus', 'Myrcia bicarinata', 'Calyptranthes garciae', 'Myrcia carvalhoi', 'Myrcia minutiflora', 'Myrcia polyantha']	NA	1699513	atcctgttttacgaaaaccaacaaaacaataagggttcataaagcgcgaataaaagaggatag	subfamily	14	0	0	0	0	0	2	3	1	0	0	0	5	0	0	0	1	0	0	2	0	0	2	0	3	0	0	0	0	0	0	0	3	0	0
HWI-M03023:41:000000000-ABUB0:1:2105:12222:8477_CONS_SUB_SUB	0.964285714	AB981749	95	39998	Melastomataceae	NA	NA	Melastomataceae	NA	['Pternandra echinata', 'Mouriri sp. B1-020']	NA	39998	atcctgttttacgaaaaccaacagcagttcataaagcgagaataaaaaaagaatag	family	2	0	0	0	0	0	1	0	0	0	0	0	0	0	0	0	0	7	0	0	0	0	0	0	0	0	0	0	0	0	0	0	0	0	0
HWI-M03023:30:000000000-AB188:1:1101:6211:20188_CONS_SUB_SUB	0.96875	AB817344	95	3931	Myrtaceae	NA	NA	Myrtoideae	NA	['Psidium guajava', 'Melaleuca nodosa', 'Eucalyptus globulus', 'Myrcia bicarinata', 'Calyptranthes garciae', 'Myrcia carvalhoi', 'Myrcia minutiflora', 'Myrcia polyantha']	NA	1699513	atcctgttttacgaaaaccagcaaaacaataagggtccataaagcgcgaataaaaaaaggatag	subfamily	14	0	0	0	0	0	0	1	0	0	0	1	22	0	0	0	0	0	0	1	0	0	1	0	0	0	0	0	0	0	0	0	1	0	0
HWI-M03023:41:000000000-ABUB0:1:1104:10521:18289_CONS_SUB_SUB	0.957446809	AB817687	95	4637	Musaceae	NA	NA	Musaceae	NA	['Musa rosea', 'Musa ornata']	NA	4637	atccttattttgagaaaacaaaggtagataaaactagaatttaaaag	family	4	0	0	0	0	0	0	0	0	0	0	0	0	0	0	0	0	0	0	0	0	0	0	0	0	0	0	0	0	0	0	0	0	0	0
HWI-M03023:30:000000000-AB188:1:1101:24986:6477_CONS_SUB_SUB	1	LN885251	95	3803	Fabaceae	3808	Acacia	Acacia	NA	[]	NA	3808	atcctgttttccgaaaaccaagaagagttcagaaagggagaataaaataaaaaaaaaaagg	genus	1	0	0	0	0	0	0	0	20	0	0	0	0	0	1	0	0	0	0	0	0	0	0	0	0	0	1	0	0	0	0	0	0	0	0
HWI-M03023:30:000000000-AB188:1:1101:26497:7254_CONS_SUB_SUB	0.976190476	AB817612	95	16739	Piperaceae	13215	Piper	Piper	NA	['Piper humistratum', 'Piper nudifolium', 'Piper magnificum', 'Piper imperiale']	NA	13215	atcctatttttcagaaaacacgagttcagaaagcgaaagagg	genus	8	0	0	0	0	0	0	0	0	0	0	0	0	94	1	0	0	0	0	0	0	0	0	0	0	0	0	0	0	0	0	0	0	0	0
HWI-M03023:30:000000000-AB188:1:1101:28225:7348_CONS_SUB_SUB	0.975609756	AF102406	94	24966	Rubiaceae	NA	NA	Rubiaceae	NA	[]	NA	24966	atcctgttttccgaaaccaaaggttcagagagtgaaaaaag	family	1	0	71	0	0	0	0	0	0	0	0	0	0	0	0	0	0	0	0	0	22	0	0	0	0	0	0	0	0	0	0	0	0	0	0
HWI-M03023:30:000000000-AB188:1:1102:20099:1923_CONS_SUB_SUB	0.941176471	HQ696727	94	3629	Malvaceae	NA	NA	Malvoideae	NA	['Hibiscus rosa-sinensis', 'Kosteletzkya adoensis', 'Sida sp. TRK-2015']	NA	214907	atcctattaggttacgaaaataaacatgaacaaaggttcagcaagcgagaataataaaaaaaggaaag	subfamily	6	0	20	0	0	0	0	1	0	0	0	20	0	0	0	0	0	0	0	0	0	0	0	0	0	0	0	0	0	0	0	0	0	0	0
HWI-M03023:30:000000000-AB188:1:1101:19753:14171_CONS_SUB_SUB	0.982758621	AF522940	94	3803	Fabaceae	NA	NA	Mimosoideae	NA	['Acacia congesta', 'Acacia lineata', 'Acacia restiacea']	NA	3807	atcctgttttccgaaaaccaagaagagttcagaaagggagaacaaaataaaaaaaaag	subfamily	13	0	0	0	0	0	0	0	10	0	0	0	0	0	0	0	0	0	0	0	0	0	0	0	0	0	0	0	0	0	0	0	1	0	0
HWI-M03023:30:000000000-AB188:1:1101:9481:21942_CONS_SUB_SUB	0.953488372	HQ412969	94	24966	Rubiaceae	NA	NA	Rubioideae	NA	['Psychotria hispidula']	NA	169617	atcttgttttctgaaagcaaaagttcagaaagagaaaaaagg	subfamily	2	0	0	0	0	0	0	0	0	0	0	0	50	0	0	0	0	0	0	0	0	0	0	0	0	0	0	0	0	0	0	0	0	0	0
HWI-M03023:30:000000000-AB188:1:1101:21345:8047_CONS_SUB_SUB	0.95	AJ577458	94	4070	Solanaceae	NA	NA	Cestreae	NA	['Cestrum longiflorum']	NA	424559	atcctttatttcggaaaacaaacaaaggttcagaaaag	tribe	3	0	0	0	0	0	0	0	0	0	0	0	0	29	7	0	0	0	0	0	0	0	0	0	2	1	0	0	0	20	0	1	0	0	0
HWI-M03023:30:000000000-AB188:1:1111:18169:25058_CONS_SUB_SUB	0.958333333	AJ404903	94	4710	Arecaceae	NA	NA	Arecaceae	NA	[]	NA	4710	atccttattttgagaaaacaagggcttataaaactagaataaaaaag	family	16	0	0	0	0	0	0	0	0	0	0	0	0	0	0	0	0	0	0	0	0	0	0	0	0	0	0	0	0	0	0	0	0	0	0
HWI-M03023:41:000000000-ABUB0:1:1102:15151:4272_CONS_SUB	0.543859649	HM470562	94	NA	NA	NA	NA	Embryophyta	NA	[]	NA	3193	gtctctgctaccgtaagagtcgcgtatctcgtatgccgtcttctgcttg	no rank	22765	0	0	0	0	0	0	0	0	0	0	0	0	0	0	0	0	0	0	0	0	0	0	0	0	0	0	0	0	0	0	0	0	0	0
HWI-M03023:30:000000000-AB188:1:1101:5235:19658_CONS_SUB_SUB	0.975	AY266260	93	4070	Solanaceae	4107	Solanum	Solanum sessiliflorum	227721	['Solanum sessiliflorum']	Solanum sessiliflorum	227721	atcctgttttctgaaaacaaacaaagtatcagaaaaaaag	species	1	3	1	0	0	0	0	0	1	0	0	0	0	0	0	0	0	0	0	4	0	0	0	0	0	0	4	0	0	0	0	5	0	0	0
HWI-M03023:30:000000000-AB188:1:1102:7928:8604_CONS_SUB_SUB	0.977777778	AY614290	93	4613	Bromeliaceae	NA	NA	Tillandsioideae	NA	[]	NA	1908689	tctttcttttgggaaaacaagggtataaaactagaataaaaaaa	subfamily	2	0	0	0	0	0	0	0	1	0	0	0	0	0	0	0	0	0	0	0	0	0	0	0	0	0	0	0	0	0	0	0	0	0	0
HWI-M03023:30:000000000-AB188:1:1102:24132:11785_CONS_SUB_SUB	0.95	AJ577458	93	4070	Solanaceae	NA	NA	Cestreae	NA	['Cestrum longiflorum']	NA	424559	atcctttatttcggaaaacaagcaaagattcagaaaaaag	tribe	6	0	0	0	0	0	0	0	0	0	0	0	0	18	14	0	0	0	0	0	0	0	0	0	6	2	0	0	0	18	0	0	0	0	0
HWI-M03023:41:000000000-ABUB0:1:2101:12957:23267_CONS_SUB_SUB	0.928571429	AB981749	93	39998	Melastomataceae	NA	NA	Melastomataceae	NA	['Pternandra echinata', 'Mouriri sp. B1-020']	NA	39998	atcctgttttacgaaaaccaacagcagatcataaagcgagaatacaaaaagaatag	family	2	0	0	0	0	0	0	0	0	0	0	0	0	0	0	0	0	1	0	0	0	0	0	0	0	0	0	0	0	0	0	0	0	0	0
HWI-M03023:41:000000000-ABUB0:1:1101:20730:8836_CONS_SUB_SUB	0.75	AY015404	93	NA	NA	NA	NA	Mesangiospermae	NA	[]	NA	1437183	ctccttttttcaaaagcaagaataaaaaaaag	no rank	106	0	0	0	0	0	0	0	0	0	0	0	0	0	0	0	0	0	0	0	0	0	0	0	0	0	0	0	0	0	0	0	0	0	0
HWI-M03023:41:000000000-ABUB0:1:1106:17327:11489_CONS_SUB_SUB	0.978723404	AB817687	92	4637	Musaceae	NA	NA	Musaceae	NA	['Musa rosea', 'Musa ornata']	NA	4637	atccgtattttgagaaaacaaaggtttataaaactagaatttaaaag	family	4	0	0	0	0	0	0	0	0	0	0	0	0	0	0	0	0	0	0	0	0	0	0	0	0	0	0	0	0	0	0	0	0	0	0
HWI-M03023:41:000000000-ABUB0:1:1106:9333:18803_CONS_SUB_SUB	0.958333333	AJ241312	92	4710	Arecaceae	NA	NA	Arecaceae	NA	[]	NA	4710	atccttattttgagaaaacaagggtttataaaactagaatagaaaag	family	21	0	0	0	0	0	0	0	0	0	0	0	0	0	0	0	0	0	0	0	0	0	0	0	0	0	0	0	0	0	0	0	0	0	0
HWI-M03023:30:000000000-AB188:1:1102:8976:24072_CONS_SUB_SUB	0.978723404	AY145352	92	NA	NA	NA	NA	Magnoliidae	NA	['Ophrypetalum odoratum', 'Goniothalamus andersonii', 'Annona cherimola', 'Goniothalamus uvarioides']	NA	232347	atcctgtgttcagaaaacaaggttcagaaagcgagcatcaaaaaaag	no rank	12	0	0	0	0	0	0	0	1	0	0	0	0	0	0	0	0	0	0	0	0	0	0	0	0	0	0	0	0	1	0	0	0	0	0
HWI-M03023:30:000000000-AB188:1:2118:12207:2582_CONS_SUB_SUB	0.955555556	AY614286	92	4613	Bromeliaceae	NA	NA	Bromeliaceae	NA	['Tillandsia disticha', 'Tillandsia tectorum', 'Tillandsia gardneri', 'Racinaea venusta', 'Barfussia wagneriana', 'Tillandsia heubergeri', 'Tillandsia demissa', 'Lemeltonia dodsonii']	NA	4613	atctttcttttgggaaaacaaggatataaaactggaataaaaaaa	family	30	0	0	0	0	0	0	0	0	0	0	0	1	0	0	0	0	0	0	0	0	0	0	0	0	0	0	0	0	0	0	0	0	0	0
HWI-M03023:41:000000000-ABUB0:1:1101:26719:11867_CONS_SUB_SUB	0.952380952	AY145346	92	16739	Piperaceae	13215	Piper	Piper	NA	['Piper imperiale', 'Piper aduncum', 'Piper magnificum', 'Piper arboreum', 'Piper pseudofuligineum']	NA	13215	atcctatttttcagaaaacacgagtgaagaaagcgagaaagg	genus	9	0	0	0	0	0	0	0	0	0	0	0	0	0	0	0	0	21	0	0	0	0	0	0	0	0	0	0	0	0	0	0	0	0	0
HWI-M03023:41:000000000-ABUB0:1:1113:25206:22484_CONS_SUB_SUB	0.981818182	FJ039334	92	3499	Urticaceae	NA	NA	Urticaceae	NA	[]	NA	3499	atccggttttatgtaaacaaacaagggttcagaaagcgataataaaaaaggaaag	family	2	0	0	0	0	0	0	0	0	0	0	0	0	0	0	0	0	2	0	0	0	0	0	33	0	0	0	2	0	0	0	0	0	0	0
HWI-M03023:41:000000000-ABUB0:1:1101:19537:21978_CONS_SUB_SUB	0.98245614	AY145358	92	4401	Platanaceae	4402	Platanus	Platanus	NA	['Platanus occidentalis', 'Platanus racemosa']	NA	4402	atcctgttttcagaaaacaaacaagggttcagaaaacgagaaaaaaagaaaggaaag	genus	3	0	0	0	0	0	0	0	0	0	0	0	0	0	0	0	0	0	0	0	0	0	0	0	0	0	0	0	0	0	0	0	0	0	0
HWI-M03023:30:000000000-AB188:1:1101:22414:4911_CONS_SUB_SUB	0.979591837	AB817507	92	4642	Zingiberaceae	NA	NA	Zingiberaceae	NA	['Cautleya sp. JLZ-2014', 'Pleuranthodium schlechteri', 'Renealmia aromatica', 'Cornukaempferia longipetiolata', 'Renealmia concinna']	NA	4642	tccttagtttgataaaactaaggtttatcaaactagaataaaaaaaag	family	7	0	0	0	0	0	0	0	0	0	0	0	0	0	0	0	0	0	0	0	0	0	0	0	0	0	0	0	0	0	0	0	0	0	0
HWI-M03023:30:000000000-AB188:1:2106:6188:12170_CONS_SUB_SUB	0.958333333	AJ404903	91	4710	Arecaceae	NA	NA	Arecaceae	NA	['Hyophorbe indica', 'Chuniophoenix nana', 'Ceroxylon quindiuense', 'Reinhardtia latisecta', 'Attalea allenii', 'Aiphanes grandis']	NA	4710	atccttactttgagaaaacaagggtttataaaactagaataaaaaag	family	15	0	0	0	0	1	0	0	0	0	0	0	0	0	0	0	0	0	0	0	0	0	0	0	0	0	0	0	0	0	0	0	0	0	0
HWI-M03023:41:000000000-ABUB0:1:1101:29032:14882_CONS_SUB_SUB	0.983333333	AY144056	91	55961	Clusiaceae	72403	Clusia	Clusia	NA	['Clusia fluminensis', 'Clusia intertexta', 'Clusia aripoensis']	NA	72403	atcctgttttccgaaaaaaaaaacaaagatttataaagaaaaaacataaaaaaaaaaag	genus	3	0	0	0	0	0	2	0	0	0	0	0	0	0	0	0	0	0	0	0	0	0	0	0	0	0	0	0	0	0	0	0	0	0	1
HWI-M03023:41:000000000-ABUB0:1:1110:12042:16970_CONS_SUB_SUB	0.928571429	AB981749	91	39998	Melastomataceae	NA	NA	Melastomataceae	NA	['Pternandra echinata', 'Mouriri sp. B1-020']	NA	39998	atcctgttttacgaaaaccaacagcagttcataaagcgagaatacaaaaagaataa	family	2	0	0	0	0	0	1	0	0	0	0	0	0	0	0	0	0	1	0	0	0	0	0	0	0	0	0	0	0	0	0	0	0	0	0
HWI-M03023:41:000000000-ABUB0:1:1110:2353:9051_CONS_SUB_SUB	0.957446809	AB817687	91	4637	Musaceae	NA	NA	Musaceae	NA	['Musa rosea', 'Musa ornata']	NA	4637	atccttattttgagaaagcaaaggtatataaaactagaatttaaaag	family	4	0	0	0	0	0	0	0	0	0	0	0	0	0	0	0	0	0	0	0	0	0	0	0	0	0	0	0	0	0	0	0	0	0	0
HWI-M03023:30:000000000-AB188:1:1107:19315:14189_CONS_SUB_SUB	0.962264151	JX091827	91	3647	Caricaceae	NA	NA	Caricaceae	NA	['Jacaratia dolichaula', 'Jacaratia chocoensis']	NA	3647	atcctgttttacgagaacaaacaaaacaagaattcagaaagcgagaataaggg	family	6	0	0	0	0	0	0	0	1	0	0	0	0	0	0	0	0	0	0	0	0	0	0	0	0	0	0	0	0	0	0	0	0	0	0
HWI-M03023:30:000000000-AB188:1:2115:12597:14306_CONS_SUB_SUB	0.980392157	AY594510	91	23672	Sapindaceae	NA	NA	Sapindaceae	NA	['Dimocarpus longan', 'Deinbollia borbonica', 'Radlkofera sp. 2 Adeyemi 3459', 'Talisia nervosa']	NA	23672	atcccgttttatgaaaacaaaacaaacaggggtccagaaagtgagaaaagg	family	12	0	0	0	0	0	0	0	0	0	0	0	0	0	1	0	0	0	0	0	0	0	0	0	0	0	34	0	0	0	0	0	0	0	0
HWI-M03023:30:000000000-AB188:1:1102:22726:5245_CONS_SUB_SUB	0.980392157	AY594510	91	23672	Sapindaceae	NA	NA	Sapindaceae	NA	['Dimocarpus longan', 'Deinbollia borbonica', 'Radlkofera sp. 2 Adeyemi 3459', 'Talisia nervosa']	NA	23672	atcccgttctatgaaaacaaaacaaacaggggttcagaaagtgagaaaagg	family	12	0	0	0	0	0	0	0	0	0	0	0	0	0	0	0	0	0	0	0	0	0	0	0	0	0	24	0	0	0	0	0	0	0	0
HWI-M03023:30:000000000-AB188:1:1101:14160:12433_CONS_SUB_SUB	0.975609756	AF102406	90	24966	Rubiaceae	NA	NA	Rubiaceae	NA	['Elaeagia sp. Delprete & Verduga 6405', 'Jackiopsis ornata', 'Chione venosa', 'Steenisia pleurocarpa']	NA	24966	atcctgttttccgaaaccgaaggttcagaaagtgaaaaaag	family	14	0	42	0	0	0	0	0	0	0	0	0	0	0	0	0	0	0	0	0	47	0	0	0	0	0	0	0	0	0	0	0	0	0	0
HWI-M03023:30:000000000-AB188:1:1115:4964:12503_CONS_SUB_SUB	0.96875	AB817344	90	3931	Myrtaceae	NA	NA	Myrtoideae	NA	['Psidium guajava', 'Melaleuca nodosa', 'Eucalyptus globulus', 'Myrcia bicarinata', 'Calyptranthes garciae', 'Myrcia carvalhoi', 'Myrcia minutiflora', 'Myrcia polyantha']	NA	1699513	atcctgttttacgaaaaccaacaaaacaataagggtacataaagcgcgaataagaaaaggatag	subfamily	14	0	1	0	0	0	2	3	0	0	0	0	1	0	0	0	0	0	0	0	0	0	1	0	2	0	0	0	0	0	0	0	2	0	0
HWI-M03023:30:000000000-AB188:1:1101:22808:17502_CONS_SUB_SUB	0.92	AB445554	90	NA	NA	NA	NA	Pentapetalae	NA	[]	NA	1437201	atccggttttctgaagacaaacaaggattcagaaggcgataataggaaag	no rank	69	0	0	0	0	34	0	0	0	4	6	0	1	0	0	0	0	0	3	0	0	0	0	0	0	0	0	0	0	0	6	0	0	0	0
HWI-M03023:30:000000000-AB188:1:1118:20508:6010_CONS_SUB_SUB	0.944444444	JX091827	90	3647	Caricaceae	NA	NA	Caricaceae	NA	['Jacaratia dolichaula', 'Jacaratia chocoensis']	NA	3647	atcctgttttacgagaacaaacaaaacaagaagtcagaaagcgagaagaaggg	family	6	0	0	0	0	0	0	1	0	0	0	0	1	0	0	0	0	0	0	0	0	0	0	0	0	0	0	0	0	0	0	0	0	0	0
HWI-M03023:41:000000000-ABUB0:1:1104:25163:10219_CONS_SUB_SUB	0.978723404	AB817687	90	4637	Musaceae	NA	NA	Musaceae	NA	['Musa rosea', 'Musa ornata']	NA	4637	atccttattttgagacaacaaaggtttataaaactagaatttaaaag	family	4	0	0	0	0	0	0	0	0	0	0	0	0	1	0	0	0	0	0	0	0	0	0	0	0	0	0	0	0	0	0	0	0	0	0
HWI-M03023:30:000000000-AB188:1:1102:23938:4422_CONS_SUB_SUB	0.953488372	HQ412969	90	24966	Rubiaceae	NA	NA	Rubioideae	NA	['Psychotria hispidula']	NA	169617	atcttgttttctggaagcaaaagttcagaaagtgaaaaaagg	subfamily	2	0	0	0	0	0	0	0	0	0	0	0	42	0	0	0	0	0	0	0	0	0	0	0	0	0	0	0	0	0	0	0	0	0	0
HWI-M03023:30:000000000-AB188:1:2103:11347:22133_CONS_SUB_SUB	0.5	AB684440	90	NA	NA	NA	NA	Embryophyta	NA	[]	NA	3193	atccttgttttaggaaaaag	no rank	54494	0	0	0	0	0	0	0	0	0	0	0	0	2	3	0	0	0	0	0	0	0	0	0	2	0	0	0	0	4	0	39	0	0	0
HWI-M03023:30:000000000-AB188:1:1101:17930:19585_CONS_SUB_SUB	1	AY594528	90	23672	Sapindaceae	NA	NA	Sapindaceae	NA	[]	NA	23672	atcccgttttatgaaaacaaaacaagcaggggttcagaaagtgagaaaagg	family	1	0	0	0	0	0	0	0	0	0	0	0	0	0	0	0	0	0	0	0	0	0	0	0	0	0	38	0	0	0	0	0	0	0	0
HWI-M03023:30:000000000-AB188:1:1104:19995:20351_CONS_SUB_SUB	0.926470588	HQ696727	89	3629	Malvaceae	NA	NA	Malvoideae	NA	['Hibiscus rosa-sinensis', 'Kosteletzkya adoensis', 'Sida sp. TRK-2015']	NA	214907	atcctattatgttacgaaaataaacatgaacaaaggttcagcaagcgggaagaataaaaaaaggaaag	subfamily	6	0	5	0	0	0	4	0	0	0	0	15	2	0	0	0	0	0	0	0	0	0	0	0	0	0	0	0	0	0	0	0	0	0	0
HWI-M03023:30:000000000-AB188:1:1106:19241:22225_CONS_SUB_SUB	0.96875	AB817344	89	3931	Myrtaceae	NA	NA	Myrtoideae	NA	['Psidium guajava', 'Melaleuca nodosa', 'Eucalyptus globulus', 'Myrcia bicarinata', 'Calyptranthes garciae', 'Myrcia carvalhoi', 'Myrcia minutiflora', 'Myrcia polyantha']	NA	1699513	atcctgttttacgaaaaccgacaaaacaataagggttcataaagcgcgaataaaaaaggatag	subfamily	14	0	0	0	0	0	0	2	0	0	0	0	5	0	0	0	0	0	0	1	0	0	1	0	2	0	2	0	0	1	0	0	4	0	0
HWI-M03023:30:000000000-AB188:1:1101:12253:22641_CONS_SUB_SUB	0.95	AJ577458	89	4070	Solanaceae	NA	NA	Cestreae	NA	['Cestrum longiflorum']	NA	424559	atcctttatttcggaaaacaaacaaagattaagaaaaaag	tribe	3	0	0	0	0	0	0	0	0	0	0	0	0	16	18	0	0	0	0	0	0	0	0	0	8	1	0	0	0	16	0	0	0	0	0
HWI-M03023:30:000000000-AB188:1:1111:15604:16086_CONS_SUB_SUB	0.955555556	AY614290	89	4613	Bromeliaceae	NA	NA	Bromeliaceae	NA	['Tillandsia disticha', 'Tillandsia tectorum', 'Tillandsia gardneri', 'Racinaea venusta', 'Barfussia wagneriana', 'Tillandsia heubergeri', 'Tillandsia demissa', 'Lemeltonia dodsonii']	NA	4613	atctttcttttgggaaaacaagggtataaaacgggaataaaaaaa	family	15	0	0	0	0	0	0	0	0	0	0	0	0	2	0	0	0	0	0	0	0	0	0	0	1	0	0	0	0	0	0	0	0	0	0
HWI-M03023:30:000000000-AB188:1:1103:28460:15095_CONS_SUB_SUB	0.955223881	HQ696727	88	3629	Malvaceae	NA	NA	Malvoideae	NA	['Kosteletzkya adoensis']	NA	214907	atcctattatgttacgaaaataaacatgaacaaaggttcagcaagcgagaataataaaaaaagaaag	subfamily	4	0	7	0	0	0	0	0	0	0	0	21	0	0	0	0	0	0	0	0	0	0	0	0	0	0	0	0	0	0	0	1	0	0	0
HWI-M03023:41:000000000-ABUB0:1:1112:13502:2715_CONS_SUB_SUB	0.928571429	AB981749	88	39998	Melastomataceae	NA	NA	Melastomataceae	NA	['Pternandra echinata', 'Mouriri crassifolia', 'Mouriri sp. B1-020']	NA	39998	atcctgttttacgaaaaccaactgcagttcataaagcgagaatacaaaaagaatag	family	3	0	0	0	0	0	5	0	0	0	0	0	0	0	0	0	0	2	0	0	0	0	0	0	0	0	0	0	0	0	0	0	0	0	0
HWI-M03023:41:000000000-ABUB0:1:1113:6982:8095_CONS_SUB_SUB	0.892857143	AB981749	88	NA	NA	NA	NA	Myrtales	NA	['Pternandra echinata', 'Mouriri crassifolia', 'Pilidiostigma tropicum', 'Mouriri sp. B1-020']	NA	41944	atcctgttttacgaaaaccaacagcagttgagaaagcgagaatacaaaaagaatat	order	6	0	0	0	0	0	1	0	21	0	0	0	2	0	0	0	0	0	0	0	0	0	0	0	0	0	0	0	0	0	0	0	0	0	0
HWI-M03023:30:000000000-AB188:1:1116:18451:9438_CONS_SUB_SUB	0.910714286	AB981749	88	NA	NA	NA	NA	Myrtales	NA	['Pternandra echinata', 'Mouriri crassifolia', 'Pilidiostigma tropicum', 'Mouriri sp. B1-020']	NA	41944	atcctgttttacgaaaaccaacagcagttgagaaagcgagaataaaaaaaggatag	order	4	0	0	0	0	0	0	0	2	0	0	0	74	0	0	0	0	0	0	0	0	0	0	0	0	0	0	0	0	0	0	0	0	0	0
HWI-M03023:30:000000000-AB188:1:1101:26714:10289_CONS_SUB_SUB	0.953488372	HQ412969	88	24966	Rubiaceae	NA	NA	Rubioideae	NA	['Psychotria hispidula']	NA	169617	atcttgttttctgaaagcaaaagttcagaaagtgaaaaaag	subfamily	2	0	0	0	0	0	0	0	0	0	0	0	49	0	0	0	0	0	0	0	1	0	0	0	0	0	0	0	0	0	0	0	0	0	0
HWI-M03023:30:000000000-AB188:1:1103:5125:7435_CONS_SUB_SUB	0.975	AB036562	87	4070	Solanaceae	NA	NA	Solanaceae	NA	['Solanum rovirosanum']	NA	4070	atcctgttttctgaaaacaaacaaaggttcagaataaaag	family	4	1	8	0	0	0	0	0	1	0	0	0	0	0	0	0	0	0	0	1	0	0	0	0	0	0	2	0	0	0	0	6	0	0	0
HWI-M03023:41:000000000-ABUB0:1:1113:23039:20940_CONS_SUB_SUB	0.969230769	KC428528	87	3931	Myrtaceae	NA	NA	Myrtoideae	NA	['Psidium guajava', 'Gossia dallachiana', 'Syzygium sayeri']	NA	1699513	atcctgttttacgaaaaccaacaaaacaataagggttcataaagcgagaatacaaaaagaatag	subfamily	7	0	0	0	0	0	4	2	6	0	0	0	28	0	0	0	1	0	0	0	0	0	0	0	0	0	0	0	0	0	0	0	0	0	0
HWI-M03023:30:000000000-AB188:1:1108:18619:6939_CONS_SUB_SUB	0.958333333	AJ241312	87	4710	Arecaceae	NA	NA	Arecaceae	NA	[]	NA	4710	atccttattttgagaaaacaagggtttataaaactagaatgaaaaag	family	21	0	0	0	0	0	0	0	0	0	0	0	0	0	0	0	0	0	0	0	0	0	0	0	0	0	0	0	0	0	0	0	0	0	0
HWI-M03023:30:000000000-AB188:1:1102:5990:15730_CONS_SUB_SUB	0.96875	AB817344	86	3931	Myrtaceae	NA	NA	Myrtoideae	NA	['Psidium guajava', 'Melaleuca nodosa', 'Eucalyptus globulus', 'Myrcia bicarinata', 'Calyptranthes garciae', 'Myrcia carvalhoi', 'Myrcia minutiflora', 'Myrcia polyantha']	NA	1699513	tcctgttttacgaaaaccaacaaaacaataagggctcataaagcgcgaataaaaaaaggatag	subfamily	14	0	1	0	0	0	1	3	0	0	0	0	6	0	0	0	0	0	0	1	0	0	2	0	0	0	0	0	0	0	0	0	1	0	1
HWI-M03023:30:000000000-AB188:1:2108:10657:8206_CONS_SUB_SUB	0.969230769	KC428589	86	3931	Myrtaceae	NA	NA	Myrtoideae	NA	[]	NA	1699513	atcctgttttacgaaaaccaacaaaacaataagggttcatacagcgagaataaaaaaaggatag	subfamily	17	0	1	0	0	0	1	2	0	0	0	0	9	0	0	0	0	0	0	0	0	0	0	0	1	0	0	0	0	0	0	0	0	0	0
HWI-M03023:30:000000000-AB188:1:2110:19300:4964_CONS_SUB_SUB	0.962264151	JX091827	86	3647	Caricaceae	NA	NA	Caricaceae	NA	['Jacaratia dolichaula', 'Jacaratia chocoensis']	NA	3647	atcctgttttacgataacaaacaaaacaagaattcagaaagcgagaaaaaggg	family	6	0	1	0	0	0	0	0	0	0	0	0	0	0	0	0	0	0	0	0	0	0	0	0	0	0	0	0	0	0	0	0	0	0	0
HWI-M03023:41:000000000-ABUB0:1:1119:29371:12271_CONS_SUB_SUB	0.96875	AB817344	86	3931	Myrtaceae	NA	NA	Myrtoideae	NA	['Psidium guajava', 'Melaleuca nodosa', 'Eucalyptus globulus', 'Myrcia bicarinata', 'Calyptranthes garciae', 'Myrcia carvalhoi', 'Myrcia minutiflora', 'Myrcia polyantha']	NA	1699513	atcctgttttacgaaaaccaacgaaacaataagggctcataaagcgcgaataaaaaaaggatag	subfamily	14	0	0	0	0	0	1	2	0	0	0	0	3	0	0	0	1	0	0	1	0	0	0	0	3	0	0	0	0	0	0	0	0	0	0
HWI-M03023:30:000000000-AB188:1:1101:29122:13969_CONS_SUB_SUB	0.979591837	AY794626	86	3977	Euphorbiaceae	NA	NA	Hippomaneae	NA	[]	NA	235893	atccggttttccgaaaacaaacaaaggttcagaaatacataaacaaagg	tribe	2	0	0	0	0	0	0	0	18	0	0	0	0	0	0	0	0	0	0	0	0	0	0	0	0	0	0	0	0	0	0	0	0	0	12
HWI-M03023:30:000000000-AB188:1:1101:17937:14800_CONS_SUB_SUB	0.983050847	AF195689	86	3803	Fabaceae	NA	NA	Mimosoideae	NA	['Acacia multispicata', 'Acacia latisepala', 'Inga stipularis', 'Acacia lineata', 'Acacia incrassata', 'Acacia hystrix', 'Acacia decora', 'Acacia buxifolia', 'Acacia suaveolens']	NA	3807	atcctgttttccgaaaaccaagaagagttcagaaagggagaataaaatagaaaaaaaag	subfamily	19	0	0	0	0	0	0	0	23	0	0	0	0	0	0	0	0	0	0	0	0	0	0	0	0	0	0	0	0	1	0	0	0	0	0
HWI-M03023:30:000000000-AB188:1:1101:18699:15866_CONS_SUB_SUB	0.979591837	AY794626	86	3977	Euphorbiaceae	NA	NA	Hippomaneae	NA	[]	NA	235893	atccggttttccgaaaacaaacaaaggtacagaaatacagaaacaaagg	tribe	2	0	0	0	0	0	0	0	12	0	0	0	0	0	0	0	0	0	0	0	0	0	0	0	0	0	0	0	0	0	0	0	0	0	8
HWI-M03023:30:000000000-AB188:1:1104:22129:17710_CONS_SUB_SUB	0.963636364	FJ039334	86	3499	Urticaceae	NA	NA	Urticaceae	NA	['Oreocnide frutescens']	NA	3499	atccggctttatgaaaacagacaagggttcagaaagcgataataaaaaaggaaag	family	4	0	0	0	0	0	0	0	0	0	0	0	0	0	0	0	0	0	0	0	0	0	0	2	0	0	0	0	0	0	0	0	0	0	0
HWI-M03023:41:000000000-ABUB0:1:1111:11366:20746_CONS_SUB_SUB	1	AB817494	86	3803	Fabaceae	NA	NA	Fabaceae	NA	[]	NA	3803	atcctgttttccgaaaaccaagaagagttcagaaggggagaataaaaaaag	family	1	0	0	0	0	0	0	0	0	0	0	0	0	0	0	0	0	0	0	0	0	0	0	0	0	0	0	0	0	0	0	0	0	0	0
HWI-M03023:30:000000000-AB188:1:1113:16730:7758_CONS_SUB_SUB	0.94	AB445554	85	NA	NA	NA	NA	Rosales	NA	[]	NA	3744	atccggtttactgaagacaaacaaggattcagaaggcgataataaaaaag	order	37	0	0	0	0	13	0	0	0	2	3	0	0	0	0	0	0	0	2	0	0	0	0	0	0	0	0	0	0	0	4	0	0	0	0
HWI-M03023:30:000000000-AB188:1:1101:18955:16203_CONS_SUB_SUB	0.912280702	AB981749	85	NA	NA	NA	NA	Myrtales	NA	['Pternandra echinata', 'Pilidiostigma tropicum', 'Mouriri sp. B1-020']	NA	41944	atcctgttttacgaaaaccaacagcagttgagaaagcgagaaaacaaaaagaatag	order	3	0	0	0	0	0	0	0	47	0	0	0	4	1	1	0	0	0	0	0	0	0	0	0	0	0	0	0	0	0	0	0	0	0	0
HWI-M03023:30:000000000-AB188:1:1101:25668:20119_CONS_SUB_SUB	0.983333333	AF365046	85	3803	Fabaceae	NA	NA	Mimosoideae	NA	['Acacia latisepala', 'Acacia mitchellii', 'Acacia beckleri', 'Albizia julibrissin', 'Acacia inaequilatera', 'Archidendron hirsutum', 'Albizia brevifolia']	NA	3807	atcctgttttccgaaaaccaagaagggttcagaaagggagaataaaataaaaaaaaaaag	subfamily	13	0	0	0	0	0	0	0	13	2	0	0	0	1	0	0	0	0	0	0	0	0	0	0	0	0	0	0	0	1	1	0	0	0	0
HWI-M03023:30:000000000-AB188:1:1118:18515:22626_CONS_SUB_SUB	0.982758621	AF522940	85	3803	Fabaceae	NA	NA	Mimosoideae	NA	['Acacia congesta', 'Acacia lineata', 'Acacia restiacea']	NA	3807	atcctggtttccgaaaaccaagaagagttcagaaagggagaataaaataaaaaaaaag	subfamily	13	0	0	0	0	0	0	0	13	0	0	0	0	0	0	0	0	0	0	0	0	0	0	0	0	0	0	0	0	0	0	0	0	0	0
HWI-M03023:41:000000000-ABUB0:1:1116:17231:5626_CONS_SUB_SUB	0.98	AB445570	85	NA	NA	NA	NA	Rosales	NA	['Ficus insipida']	NA	3744	atccggttttctgaaaacaaacaagggttcagaaggcagtaataaaaaag	order	4	0	0	0	0	0	0	0	0	0	0	0	0	0	0	0	0	0	0	0	0	0	0	0	0	0	0	0	0	0	1	0	0	0	0
HWI-M03023:30:000000000-AB188:1:1103:23199:12523_CONS_SUB_SUB	0.926470588	HQ696727	84	3629	Malvaceae	NA	NA	Malvoideae	NA	['Hibiscus rosa-sinensis', 'Kosteletzkya adoensis', 'Sida sp. TRK-2015']	NA	214907	atcctattatgttacgaaaataaacatgaacaaaggtgcagcaagcgagaagaataaaaaaaggaaag	subfamily	6	0	7	0	0	0	4	0	0	0	0	20	0	0	0	0	0	0	0	0	0	0	0	0	0	0	0	0	0	0	0	0	0	0	0
HWI-M03023:30:000000000-AB188:1:1108:23514:4731_CONS_SUB_SUB	0.969230769	KC428589	84	3931	Myrtaceae	NA	NA	Myrtoideae	NA	[]	NA	1699513	atcctgttttacgaaaacaaacaaaacaataagggttcataaagcgagaataaaaaaaggatag	subfamily	17	0	1	0	0	0	1	1	0	0	0	0	5	0	0	0	0	0	0	0	0	0	0	0	0	0	1	0	0	0	0	0	0	0	0
HWI-M03023:30:000000000-AB188:1:1108:6284:8391_CONS_SUB_SUB	0.525	KF277693	84	NA	NA	NA	NA	Embryophyta	NA	[]	NA	3193	atccttgtattgagaaaaaag	no rank	10338	0	6	0	0	0	0	0	0	0	0	0	0	0	0	0	0	0	0	0	5	0	0	0	0	0	0	0	0	0	0	0	0	0	9
HWI-M03023:30:000000000-AB188:1:2119:3280:15062_CONS_SUB_SUB	0.926470588	HQ696727	84	3629	Malvaceae	NA	NA	Malvoideae	NA	['Hibiscus rosa-sinensis', 'Kosteletzkya adoensis', 'Sida sp. TRK-2015']	NA	214907	atcctattatgttacgaaaataaacatgaacaatggttcagcaagcgagaagaataaaaaaaggaaag	subfamily	6	0	1	0	0	0	3	0	0	0	0	8	0	0	0	0	0	0	0	0	0	0	0	0	0	0	0	0	0	0	0	0	0	0	0
HWI-M03023:41:000000000-ABUB0:1:1113:19243:21978_CONS_SUB_SUB	0.969230769	KC428589	84	3931	Myrtaceae	NA	NA	Myrtoideae	NA	[]	NA	1699513	atcctgttttacgaaaaccaacaaaacaataagggttcaaaaagcgagaataaaaaaaggatag	subfamily	17	0	0	0	0	0	3	1	0	0	0	1	12	0	0	0	0	0	0	0	0	0	0	0	1	0	0	0	0	0	0	0	0	0	0
HWI-M03023:41:000000000-ABUB0:1:1116:7585:10690_CONS_SUB_SUB	0.96875	AB817344	84	3931	Myrtaceae	NA	NA	Myrtoideae	NA	['Psidium guajava', 'Melaleuca nodosa', 'Eucalyptus globulus', 'Myrcia bicarinata', 'Calyptranthes garciae', 'Myrcia carvalhoi', 'Myrcia minutiflora', 'Myrcia polyantha']	NA	1699513	atcctgttttacgaaaaccatcaaaacaataagggttcataaagcgcgaataaaaaaggatag	subfamily	14	0	0	0	0	0	2	1	0	0	0	0	0	0	0	0	0	0	0	0	0	0	0	0	0	0	1	0	0	0	0	0	0	0	0
HWI-M03023:41:000000000-ABUB0:1:2109:19241:10773_CONS_SUB_SUB	0.969230769	KC428589	84	3931	Myrtaceae	NA	NA	Myrtoideae	NA	[]	NA	1699513	atcctgttttacgaaaaccaacaaaacaataagggttaataaagcgagaataaaaaaaggatag	subfamily	17	0	0	0	0	0	1	1	0	0	0	0	3	0	0	0	1	0	0	0	0	0	1	0	3	0	2	0	0	0	0	0	2	0	0
[truncated: 3,258 more rows]
[truncated: 136 more columns]
