# Supplementary material for: trnL outperforms rbcL as a DNA metabarcoding marker when compared with the observed plant component of the diet of wild white-faced capuchins (Cebus capucinus, Primates)
Source: PLoS One. 2018 Jun 26;13(6):e0199556. doi: 10.1371/journal.pone.0199556 (PMC6019260; doi:10.1371/journal.pone.0199556)
Supplement: S3 Table — (XLSX) [file pone.0199556.s004.xlsx]

## Sheet: Sheet1
#Percentage of observed feeding and foraging time spent consuming plant species in each month.
#Each plant family and species is listed, followed by the percent of feeding and foraging records recorded as that plant species in a given month, followed by the average percentage across all months during the study period
Family	Species	2013-01-01	2013-02-01	2013-03-01	2013-04-01	2013-05-01	2013-06-01	2013-07-01	2013-08-01	2013-09-01	2013-10-01	2013-11-01	2013-12-01	2014-01-01	Average
Apocynaceae
	Tabernaemontana arborea	0	0	0	0.0103	0	0.0248	0	0	0	0	0	0	0	0.0027
Araliaceae
	Dendropanax arboreus	0	0	0	0	0	0	0	0	0.1939	0.0101	0	0	0	0.0156923
Arecaceae
	Cocos nucifera	0	0	0	0	0	0	0	0.0161	0	0.0201	0.0095	0.0248	0	0.00542308
Bignoniaceae
	Amphitecna sessifolia	0	0	0	0	0	0	0	0	0	0.0201	0.0071	0	0	0.00209231
Boraginaceae
	Cordia bicolor	0	0	0	0	0	0.0248	0	0	0	0	0	0	0	0.00190769
Clusiaceae
	Clusia rosea	0	0	0	0	0	0	0.0066	0	0	0	0	0	0	0.000507692
	Garcinia mangostana	0	0	0	0	0	0	0	0.0065	0	0	0	0	0	0.0005
Convolvulaceae
	Maripa nicarauguensis	0	0	0	0	0	0.0165	0	0	0	0	0	0	0	0.00126923
Euphorbiaceae
	Alchornea costaricensis	0	0	0	0	0	0	0.0066	0.1129	0	0	0	0	0	0.00919231
	Sapium grandulosum	0	0	0	0	0	0	0.0894	0	0	0.0201	0.0686	0	0	0.0137
Fabaceae
	Dipteryx panamensis	0	0.2882	0.2978	0.1154	0.0192	0.1157	0	0	0	0	0	0	0.0658	0.0693923
	Inga densiflora	0	0.0288	0	0	0	0	0	0	0	0	0	0	0	0.00221538
	Inga marginata	0	0.0115	0	0	0	0.0331	0	0.0903	0	0	0	0.0769	0.0461	0.0198385
	Inga sapindoides	0	0	0.0422	0.0282	0.0027	0	0.0099	0	0	0	0	0	0	0.00638462
	Inga spectabilis	0	0.0166	0.2233	0.2333	0.1044	0	0	0	0	0.0126	0	0	0	0.0454
	Inga thibaudiana	0	0	0.0124	0.1795	0.3214	0	0.0132	0.0419	0.0038	0.005	0.0118	0.0074	0.0066	0.0463846
	Inga spp.	0	0	0	0.0026	0.0055	0	0.0033	0	0	0	0	0	0	0.000876923
Heliconiaceae
	Heliconia spp.	0	0.0086	0	0	0	0	0	0.0194	0	0	0.0024	0.005	0	0.00272308
Lauraceae
	Rhodostemonodaphne kunthiana	0	0	0	0	0.0055	0	0	0	0	0	0	0	0	0.000423077
Lamiaceae
	Vitex spp.	0	0	0	0	0	0	0.0497	0	0	0	0	0	0	0.00382308
Malpighiaceae
	Brysonima crispa	0	0	0	0	0	0	0	0	0	0.005	0	0	0	0.000384615
Malvaceae
	Apeiba membranaceae	0	0	0	0.0205	0	0	0	0	0	0	0	0	0	0.00157692
	Hampea appendiculata	0.6053	0.1585	0	0	0	0	0	0	0	0	0.0898	0.3275	0.6053	0.137415
	Theobroma cacao	0	0	0.0124	0	0	0.0083	0.0066	0	0	0	0	0	0	0.0021
Melastomataceae
	Conostegia xalapensis	0	0	0	0.0436	0.0385	0.0083	0	0.071	0.019	0	0.0047	0.129	0.0461	0.0277077
	Miconia affinis	0	0	0	0.0026	0.0247	0.0248	0.0033	0.0806	0.0114	0	0	0	0	0.0113385
	Miconia elata	0	0	0	0.0051	0.0024	0	0	0.0032	0	0	0.0591	0	0	0.00536923
	Melatomataceae spp.	0	0	0	0	0.0412	0	0.0033	0	0	0	0	0	0	0.00342308
Moraceae
	Ficus citrifolia	0	0	0	0	0	0	0	0.0065	0	0	0	0	0	0.0005
	Ficus colubrinae	0	0.0144	0.0397		0.0989	0.0992	0.0828	0.0032	0.0532	0.0176	0.0118	0.0546	0	0.0396167
	Ficus insipida	0	0	0.0149	0	0	0	0	0.0935	0	0.0025	0	0	0	0.00853077
	Ficus maxima	0	0	0	0	0	0.0579	0	0.0452	0	0	0	0.0273	0	0.0100308
	Ficus nymphaeifolia	0	0	0.005	0	0	0	0	0	0	0	0	0	0	0.000384615
	Ficus obtusifolia	0	0	0	0	0	0	0.0166	0	0	0	0	0	0	0.00127692
	Ficus pertusa	0	0	0	0	0	0	0.0596	0	0.0114	0	0	0	0	0.00546154
	Ficus schippii	0	0	0	0.0179	0.0989	0.1901	0	0	0	0.0101	0.0165	0	0	0.0256538
	Ficus trigonata	0	0	0	0.0846	0.0027	0	0	0	0	0.2362	0.0047	0	0	0.0252462
	Ficus tonduzii	0	0	0	0	0.0742	0	0	0	0	0.0879	0	0	0	0.0124692
	Ficus turrialbana	0	0	0	0	0	0	0	0	0	0	0	0.0347	0	0.00266923
	Ficus spp.	0	0.0288	0.005	0.0051	0.0027	0.0083	0	0.0032	0.0798	0	0	0.0025	0.0066	0.0109231
Musaceae
	Musa spp.	0	0	0	0	0	0	0	0	0	0.0075	0.0024	0.005	0	0.00114615
Myristicaceae
	Virola sebifera	0	0.0086	0	0	0	0.0248	0	0	0	0	0	0	0	0.00256923
Myrtaceae
	Psidium guajava	0.1842	0.3055	0.2581	0.1205	0.0137	0.157	0.3146	0.2161	0.3536	0.2889	0.0804	0.0645	0.1184	0.190423
Piperaceae
	Piper spp.	0	0.0173	0	0.0179	0.0082	0	0.0331	0.0065	0.0038	0	0.026	0.0124	0	0.00963077
Rubiaceae
	Psychotria pilosa	0	0	0	0	0	0	0	0.0452	0.0875	0	0	0	0.0066	0.0107154
Salicaceae
	Casearia arborea	0	0	0	0	0	0.0576	0	0	0	0.0628	0.0189	0	0	0.0107154
Sapindaceae
	Nephelium lappaceum	0	0	0	0	0	0.0248	0.096	0.0097	0.0646	0.0201	0	0	0	0.0165538
Sapotaceae
	Chrysophylum spp.	0	0	0	0	0	0	0	0	0	0.0176	0.0047	0	0	0.00171538
Simaroubaceae
	Simarouba amara	0	0	0	0	0.0165	0	0	0	0	0	0	0	0	0.00126923
Solanaceae
	Cestrum megalophylum	0	0	0	0	0	0	0	0	0	0	0	0.1464	0	0.0112615
Urticaceae
	Cecropia spp.	0	0	0	0	0	0.0165	0	0	0	0	0	0	0	0.00126923
	Urera baccifera	0	0	0	0	0	0	0	0	0	0.0729	0.4539	0.0124	0	0.0414769
Unknown		0.2105	0.0922	0.0893	0.1128	0.0962	0.1074	0.2053	0.129	0.0951	0.0829	0.1277	0.0695	0.0987	0.116662
