# Supplementary material for: trnL outperforms rbcL as a DNA metabarcoding marker when compared with the observed plant component of the diet of wild white-faced capuchins (Cebus capucinus, Primates)
Source: PLoS One. 2018 Jun 26;13(6):e0199556. doi: 10.1371/journal.pone.0199556 (PMC6019260; doi:10.1371/journal.pone.0199556)
Supplement: S4 Table — (XLSX) [file pone.0199556.s005.xlsx]

## Sheet: Sheet1
#Relative abundance of rbcL sequences assigned specific taxa for the entire study period.
#The total percentage of sequences assigned to each family is listed, along with the percentage of sequences assigned to specific species within those families
Family	Genus and species	Percentage of Sequences
Apiaceae		1.22632e-05
Araceae		0.0574926
Araceae	Pinellia ternata	4.08773e-07
Bignoniaceae	Tanaecium tetragonolobum	0.00222004
Boraginaceae	Borago officinalis	9.40177e-06
Brassicaceae	Cardamine resedifolia	2.00299e-05
Calyceraceae	Acicarpha spathulata	0.00609439
Caprifoliaceae		4.74176e-05
Chenopodiaceae	Haloxylon	6.54036e-06
Clusiaceae		0.0031361
	Clusia rosea	0.0031312
	Garcinia mangostana	4.90527e-06
Convolvulaceae		0.000808552
	Humbertia madagascariensis	0.000808552
Costaceae		7.76668e-06
Cucurbitaceae		1.63509e-05
Cyclanthaceae	Carludovica palmata	0.000145114
Euphorbiaceae		0.000758273
Fabaceae		0.00291332
Fabaceae	Acacia resinimarginea	1.71684e-05
	Inga leiocalycina	0.000453738
Fabaceae	Tephrosia purpurea	7.11264e-05
Gesneriaceae		0.000140209
Iteaceae	Itea chinensis	8.58422e-06
Lamiaceae		0.00336951
	Melissa officinalis	1.22632e-05
	Nepeta	8.993e-06
	Salvia	2.04386e-05
Lauraceae		4.74176e-05
Lecythidaceae		5.31404e-06
Lecythidaceae	Corythophora alta	1.38983e-05
Malvaceae		3.96509e-05
Melastomataceae		0.127521
Moraceae		0.0288708
	Ficus	0.024006
Moraceae	Morus	7.35791e-06
Myrtaceae		0.0190116
	Psidium guajava	0.0190014
Onagraceae	Ludwigia	1.7986e-05
Orchidaceae		9.81054e-06
Orobanchaceae	Orthocarpus luteus	4.08773e-06
Papaveraceae	Hylomecon vernalis	5.72282e-06
Rosaceae	Holodiscus discolor	1.10369e-05
Rubiaceae		0.000758273
	Hoffmannia refulgens	4.4965e-06
	Morelia senegalensis	3.67895e-06
	Razafimandimbisonia minor	1.55334e-05
	Rutidea membranacea	5.31404e-06
Solanaceae		0.452549
	Capsicum annuum	0.000211744
	Capsicum lycianthoides	0.00143234
	Nicotiana otophora	0.00120261
Solanaceae	Petunia x hybrida	0.00106281
	Physalis	0.00188444
	Scopolia parviflora	0.00116051
	Solanum carolinense	0.000230957
	Solanum lyratum	0.000467636
	Solanum pennellii	0.000674884
	Solanum tripartitum	0.000784435
	Solanum tuberosum	0.00223067
Strelitziaceae	Ravenala madagascariensis	4.08773e-07
Trochodendraceae		4.08773e-06
Ulmaceae	Ulmus	1.30807e-05
Urticaceae		0.0109854
Urticaceae	Nanocnide	2.61614e-05
Zingiberaceae		0.00236352
	Alpinia zerumbet	0.00025303
	Renealmia alpinia	0.00210927
Higher classifications		0.280561
