# Supplementary material for: trnL outperforms rbcL as a DNA metabarcoding marker when compared with the observed plant component of the diet of wild white-faced capuchins (Cebus capucinus, Primates)
Source: PLoS One. 2018 Jun 26;13(6):e0199556. doi: 10.1371/journal.pone.0199556 (PMC6019260; doi:10.1371/journal.pone.0199556)
Supplement: S5 Table — (XLSX) [file pone.0199556.s006.xlsx]

## Sheet: Sheet1
#Relative abundance of trnL sequences assigned specific taxa for the entire study period.
#The total percentage of sequences assigned to each family is listed, along with the percentage of sequences assigned to specific species within those families
Family	Genus and Species	Percentage of Sequences
Acanthaceae		9.62622e-05
	Acanthus eminens	4.69919e-06
	Mendoncia glabra	8.97119e-05
Annonaceae		0.0168879
	Annona cherimola	5.25455e-05
	Desmos	2.69136e-05
	Goniothalamus andersonii	1.5664e-06
	Goniothalamus uvarioides	1.38128e-05
	Ophrypetalum odoratum	4.18655e-05
Arecaceae		0.00665249
	Attalea allenii	4.94127e-05
	Roystonea	0.00522337
Asteraceae		1.7088e-06
Bignoniaceae		0.00224223
Bromeliaceae		0.0242095
	Aechmea nudicaulis	4.01567e-05
	Barfussia wagneriana	3.55999e-06
	Guzmania	0.00160855
	Werauhia	0.00226287
Burseraceae		0.00112724
	Protium urophyllidium	0.00110032
Canellaceae		3.53151e-05
Capparaceae	Crateva palmeri	6.60735e-05
Caricaceae		0.0204347
	Jacaratia	5.95231e-05
Chrysobalanaceae		7.11999e-07
	Hirtella glandulosa	4.27199e-07
	Hirtella suffulta	1.424e-07
	Hirtella	1.424e-07
Clusiaceae		0.000102385
	Clusia minor	2.136e-06
Convolvulaceae		3.28943e-05
	Ipomoea cairica	3.01888e-05
Cordiaceae	Cordia	2.4208e-06
Costaceae		4.02991e-05
Euphorbiaceae		0.0177645
	Maprounea	0.000699468
Euphorbiaceae	Plukenetia	0.000148808
Euphorbiaceae	Sapium	0.0148873
	Spegazziniophytum patagonicum	3.1328e-06
	Stillingia lineata	1.29584e-05
Fabaceae		0.0186985
	Acacia assimilis	2.4208e-06
	Acacia beckleri	9.96798e-06
	Acacia decora	2.2784e-06
	Acacia hystrix	2.848e-06
	Acacia inaequilatera	8.54399e-06
	Acacia incrassata	3.55999e-06
	Acacia marramamba	2.9904e-06
	Acacia mitchellii	2.136e-06
	Acacia restiacea	4.41439e-06
	Acacia rhodophloia	4.12959e-06
	Acacia scleroclada	2.136e-06
	Acacia	0.000115913
	Albizia brevifolia	1.8512e-06
	Inga stipularis	6.55039e-06
	Senna	1.39552e-05
	Viguieranthus glaber	1.9936e-06
Gesneriaceae		5.35423e-05
Hypoxidaceae		9.96798e-06
Lamiaceae		0.00078804
	Salvia moorcroftiana	8.10255e-05
	Salvia sclarea	0.00045155
Lauraceae		0.00161083
	Cinnamomum	0.00156027
	Persea	1.7088e-06
Lecythidaceae		1.02528e-05
	Corythophora labriculata	1.424e-07
Malvaceae		0.0620252
Marantaceae		1.86544e-05
	Megaphrynium	8.68639e-06
Marantaceae	Sarcophrynium prionogonium	9.96798e-06
Melastomataceae		0.0151217
	Mouriri crassifolia	0.000101104
	Mouriri	0.0010398
Moraceae		0.00626773
	Ficus insipida	1.08224e-05
Musaceae		0.0223202
	Musa ornata	0.000114205
	Musa rosea	3.01888e-05
	Musa	4.84159e-06
Myristicaceae		1.424e-07
Myrtaceae		0.437311
	Backhousia oligantha	2.9904e-06
	Backhousia	0.000862373
	Calyptranthes garciae	1.8512e-06
	Calyptranthes kiaerskovii	2.69136e-05
	Corymbia intermedia	1.39552e-05
	Eucalyptus globulus	2.4208e-06
	Melaleuca nodosa	5.41119e-06
	Myrceugenia	4.12959e-06
	Myrcia minutiflora	5.98079e-06
	Myrcia polyantha	6.43647e-05
	Pilidiostigma tropicum	2.9904e-06
Orobanchaceae		1.424e-07
Passifloraceae		0.000774512
	Passiflora arbelaezii	0.00069662
	Passiflora	7.63263e-05
Piperaceae		0.0290309
	Piper magnificum	3.55999e-06
	Piper	0.0290273
Platanaceae		0.000213457
	Platanus occidentalis	2.43504e-05
	Platanus racemosa	2.4208e-06
	Platanus	0.000186686
Poaceae		0.000196227
Primulaceae		2.848e-07
Rhamnaceae		0.000904808
	Schistocarpaea johnsonii	5.98079e-06
Rubiaceae		0.011081
	Bikkia	4.69919e-06
	Jackiopsis ornata	1.86544e-05
	Palicourea	0.00143226
	Pertusadina eurhyncha	3.27519e-06
Sapindaceae		0.00595829
Sapindaceae	Deinbollia borbonica	6.83519e-06
Sapindaceae	Paullinia	0.000724245
Sapotaceae		0.00245255
Sapotaceae	Chrysophyllum oliviforme	5.41119e-06
Sapotaceae	Van-royena castanosperma	9.11359e-06
Simaroubaceae		0.000209328
Solanaceae		0.143622
	Brunfelsia lactea	1.424e-06
	Capsicum	0.00291692
	Latua pubiflora	4.21503e-05
	Nicotiana africana	3.27519e-06
	Nothocestrum longifolium	3.85903e-05
	Solanum herculeum	4.52831e-05
	Solanum pennellii	1.09648e-05
	Solanum rovirosanum	2.5632e-06
	Solanum sessiliflorum	6.96335e-05
	Solanum	0.000119473
Typhaceae		2.74832e-05
Urticaceae		0.0268331
	Leucosyke	1.59488e-05
	Oreocnide frutescens	1.7088e-06
Velloziaceae		1.9936e-06
Zingiberaceae		0.00108452
Zingiberaceae	Renealmia aromatica	7.83199e-05
Higher classifications		0.123677
