# Supplementary material for: trnL outperforms rbcL as a DNA metabarcoding marker when compared with the observed plant component of the diet of wild white-faced capuchins (Cebus capucinus, Primates)
Source: PLoS One. 2018 Jun 26;13(6):e0199556. doi: 10.1371/journal.pone.0199556 (PMC6019260; doi:10.1371/journal.pone.0199556)
Supplement: S6 Table — (XLSX) [file pone.0199556.s007.xlsx]

## Sheet: Sheet1
#Correlations between observed percentage of feeding and foraging time on plant families and both frequency of occurrence and relative abundances of rbcL and trnL sequences.
#The p-value and rho-value for each correlation between the frequency of occurrence of rbcL or trnL sequences assigned to a given family and observed percentage of feeding and foraging records is given
#The p-value and rho-value for each correlation between the relative abundance of rbcL or trnL sequences assigned to a given family and observed percentage of feeding and foraging records is given
Family	rbcL frequency of occurrence	trnL frequency of occurrence	rbcL average relative abundance	trnL average relative abundance
Arecaceae		p=0.1463; ⍴=0.3162		p=0.6334; ⍴=-0.1048
Bignoniaceae	p=0.2813; ⍴=0.1772	p=0.2835; ⍴=0.1752	p=0.3979; ⍴=0.0792	p=0.716; ⍴=-0.1747
Boraginaceae	p=0.6952; ⍴=-0.1565		p=0.6952; ⍴=-0.1565
Clusiaceae	p=0.2227; ⍴=0.2321	p=0.3609; ⍴=0.1095	p=0.2552; ⍴=0.2009	p=0.3881; ⍴=0.0875
Convolvulaceae	p=0.0952; ⍴=0.3879	p=0.09616; ⍴=0.3863	p=0.4011; ⍴=0.0772	p=0.6926; ⍴=-0.1543
Euphorbiaceae	p=0.9581; ⍴=-0.4974	p=0.2193; ⍴=0.2355	p=0.9581; ⍴=-0.4974	p=0.158; ⍴=0.3020
Fabaceae	p=0.4751; ⍴=0.0193	p=0.4011; ⍴=0.0772	p=0.0024; ⍴=0.7473	p=0.2022; ⍴=0.2527
Lamiaceae	p=0.7367; ⍴=-0.1934	p=0.3069; ⍴=0.1547	p=0.9444; ⍴=-0.4629	p=0.5989; ⍴=-0.0772
Lauraceae	p=0.6551; ⍴=-0.1227	p=0.9052; ⍴=-0.3884	p=0.6551; ⍴=-0.1227	p=0.7766; ⍴=-0.2315
Malvaceae	p=0.0443; ⍴=0.4907	p=0.6776; ⍴=-0.1414	p=0.03827; ⍴=0.5077	p=0.0004; ⍴=0.8118
Melastomataceae	p=0.8773; ⍴=-0.3471	p=0.4712; ⍴=0.0223	p=0.1082; ⍴=0.3677	p=0.0065; ⍴=0.6658
Moraceae	p=0.3942; ⍴=0.0826	p=0.0885; ⍴=0.3989	p=0.1196; ⍴=0.3516	p=0.02494; ⍴=0.5604
Musaceae		p=0.7755; ⍴=-0.2304		p=0.524; ⍴=-0.01858
Myristicaceae		p=0.6551; ⍴=-0.1227		p=0.6551; ⍴=-0.1227
Myrtaceae	p=0.04575; ⍴=0.4869		p=0.01606; ⍴=0.6044	p=0.0026; ⍴=0.7418
Piperaceae		p=0.0056; ⍴=0.6763		p=0.0134; ⍴=0.6104
Rubiaceae	p=0.1382; ⍴=0.3264	p=0.6006; ⍴=-0.0785	p=0.01806; ⍴=0.5840	p=0.0205; ⍴=0.5722
Sapindaceae		p=0.1035; ⍴=0.3748		p=0.4354; ⍴=0.0501
Simaroubaceae		p=0.135; ⍴=0.3305		p=0.0220; ⍴=0.5654
Solanaceae	p=0.3933; ⍴=0.0833	p=0.1794; ⍴=0.2774	p=0.1525; ⍴=0.3086	p=0.8523; ⍴=-0.3145
Urticaceae	p=0.4394; ⍴=0.0471	p=0.3457; ⍴=0.1220	p=0.3553; ⍴=0.1141	p=0.1363; ⍴=0.3288
